# Supplementary material for: Protocol to discover machine-readable entities of the ecosystem management actions taxonomy
Source: STAR Protoc. 2024 Jun 13;5(2):103125. doi: 10.1016/j.xpro.2024.103125 (PMC11225903; doi:10.1016/j.xpro.2024.103125)
Supplement: Data S1. Java scripts for implementation of EMAT, related to the key resources table [file mmc1.zip]

Archive with 219 entries (218 files):
- keyresources/
- keyresources/Actnseqfreqs.java
- keyresources/actreact.java
- keyresources/adjbetween.java
- keyresources/Apcnde.java
- keyresources/arrays.java
- keyresources/Atest.java
- keyresources/Beliefs.java
- keyresources/Busagent.java
- keyresources/C5.java
- keyresources/CA.java
- keyresources/CAapps.java
- keyresources/CAinitialize.java
- keyresources/catstories.bat
- keyresources/catstories.ps1
- keyresources/CAutils.java
- keyresources/Checkdist.java
- keyresources/Choles.java
- keyresources/Clstr.java
- keyresources/Colors.java
- keyresources/Command.java
- keyresources/compile.bat
- keyresources/Conddist.java
- keyresources/Convrt.java
- keyresources/coolfileexample.java
- keyresources/Covmodl.java
- keyresources/Cptrules.java
- keyresources/Decnet.java
- keyresources/Decsurf.java
- keyresources/Deduplicate.java
- keyresources/Deduplicateold.java
- keyresources/Dehtml.java
- keyresources/Dehtmlsoup.java
- keyresources/Densest.java
- keyresources/Describe.java
- keyresources/Dipstat.java
- keyresources/DiscoveryUtil.java
- keyresources/Displayactions.java
- keyresources/Displayeco.java
- keyresources/Displayutils.java
- keyresources/Distagree.java
- keyresources/Dkernl.java
- keyresources/downloadalertsvba.txt
- keyresources/Dsens.java
- keyresources/dum.java
- keyresources/Econcalcs.java
- keyresources/Ecosyscalcs.java
- keyresources/Ecosysutils.java
- keyresources/ef9-13.txt
- keyresources/ef9-13ents.dat
- keyresources/efgroups.dat
- keyresources/efregions.dat
- keyresources/Eigenvec.java
- keyresources/emat.dfn
- keyresources/Enterrefwind.java
- keyresources/Entersvalwind.java
- keyresources/Eosdata.java
- keyresources/Episodes.java
- keyresources/Eqslv.java
- keyresources/Estglbl.java
- keyresources/Estimate.java
- keyresources/Estnetwork.java
- keyresources/extract.id
- keyresources/FactorialResult.java
- keyresources/FactorialTask.java
- keyresources/Fetch.java
- keyresources/FetchImageTest.java
- keyresources/Fft.java
- keyresources/FibFactMaster.java
- keyresources/Fitactions.java
- keyresources/Fitlogit.java
- keyresources/Fmin.java
- keyresources/Forcegrph.java
- keyresources/Gama3.java
- keyresources/GenericMaster.java
- keyresources/GenericWorker.java
- keyresources/getalerts.bat
- keyresources/Getdata.java
- keyresources/Getmodl.java
- keyresources/Getmodlutils.java
- keyresources/getnews.bat
- keyresources/getnews.ps1
- keyresources/Getstories.java
- keyresources/GISutils.java
- keyresources/GISwind.java
- keyresources/Groupdata.java
- keyresources/Helpwindow.java
- keyresources/Hooke.java
- keyresources/Horspool.java
- keyresources/IBMcalcs.java
- keyresources/IBMutils.java
- keyresources/Id.java
- keyresources/idalone.bat
- keyresources/Idsolve.java
- keyresources/Idsort.java
- keyresources/Imgtest.java
- keyresources/Initvals.java
- keyresources/Interdict.java
- keyresources/Interdictutils.java
- keyresources/Intridsetup.java
- keyresources/Intridslve.java
- keyresources/Intridutils.java
- keyresources/Iotest.java
- keyresources/JaroWinkler.java
- keyresources/Jntprb.java
- keyresources/Kmedcls.java
- keyresources/Krg.java
- keyresources/Lagrange2.java
- keyresources/LnCalc.java
- keyresources/Loadpar.java
- keyresources/Loadvec.java
- keyresources/LookupWithDiscovery.java
- keyresources/LookupWithLocator.java
- keyresources/Matchpair.java
- keyresources/Matchpairsdoc.java
- keyresources/Matrix.java
- keyresources/Mcce.java
- keyresources/Mchtsts.java
- keyresources/Mcpredict.java
- keyresources/Mcpstd.java
- keyresources/Mcpstdresult.java
- keyresources/Mcpstdtask.java
- keyresources/MCworker.java
- keyresources/Mdobjf.java
- keyresources/MergeSort.java
- keyresources/Minmax.java
- keyresources/Mnetwork.java
- keyresources/MOC.java
- keyresources/Modnn.java
- keyresources/Mpemp.java
- keyresources/MsgEntry.java
- keyresources/Multint.java
- keyresources/Mvsrch.java
- keyresources/oldbetween.java
- keyresources/oldreorderthrds.java
- keyresources/oldSpaceAccessor.java
- keyresources/Onlinelearn.java
- keyresources/Optf.java
- keyresources/Optimiz.java
- keyresources/Optresult.java
- keyresources/Opttask.java
- keyresources/Parlearn.java
- keyresources/parsedematacts.dat
- keyresources/Parseresult.java
- keyresources/Parsetask.java
- keyresources/Parseworker.java
- keyresources/phrases.bat
- keyresources/PlagDetect.java
- keyresources/Players.java
- keyresources/Plot.java
- keyresources/Plotimage.java
- keyresources/Plotutils.java
- keyresources/Pltgrph.java
- keyresources/Pltnrm.java
- keyresources/pltpairs.java
- keyresources/Pltpost.java
- keyresources/Pltsleg.java
- keyresources/Pltsurf.java
- keyresources/PolEcolDB.java
- keyresources/Predict.java
- keyresources/Productthemes.java
- keyresources/Promote.java
- keyresources/Psens.java
- keyresources/Pursuit.java
- keyresources/Pxp.java
- keyresources/Quad.java
- keyresources/Readgeotiff.java
- keyresources/Readnet.java
- keyresources/Readnws.java
- keyresources/Removeplayers.java
- keyresources/Report.java
- keyresources/Resdiag.java
- keyresources/ResultEntry.java
- keyresources/Rndm.java
- keyresources/Rndmsrch.java
- keyresources/Routegen.java
- keyresources/Run_id.java
- keyresources/ShellSort.java
- keyresources/Simanel.java
- keyresources/SMScalcs.java
- keyresources/SMSutils.java
- keyresources/SNA.java
- keyresources/SNAutils.java
- keyresources/SpaceAccessor.java
- keyresources/Srfgrd.java
- keyresources/Ssens.java
- keyresources/Storyaction.java
- keyresources/Storydate.java
- keyresources/Storyfind.java
- keyresources/Storyparse.java
- keyresources/Storyremove.java
- keyresources/Storyutils.java
- keyresources/StreamServiceRegistrar.java
- keyresources/Stwrite.java
- keyresources/Summry.java
- keyresources/Surf.java
- keyresources/Surfcalcs.java
- keyresources/TaskEntry.java
- keyresources/taxonomyoverview.pdf
- keyresources/Textutils.java
- keyresources/Thrdsort.java
- keyresources/Tree.java
- keyresources/Trendeval.java
- keyresources/Trnsfrm.java
- keyresources/Tutor.java
- keyresources/Tutorresult.java
- keyresources/Tutortask.java
- keyresources/Update.java
- keyresources/Updateprbs.java
- keyresources/Vargrm.java
- keyresources/Vectr.java
- keyresources/Viewimage.java
- keyresources/Wlsqrs.java
- keyresources/Wlstrend.java
- keyresources/Workerg.java
- keyresources/Writenet.java
- keyresources/Wrteacts.java
- keyresources/wsearch.bat
- keyresources/WTSnetupdate.java
