# Supplementary material for: Protocol to discover machine-readable entities of the ecosystem management actions taxonomy
Source: STAR Protoc. 2024 Jun 13;5(2):103125. doi: 10.1016/j.xpro.2024.103125 (PMC11225903; doi:10.1016/j.xpro.2024.103125)
Supplement: Data S1. Java scripts for implementation of EMAT, related to the key resources table [file mmc1.zip › keyresources/actreact.java]

   Then, this preprocessor uses the above information to write the
   input action line for each ID's action-reaction (.act) file.
   Note that the written actor and subject types will need to be
   replaced with particular actor and subject IDs and the analyst will
   need to add the hypothesized reaction and subject to each action
   line. */

   fleopen_(actflenm, (idname + ".act"), 'w');
            /* Now, by using the first actor type and the chosen subject
	       type, write the first line in each action-reaction pair for
	       this ID's .act file. */

            fprintf_(actflenm, actortype[j][0] + " " + action[j] + " " +
               subjecttype[j][k] + "\n");

   // Close this ID's action-reaction file.

   fclose_(actflenm, 'w');
