# Supplementary material for: Protocol to discover machine-readable entities of the ecosystem management actions taxonomy
Source: STAR Protoc. 2024 Jun 13;5(2):103125. doi: 10.1016/j.xpro.2024.103125 (PMC11225903; doi:10.1016/j.xpro.2024.103125)
Supplement: Data S1. Java scripts for implementation of EMAT, related to the key resources table [file mmc1.zip › keyresources/arrays.java]

static boolean freqplots = false, pentadplots = true;

static boolean impliedpentad[] = new boolean[NMACTNS];
static boolean pltdaction[] = new boolean[NMACTNS];
static boolean pltalone[] = new boolean[NMACTNS];

static char plotsymbol[][] = new char[4][26];
static char singsym[] = new char[NMACTNS];
static char symbol[][] = new char[NMTHRDS][NMTHRDPTS];

static String filename, actnshistfle = "none", plottype = "none";

static String actors[][] = new String[3][15];
static String sequencetype[][] = new String[TNMIDS][NMACTNS];
static String actorlbl[] = new String[TNMIDS];
static String sequencelbl[][] = new String[TNMIDS][NMACTNS];
static String linelbl[] = new String[TNMVALS];
static String incombtype[][] = new String[TNMIDS][NMACTNS];
static String outcombtype[][] = new String[TNMIDS][NMACTNS];
static String actn[][] = new String[TNMIDS][NMACTNS];
static String trgt[][] = new String[TNMIDS][NMACTNS];
static String inaction[] = new String[NMACTNS];
static String actnstrng[] = new String[NMACTNS];
static String incomb[] = new String[NMACTNS];
static String outcomb[] = new String[NMACTNS];
static String actionactor[] = new String[NMACTNS];
static String actiontrgt[] = new String[NMACTNS];
static String nomlab[] = new String[NMACTNS];
static String dumstrng[] = new String[NMACTNS];
static String plottitle[] = new String[3];
static String target[] = new String[TNMIDS];
static String actorlist[] = new String[14];
static String countrylist[] = new String[4];
static String phenomenon[] = new String[5];
static String tetrad[] = new String[NMACTNS];

static int nmtetrads, nmpentads, ttlnmactors, nmphenoms, nmplotsymbols;

static int actionid[] = new int[NMACTNS];
static int inactid[] = new int[NMACTNS];
static int nmsequence[] = new int[TNMIDS];
static int nmsequencetype[][] = new int[TNMIDS][NMACTNS];
static int nmincombs[] = new int[TNMIDS];
static int nmincombtype[][] = new int[TNMIDS][NMACTNS];
static int nmoutcombs[] = new int[TNMIDS];
static int nmoutcombtype[][] = new int[TNMIDS][NMACTNS];
static int inoutfreq[][][] = new int[TNMIDS][TNMVALS][TNMVALS];
static int outfreq[][] = new int[TNMIDS][NMACTNS];
static int maxinoutfreq[][] = new int[TNMIDS][NMACTNS];
static int plttindex[] = new int[NMACTNS];
static int nmpts[] = new int[NMACTNS];
static int linetype[] = new int[NMACTNS];

static double xmins[] = new double[TNMIDS + MAXNMECO];
static double xmaxs[] = new double[TNMIDS + MAXNMECO];
static double ymins[] = new double[TNMIDS + MAXNMECO];
static double ymaxs[] = new double[TNMIDS + MAXNMECO];
static double starttime[] = new double[3];
static double endtime[] = new double[3];
static double time[] = new double[NMACTNS];
static double bar[] = new double[2];
static float singleton[][] = new float[NMACTNS][2];
static float thread_pt[][][] = new float[NMTHRDS][NMTHRDPTS][2];

static boolean ecoobstime[][] = new boolean[TNMVALS][MAXTIMES];
static boolean ecomdltime[][] = new boolean[TNMVALS][MAXTIMES];

static double ecomin[] = new double[TNMNDS];
static double ecomax[] = new double[TNMNDS];
static double obsecograndave[][][] = new double[TNMVALS][MAXTIMES][MAXNMECO];
static boolean ecotime[][] = new boolean[TNMVALS][MAXTIMES];
static double ecoval[][][] =
   new double[TNMVALS][MAXTIMES][MAXNMECO];
static double ecoave[][][] =
   new double[TNMVALS][MAXTIMES][MAXNMECO];
