# Supplementary material for: Protocol to discover machine-readable entities of the ecosystem management actions taxonomy
Source: STAR Protoc. 2024 Jun 13;5(2):103125. doi: 10.1016/j.xpro.2024.103125 (PMC11225903; doi:10.1016/j.xpro.2024.103125)
Supplement: Data S1. Java scripts for implementation of EMAT, related to the key resources table [file mmc1.zip › keyresources/Atest.java]

import java.io.*;
public class Atest {
public static void main(String cmdln[]) {
double arry[][] = new double[2][3];
arry[0][0] = 2.;
arry[1][1] = 1.;
chnge_(arry);
System.out.println("a1= " + arry[0][0] + " a2= " + arry[1][1]);
}
public static void chnge_(double arry[][]) {
arry[0][0] = 1.;
arry[1][1] = 2.;
}
}
