# Supplementary material for: Protocol to discover machine-readable entities of the ecosystem management actions taxonomy
Source: STAR Protoc. 2024 Jun 13;5(2):103125. doi: 10.1016/j.xpro.2024.103125 (PMC11225903; doi:10.1016/j.xpro.2024.103125)
Supplement: Data S1. Java scripts for implementation of EMAT, related to the key resources table [file mmc1.zip › keyresources/Beliefs.java]

public class Beliefs extends Readnet {

static boolean loadconsdst = false, belpflag = false, initialtime = true,
   issms, isabm = false, isbusinessabm = false, headerwritten = false;

static boolean initializetmefcns[] = new boolean[TNMIDS];
static boolean sdestep[] = new boolean[NMTHRDS];
static boolean outflag[] = new boolean[NMTHRDS];
static boolean compute_gh[] = new boolean[TNMIDS];
static boolean fixedvars[][] = new boolean[TNMIDS][MAXNMSDE];
static boolean loadnode[][] = new boolean[TNMIDS][TNMNDS];

/* Set the distance measure between the hypothesis and consistent
   distributions.  Options are "kullbacklieblerdiv" or "hellinger." */

static String ghtype = "hellinger";

static int nmloops = 0, enmloops = 0, anmloops = 0, nmoutt = 0,
   nmtimepts = 0, printinterval = 0, xyptsflenm = 5;

/* "sdenm" is global because it is modified in "update" which
   is not "conddist_," the method that initializes it.
   
   "beltmept" is global because it is used in several places. */

static int nmtmefcns[] = new int[TNMIDS];
static int sdenm[][] = new int[NMTHRDS][2];
static int sdenms[][] = new int[TNMIDS][MAXNMSDE];
static int idenom[] = new int[NMTHRDS];
static int rgnval[] = new int[NMTHRDS];

static double gh_measure, kli1, kli2, rnmloops, dif = 0., ch, aveprofit = 0.;

static double beltmept[] = new double[NMTHRDS];
static double denom[] = new double[NMTHRDS];
static double outtime[] = new double[MAXTIMES];
static double beliefh[][][][] =
   new double[NMTHRDS][10][TNMNDS][TNMVALS];
static double beliefc[][][][] =
   new double[NMTHRDS][10][TNMNDS][TNMVALS];
static double initialvals[] = new double[TNMNDS];
static double nodevalsh[][][] = new double[NMTHRDS][2][TNMNDS];
static double nodevalsc[][][] = new double[NMTHRDS][2][TNMNDS];
static double memorydst[][][] = new double[TNMIDS][TNMNDS][TNMVALS];
static double simdata[][][][] = new double[NMTHRDS][SIMSZE][TNMNDS][2];

// ------------------------------------------------------------------------

public static void beliefs_(int outflenm, double givench) {

/* Finds the ID's "beliefs."  These are defined to be each node's
   conditional distribution in the network conditional on given values
   for a set of conditioning nodes.  Also finds the conditional joint
   distribution of a requested set of nodes.

   arrays:
     belief . . . final conditional distributions (beliefs) for
                  each free node
     condnodes . . . conditioning node numbers
     condvals  . . . values of the conditioning nodes
    
   Limit:  1) up to 6 conditioning nodes 

   cacalc = false: compute beliefs for an ID evaluation.
   cacalc = true: compute beliefs to support a CA function evaluation.
                  An actions history data set is used to define start,
		  end, and all intervening time points.

   Note on setting "nmloops": because 2 IDs (the hypothesis and
      consistent distributions) are simulated each function evaluation
      in a CA, in order to have approximate agreement between
      CA-computed beliefs and "evaluate"-computed beliefs, "nmloops"
      needs to be at least 1500 based on experience with the ID
      defined in "ugapas.id." */

boolean flag, performghcalc = true;

String value, pltstrng;

int i, j, k, nmvals, nmloopssve = 0, profitnm = 0;

double condval, val = 0., emprate = 0., bidprice = 1., wage = 0.;

// Initialize CA weight.

ch = givench;

/*
printf_("\nbeliefs: ID= " + thisidname);
for (i = 0; i < nmcondnds; ++i) {
   printf_("beliefs: condnode= " +
      nodelbls[idnmbrm1][condnodes[idnmbrm1][i] - 1][0] +
      " val= " + condvals[i]);
}
iderr_("in beliefs");
*/

// Set number of output times, and those times.

if (nmids == 1) {
   if(!optimal_decision) {
      if (!temporal) {
         nmoutt = 1;
         outtime[0] = 0.;
 
      } else {
         nmoutt = Math.min(nmloops, 10);
         for (i = 0; i < nmoutt - 1; ++i) {
            outtime[i] = spacetime_tmin + ((double) i) *
	       (spacetime_tmax - spacetime_tmin) / (double) (nmoutt - 1);
         }
         outtime[nmoutt - 1] = spacetime_tmax;
      }

   } else {
      nmoutt = 1;
      outtime[0] = spacetime_tmax;
   }

} else if (nmids > 1) {

   /* In an IntIDs model, set the single output time to be the end-time. */

   nmoutt = 1;
   outtime[0] = 0.;
   if (Intridslve.timenode[idnmbrm1] > 0) {
      outtime[0] = condvals[Intridslve.timenode[idnmbrm1] - 1];
	 
      /* Check that this is a valid conditioning time that was set in
         "intridslve_". */

      if (Math.abs(outtime[0] - spacetime_tmax) > 1.e-6) {
         iderr_("beliefs: outtime(0)= " + outtime[0] +
            " but tmax= " + spacetime_tmax + " Time node nmbr= " +
	    Intridslve.timenode[idnmbrm1]);
      }
   }
}

// Set printing flag.

if (nmids == 1 && !client && !cacalc) {
   belpflag = true;
}

// Set "varinfo_eval" to false for a conditioning node.

for (i = 1; i <= nmnds; ++i) {
   for (j = 0; j < nmcondnds; ++j) {
      if (i == condnodes[idnmbrm1][j]) {
	 varinfo_eval[idnmbrm1][i - 1] = false;
      }
   }
}

// Initialize nodes of any time-stepping functions that are in this ID.

if (initializetmefcns[idnmbrm1]) {

   /* First, discover the number of time-stepping function nodes in
      either a system of SDEs, an IBM, an SMS, and/or an ABM ("nmtmefcns")
      -- and relate these associated node numbers to the time-stepping
      function array.  Also, verify that all decision nodes have been set
      to a value. */

   nmtmefcns[idnmbrm1] = 0;
   if (thisidname.equals("poachers") && cacalc) {
	 
      // Load the consistent distribution with the hypothesis distribution.

      Parlearn.initialize_();
   }
   for (i = 1; i <= nmnds; ++i) {
      if (varinfo_dist[idnmbrm1][i - 1].equals("SDE") ||
          varinfo_dist[idnmbrm1][i - 1].equals("IBM") ||
          varinfo_dist[idnmbrm1][i - 1].equals("SMS") ||
          varinfo_dist[idnmbrm1][i - 1].equals("R_Horn_ABM") ||
          varinfo_dist[idnmbrm1][i - 1].equals("M_Network_ABM")) {
         sdenms[idnmbrm1][nmtmefcns[idnmbrm1]] = i;
         fixedvars[idnmbrm1][nmtmefcns[idnmbrm1]] = false;
         ++nmtmefcns[idnmbrm1];

         if (varinfo_dist[idnmbrm1][i - 1].equals("IBM")) {
	 
            // Read-in the IBM/ABM's files and parameters.

            IBMcalcs.ibmsetup_(1);
	    if (cacalc || removeplayers) {
               IBMcalcs.ibmsetup_(2);
	    }

	 } else if (varinfo_dist[idnmbrm1][i - 1].equals("SMS")) {
	 
            // Set the SMS flag and read-in its files and parameters.

            issms = true;
            SMScalcs.smssetup_(1);
	    if (cacalc) {
               SMScalcs.smssetup_(2);
	    }

         } else if (varinfo_dist[idnmbrm1][i - 1].equals("R_Horn_ABM")) {
	 
            // Set the ABM flag and read-in parameters of the traders ABM.

            isabm = true;
	    Econcalcs.abmsetup_(1);
	    if (cacalc || removeplayers) {
	       Econcalcs.abmsetup_(2);
	    }
         
         } else if (varinfo_dist[idnmbrm1][i - 1].equals("M_Network_ABM")) {
	 
            /* Set the ABM flag and read-in parameters of the manufacturing
               network ABM. */

            isabm = true;
	    Mnetwork.abmsetup_(1);
	    if (cacalc || removeplayers) {
	       Mnetwork.abmsetup_(2);
	    }
         }
      }

      if (varinfo_dist[idnmbrm1][i - 1].equals("Determ_Root") ||
          varinfo_dist[idnmbrm1][i - 1].equals("Determ_Decision")) {
         flag = false;
         for (k = 0; k < nmcondnds; ++k) {
	    if (condnodes[idnmbrm1][k] == i) {
	       flag = true;
	       break;
	    }
         }

	 /* If a Determ_Root or Determ_Decision node is not set to a
	    value, terminate. */
	 
         if (!flag) {
	    if (nmids > 1) {
	       printf_("beliefs: idnmbrm1= " + idnmbrm1 + " ID= " +
	          thisidname);
	    }
	    printf_("beliefs: nmcondnds= " + nmcondnds);
            for (k = 0; k < nmcondnds; ++k) {
	       if (condnodes[idnmbrm1][k] < 1) {
                  printf_("   missing condnode's " + (k + 1) +
                     " node number has been set to " + condnodes[idnmbrm1][k]);

	       } else {
                  printf_("   condnodenm= " + condnodes[idnmbrm1][k] +
                     " label= " +
	             nodelbls[idnmbrm1][condnodes[idnmbrm1][k] - 1][0] +
	             " val= " + condvals[k]);
	       }
            }
	    iderr_("   deterministic root node " +
	       nodelbls[idnmbrm1][i - 1][0] + " not set to a value.");
         }
      }
   } // End of loop over nodes.
   initializetmefcns[idnmbrm1] = false;
}

if (nmtmefcns[idnmbrm1] > 0) {

   /* Initialize the begin-time, end-time, and time step for the solution
      to the set of time-stepping functions. */

   Ecosyscalcs.settme_(isabm, issms);
   if (Ecosyscalcs.delta < 1.e-6) {
      iderr_("beliefs: delta= " + Ecosyscalcs.delta);
   }
   nmtimepts = Ecosyscalcs.capn + 1;

} else {
   nmtimepts = 1;
}

// Set "nmloops" depending on model type.

nmloopssve = nmloops;
if (idinfo_hassde[idnmbrm1]) {
   nmloops = enmloops;

} else if (idinfo_hasibm[idnmbrm1]) {
   nmloops = enmloops;

} else if (idinfo_hasabm[idnmbrm1]) {
   nmloops = anmloops;
}

/* Check lower bound on "nmloops" and set simulation progress output
   interval. */

/*
printf_("beliefs: beltmept= " + beltmept[0] + " enmloops= " +
   enmloops + " nmloops= " + nmloops);
*/

if (nmloops < 2) {
   iderr_("beliefs: nmloops= " + nmloops);
}

if (nmloops >= 20) {
   printinterval = nmloops / 10;

} else {
   printinterval = 2;
}

if (printinterval < 1) {
   iderr_("beliefs: printinterval= " + printinterval);
}
rnmloops = (double) nmloops;

/* Update all nodes by sampling from each node's conditional distribution. 
   Perform this simulation on this ID with dist=1 and (optionally) dst=2.
*/

/*
if (nmids == 1) {
   printf_("beliefs: nmthreads= " + nmthreads +
      " Number of conditioning nodes= " + nmcondnds);
   for (k = 0; k < nmcondnds; ++k) {
      if (nodenghs[idnmbrm1][condnodes[idnmbrm1][k] - 1][0] > 1) {
         printf_("   " +
            nodelbls[idnmbrm1][condnodes[idnmbrm1][k] - 1][0] + "= " +
            nodelbls[idnmbrm1][condnodes[idnmbrm1][k] - 1]
                 [((int) condvals[k])]);

      } else {
         printf_("   " +
            nodelbls[idnmbrm1][condnodes[idnmbrm1][k] - 1][0] + "= " +
            condvals[k]);
      }
   }
}
*/

Conddist.conddist_(outflenm);

/* Decide if the inter-distribution agreement measure is to be computed.
   As a special case, the ecosystem's gh value is computed only at the
   end time. */

gh_measure = 0.;
if (!compute_gh[idnmbrm1] || !CA.stochagree ||
    (phenomenon_class[idnmbrm1].equals("ecosystem") &&
     Intridslve.tindex != Intridslve.nmmdltimes)) {
   performghcalc = false;
}

if (loadconsdst && performghcalc) {

   // Compute components of the g_H() function.

   if (ghtype.equals("kullbacklieblerdiv")) {

      /* For CA, find the KL divergence between distribution 1 and
	 distribution 2. */

      gh_measure = (kli1 + kli2) / (double) nmloops;
      if (gh_measure < 0.) {
	 gh_measure = 0.;
      }

      /* Load marginal probability array with the simulated beliefs or
         moments and then compute constraint values.
      for (i = 0; i < m; ++i) {
         marg_consis[i] = beliefc[0][marg_ndnm[i] - 1][marg_valnm[i] - 1];
         Optimiz.cnstrnt[i] = marg_consis[i] - marg_obsvd[i];
      }
      */

   } else if (ghtype.equals("hellinger")) {
      
      /* Compute the negative Hellinger distance between distributions
	 1 and 2. */

      gh_measure = -Distagree.hllngrdist_();
      
      /*
      if (thisidname.equals("mntwrk")) {
         printf_("beliefs: t= " + Intridslve.t + " gh= " + gh_measure);
      }
      */

      if (gh_measure > 0.) {
         iderr_("beliefs: Hellinger gh_measure= " + gh_measure + " > 0??");
      } 
   }
}

// For an IntIDs run, write all distributions to the memory array.

if (nmids > 1) {
   for (i = 0; i < nmnds; ++i) {
      for (k = 0; k < nodenghs[idnmbrm1][i][0]; ++k) {
         memorydst[idnmbrm1][i][k] = beliefh[0][nmoutt - 1][i][k];
      }
   }
}

// In an IntIDs run, write selected node values at this time point.

if (nmids > 1 && !cacalc && !dsensanalysis && !findmpemp && !removeplayers) {
   intridnodeplot_();
}

nmloops = nmloopssve;

if (!belpflag) {
   return;
}

/* Write distributions to an output file that was opened in "idsolve_."
   First, write header information. */

if (nmcondnds == 0) {
   fprintf_(outflenm,
	 "\n---------------------Unconditional Beliefs--------------------");

} else {
   fprintf_(outflenm,
      "\n--------------------------------------------------------------" +
	 "\n  Conditioning Node                   Value");

   for (i = 0; i < nmcondnds; ++i) {
      j = condnodes[idnmbrm1][i];

      if (nodenghs[idnmbrm1][j - 1][0] > 1) {
         value = fstrng_(nodelbls[idnmbrm1][j - 1][(int) condvals[i]], 15);
        
      } else {
         value = fdble_(condvals[i], 15, 5);
      }
      fprintf_(outflenm, "  " +
         fstrng_(nodelbls[idnmbrm1][j - 1][0], 20) + "       " + value);
   }
}

// Write beliefs of requested nodes.

fprintf_(outflenm,
   "\n Output Time      Node          Mean    Standard Deviation" +
   "\n-----------------------------------------------------------");

for (k = 0; k < nmoutt; ++k) {
   pltstrng = fdble_(outtime[k], 10, 3); 
   for (i = 0; i < nmnds; ++i){

      // Skip conditioning nodes and nodes that have not been requested.

      if (!varinfo_eval[idnmbrm1][i]) {
	 continue;
      }

      if (nodenghs[idnmbrm1][i][0] > 1) {

         // If discrete, write empirical probability mass function.

         fprintf_(outflenm, "\nPMF of node " + nodelbls[idnmbrm1][i][0] +
	    ": ");

         for (j = 0; j < nodenghs[idnmbrm1][i][0]; ++j) {
	    if (!loadconsdst) {
               fprintf_(outflenm, nodelbls[idnmbrm1][i][j + 1] + " " +
                  fdble_(beliefh[0][k][i][j], 6, 4));

	    } else {
               fprintf_(outflenm, nodelbls[idnmbrm1][i][j + 1] + " " +
                  fdble_(beliefc[0][k][i][j], 6, 4));
	    }
         }
 
      } else {

         /* For a continuous variable, only write first 2 moments.  Note
            that this includes any deterministic, linear function of
            other variables, e.g. a linear utility node. */

         if (!loadconsdst) {
            fprintf_(outflenm," " + fdble_(outtime[k], 7, 2) + "  " +
               fstrng_(nodelbls[idnmbrm1][i][0], 20) + " " +
               fdble_(beliefh[0][k][i][0], 10, 4) + "  " +
               fdble_(beliefh[0][k][i][1], 10, 4));

	 } else {
            fprintf_(outflenm, " " + fdble_(outtime[k], 7, 2) + "  " +
               fstrng_(nodelbls[idnmbrm1][i][0], 20) + " " +
               fdble_(beliefc[0][k][i][0], 10, 4) + "  " +
               fdble_(beliefc[0][k][i][1], 10, 4));
	 }
      }
   } // End of loop over nodes.
   fprintf_(outflenm, " ");
} // End of loop over output times.

// Optionally, write plotting file of continuously-valued nodes.

if (nmids == 1 && spacetime_xyptsfle != null && !issms) {
   continnodeplot_();
}
}

//-------------------------------------------------------------------

public static void continnodeplot_() {

/* For a single ID run, write a plotting file of the continuously-valued
   nodes. */

int i, j;

double val;

fleopen_(xyptsflenm, spacetime_xyptsfle, 'w');

for (i = 0; i < nmnds; ++i){
   if (!varinfo_eval[idnmbrm1][i] ||
       nodenghs[idnmbrm1][i][0] > 1) {
      continue;
   }

   // Write the node's name, its mean, and its standard deviation.

   strng = "Time " + grph_label[idnmbrm1][i] + " STDDEV";
   fprintf_(xyptsflenm, strng + "\nbegin");
   for (j = 0; j < nmoutt; ++j) {
      if (Double.isNaN(beliefh[0][j][i][1])) {
         val = 0.;
      
      } else {
         val = beliefh[0][j][i][1];
      }
      strng = fdble_(outtime[j], 10, 3) + " " +
              fdble_(beliefh[0][j][i][0], 14, 6) + " " +
              fdble_(val, 14, 6);
      fprintf_(xyptsflenm, strng);
   }
   fprintf_(xyptsflenm, "end");
}
fclose_(xyptsflenm, 'w');
}

//-------------------------------------------------------------------

public static void intridnodeplot_() {

/* Write node plotting file.  NOTE: do not use this routine with IDs --
   only belief networks because only the marginal distributions from
   the last set of conditioning values is written by this routine -- not
   necessarily those under the optimal decision. */

String strng1 = "none";

int i, j;

double std;

if (!thisidname.equals("traders") && !thisidname.equals("rhinoeco")) {
   return;
}

if (!headerwritten) {
   strng = "traders: Time NmLegalSold STD LegalPrice STD IllegalPrice STD";
   fprintf_(xyptsflenm, strng);

   strng = "mntwrk: Time NMEMPLOYEES STD ICOPROFIT STD AVEWAGE STD";
   fprintf_(xyptsflenm, strng);

   strng = "poachers: Time l NMPOACHED STD";
   fprintf_(xyptsflenm, strng);

   strng = "rhinoeco: Time RhinoIBM STD";
   fprintf_(xyptsflenm, strng);
   headerwritten = true;
}

for (i = 0; i < nmoutt; ++i) {
   strng1 = thisidname + " " + fdble_(outtime[i], 8, 3);
   if (thisidname.equals("traders")) {
      for (j = 0; j < nmnds; ++j){
         if (grph_label[idnmbrm1][j].equals("NmLegalSold") ||
             grph_label[idnmbrm1][j].equals("LegalPrice") ||
             grph_label[idnmbrm1][j].equals("IllegalPrice")) {
            if (Double.isNaN(beliefh[0][i][j][1])) {
               std = 0.;
      
            } else {
               std = beliefh[0][i][j][1];
            }
            strng1 += " " + fdble_(beliefh[0][i][j][0], 10, 3) + " " +
                         fdble_(std, 10, 3);
         }
      }
   
   } else if (thisidname.equals("mntwrk")) {
      for (j = 0; j < nmnds; ++j){
         if (grph_label[idnmbrm1][j].equals("NMEMPLOYEES") ||
             grph_label[idnmbrm1][j].equals("ICOPROFIT") ||
             grph_label[idnmbrm1][j].equals("AVEWAGE")) {
            if (Double.isNaN(beliefh[0][i][j][1])) {
               std = 0.;
      
            } else {
               std = beliefh[0][i][j][1];
            }
            strng1 += " " + fdble_(beliefh[0][i][j][0], 10, 3) + " " +
                         fdble_(std, 10, 3);
         }
      }

   } else if (thisidname.equals("rhinoeco")) {
      for (j = 0; j < nmnds; ++j){
         if (grph_label[idnmbrm1][j].equals("RhinoIBM")) {
            if (Double.isNaN(beliefh[0][i][j][1])) {
               std = 0.;
      
            } else {
               std = beliefh[0][i][j][1];
            }
            strng1 += " " + fdble_(beliefh[0][i][j][0], 10, 3) + " " +
                         fdble_(std, 10, 3);
         }
      }
   }
   fprintf_(xyptsflenm, strng1);
}
}

// ----------------------------------------------------------------------

public static void checknmloops_() {

/* Determines through an approximate test if the "nmloops" ("m," below)
   parameter (number of Monte Carlo loops) is large enough.

   Exact test:
      1. Find the least-likely joint state of the ID.
      2. m > 1 / P(least-likely state).

   Approximate check:
      1. Discover nmh, the number of node hierarchy levels in the ID.
      2. Discover the smallest CPT entry, p_smallest.
      3. m > 1 / (p_smallest)^nmh

      For example, if nmh = 4 and p_smallest = 0.1,
      m > 1 /  (0.1)^4 = 10,000

   Verification Algorithm:
      1. Approximate all ID node beliefs using m loops.  Call these
	 beliefs p_i^(m), i = 1,...nmnodes.
      2. m_new *= m.
      1. Approximate all ID node beliefs using m_new loops.  Call these
	 beliefs p_i^(m_new), i = 1,...nmnodes.
      3. Compute a normalized maximum difference:
	    maxdif = max_i{ |p_i^(m) - p_i^(m_new)| / p_i^(m_new)}
      4. If maxdif < .1, quit.  Otherwise:
      5. m = m_new
	 p_i^(m) = p_i^(m_new)
      6. Go to Step 2. */

iderr_("checknmloops: not implemented yet");
}
}
