# Supplementary material for: Protocol to discover machine-readable entities of the ecosystem management actions taxonomy
Source: STAR Protoc. 2024 Jun 13;5(2):103125. doi: 10.1016/j.xpro.2024.103125 (PMC11225903; doi:10.1016/j.xpro.2024.103125)
Supplement: Data S1. Java scripts for implementation of EMAT, related to the key resources table [file mmc1.zip › keyresources/C5.java]

/* Applet console for ID.

import java.applet.*;
import java.awt.*;
import java.awt.event.*;
public class C5 extends Applet
implements ActionListener {
static TextArea ta;
TextField tf;

public void init() {
tf = new TextField(60);
tf.addActionListener(this);
add(tf);
ta = new TextArea(20, 60);
add(ta);
}

public void actionPerformed (ActionEvent ae) {
String strng;

strng = ae.getActionCommand(); // Get input from command line.
ta.append(strng + "\n"); // Echo input.
tf.setText(""); // Blank-out command line.

// Process command.

Id.id_(strng);
}
}
*/

// ----------------------------------------------------------------------

// Application console for ID.

public class C5 {

public static void main(String Args[]) {
Id.id_(Args[0]);
}
}
