# Supplementary material for: Protocol to discover machine-readable entities of the ecosystem management actions taxonomy
Source: STAR Protoc. 2024 Jun 13;5(2):103125. doi: 10.1016/j.xpro.2024.103125 (PMC11225903; doi:10.1016/j.xpro.2024.103125)
Supplement: Data S1. Java scripts for implementation of EMAT, related to the key resources table [file mmc1.zip › keyresources/CA.java]

import java.util.*;

public class CA extends Id {

static boolean caftest = false, fitactions = true, initsubstep1 = true,
   initsubstep2 = true, camax = true, stochagree = false, firstcall = true;

static boolean jackknifedeleted[] = new boolean[NMACTNS];

static String bestpairsfle = "bestiopairs.tmp",
   actionsfle = "dumactionsfle.dat", strng1, strng2, runtype = "fit_model";

static String obsnd[] = new String[MAXNMECO];

static int n, m, nmobsactns = 0, nmobsactntimes = 0, nmobsnds = 0,
   nmgh_eco = 0;

static long cabegintime = 0, casoltime = 0;

static int obsval[] = new int[TNMNDS];
static int nmdat[] = new int[TNMNDS];
static int index[] = new int[DATSZE];
static int idumvec[] = new int[DATSZE];
static int obsndnm[] = new int[MAXNMECO];

static double ch = 0., gs = 0., gh = 0., gh_groups = 0., gs_groups = 0.,
   gs_eco = 0., gh_eco = 0., gca = 0., ghdivisor = 0., initialgs = 0.,
   initialgsgroups = 0., initialgh = 0., initialgca = 0., finalgca = 0.,
   relgs, relgh, penaltythres = 0.;

static double trim[] = new double[TNMNDS];
static double mean[] = new double[TNMNDS];
static double stdvec[] = new double[TNMNDS];
static double maxvec[] = new double[TNMNDS];
static double quantcalc[] = new double[SIMSZE];
static double x_hyp[] = new double[OPTSIZE];
static double x_ca[] = new double[OPTSIZE];
static double g[] = new double[OPTSIZE];
static double h[] = new double[OPTSIZE];
static double margsimdat[][] = new double[SIMSZE][TNMNDS];
static double gcaval[][] = new double[SIMSZE][1];
static double gh_group[] = new double[TNMIDS];
static double nm_grp_condsets[] = new double[TNMIDS + 1];
static double nmmatch[] = new double[TNMIDS + 1];
static double nmactmatch[] = new double[TNMIDS + 1];
static double nmtrgtmatch[] = new double[TNMIDS + 1];
static double matchfrac[] = new double[TNMIDS + 1];
static double actmatchfrac[] = new double[TNMIDS + 1];
static double trgtmatchfrac[] = new double[TNMIDS + 1];
static double dumvecx[] = new double[DATSZE];
static double dumvecdat[] = new double[DATSZE];

/* Structure to hold the observed actions history data.  Dimensions of
   "obsactn," "obsnmtrgts," and "obstrgts" are:
   action-author's_ID_number, time.

   Dimensions of "obsecoave," and "nmobscountry" are:
   country, time, variable. */

static String actnshstry_obsactor[] = new String[NMACTNS];
static String actnshstry_obsactnstrng[] = new String[NMACTNS];
static String actnshstry_obstrgtsstrng[] = new String[NMACTNS];

static int actnshstry_obsactnnm[][] = new int[TNMIDS][MAXTIMES];
static int actnshstry_obsactn[][][] =
   new int[TNMIDS][MAXTIMES][NMPOSTACTS];

static boolean actnshstry_matchedoutcomb[][][] =
   new boolean[TNMIDS][MAXTIMES][NMPOSTACTS];

static int actnshstry_matchedactn[][][] =
   new int[TNMIDS][MAXTIMES][NMPOSTACTS];

static int actnshstry_obsnmtrgts[][][] =
   new int[TNMIDS][MAXTIMES][NMPOSTACTS];

static int actnshstry_obstrgts[][][] =
   new int[TNMIDS][MAXTIMES][NMPOSTACTS];

static int actnshstry_nmobscountry[][][] =
   new int[TNMVALS][MAXTIMES][TNMNDS];

static int actnshstry_obsactnnmnm[] = new int[NMACTNS];
static int actnshstry_obstrgtnm[] = new int[NMACTNS];

static double actnshstry_obsactntime[] = new double[MAXTIMES];
static double actnshstry_obsactnnmtime[] = new double[NMACTNS];
static double actnshstry_obsecotime[][][] = 
   new double[TNMVALS][MAXTIMES][MAXNMECO];

static double actnshstry_obsecoave[][][] =
   new double[TNMVALS][MAXTIMES][MAXNMECO];

/* Structure to hold the model-computed actions history data.
   Dimensions of "mdlecoval" are region, time, variable.
   Dimensions of "mdlecoave" is the same as "obsecoave." */

static int actnshstry_mdlnmacts[][] = new int[TNMIDS][MAXTIMES];

static String actnshstry_mdlinactn[][] =
   new String[TNMIDS][NMPOSTACTS];
static String actnshstry_mdlinactr[][] =
   new String[TNMIDS][NMPOSTACTS];

static int actnshstry_mdlactn[][][] =
   new int[TNMIDS][MAXTIMES][NMPOSTACTS];

static int actnshstry_mdltrgts[][][] =
   new int[TNMIDS][MAXTIMES][NMPOSTACTS];

static int actnshstry_mdlnmtrgts[][][] =
   new int[TNMIDS][MAXTIMES][NMPOSTACTS];

static int actnshstry_mdlinputval[][][][] =
   new int[TNMIDS][MAXTIMES][NMPOSTACTS][3];

static double optutil[][][] = new double[TNMIDS][MAXTIMES][NMPOSTACTS];
static double actnshstry_mdlecoval[][][] =
   new double[TNMVALS][MAXTIMES][MAXNMECO];

static double actnshstry_mdlecoave[][][] =
   new double[TNMVALS][MAXTIMES][MAXNMECO];

// Target number array for "pltacts_."

static int plttrgts[][][][] =
   new int[TNMIDS][MAXTIMES][NMPOSTACTS][MAXNMSUBJ];

// -------------------------------------------------------------------------

public static void ca_(boolean wflag) {

/* Performs Consistency Analysis.  This routine assumes the CA setup
   routine, "ca_setup" has been executed.
   
   "gs" measures the agreement between the empirical distribution and
   the consistent distribution.

   "gh" measures the agreement between the hypothesis distribution and
   the consistent distribution.  Increasing values of gs, gh indicate
   increasing agreement.
*/

int i, j, k, l, tindex = 0, retval, nmloopssve, nmskip = 0;

double relchnges, relchngeh, action_time, diff = 0., lngth = 0., reldif,
   divisor, fracdiff, dumval;

nmloopssve = Beliefs.nmloops;

fprintf_(1, "\n   Optimization Problem Degrees of Freedom (n)= " + n +
   "\n      Number of implicit constraints= " + m);


if (initsubstep1) {
   if (fitactions) {

      /* For an actions history data set, run a pre-processor that matches
         as many actions as possible. */

      Fitactions.fitactions_();
   }
   printf_("ca: Initialize Substep 1 completed");
}
   
if (initsubstep2) {
   if (fitactions) {

      /* Use a truth table to assign parameter values so that each ID
         produces the in-out pairs contained in "bestiopairs.tmp" or
         "rmspeiopairs.tmp."  This feasible solution is used as the
         starting solution in the optimization step of CA, below. */
	 
      CAinitialize.cainitialize_("ca");

      /* Reload the solution vector with the distribution found by
         cainitialize_(). */

      for (idnmbrm1 = 0; idnmbrm1 < nmids; ++idnmbrm1) {
         for (j = 0; j < Psens.nmsensids; ++j) {
            if (nmids > 1 && !idname[idnmbrm1].equals(Psens.id[j])) {
               continue;
            }
            thisidname = idname[idnmbrm1];
            Pxp.pxp_(0, x_ca, g, h, 2, Psens.beginpar[j],
               Psens.begincnstrnt[j], false);
         }
      }

      // Compute match fractions.

      for (i = 0; i < nmids - 1; ++i) {
        Intridslve.nminoutpairs[i] = 0;
      }
      fprintf_(1,"\n Model-Generated Actions History Match Fraction");
      Fitactions.actnsagree_(true);
   }

   if (!camax) {
      printf_("ca: initsubstep1= " + initsubstep1 + " initsubstep2= " +
         initsubstep2 + " camax is false, returning");
      return;
   }
   printf_("ca: Initialize Substep 2 completed");
}

if (nmids == 1 && !cacalc) {
   Beliefs.belpflag = true;
}

if (ch > 0.) {

   /* Compute initial solution under the stochastic agreement
      definition of gh. */

   stochagree = true;
   Beliefs.nmloops = 5000;
   printf_("\nca: stochagree=true solution");

   cabegintime = System.currentTimeMillis();
   initialgca = CAutils.caf_(x_ca, true);
   casoltime = System.currentTimeMillis();
   casoltime = (casoltime - cabegintime) / 1000;
   printf_("ca: casoltime= " + casoltime + " seconds.");

   initialgh = gh;
}

/* Compute intial solution under the negative Euclidean distance definition
   of gh. */

stochagree = false;
Beliefs.nmloops = nmloopssve;
x_ca[0] = 2.5;
printf_("\nca: stochagree=false solution x_ca0= " + x_ca[0]);
dumval = CAutils.caf_(x_ca, true);
initialgs = gs;
if (!caftest && Math.abs(initialgs) < 1.e-6) {
   iderr_("ca: initialgs= " + initialgs);
}
initialgsgroups = gs_groups;
printf_("ca: initialgsgroups= " + initialgsgroups);
ghdivisor = Math.abs(gh);
if (ghdivisor < 1.e-6) {
   ghdivisor = 1.;
}

fprintf_(1, "\n-------- Initial Agreement Function Values --------");

if (nmids > 1) {
   fprintf_(1, "   gs_groups= " + gs_groups + " gs_eco= " + gs_eco +
      "\n   gh_groups= " + gh_groups + " gh_eco= " + gh_eco +
      "\n   ch= " + ch + " initial match fraction= " +
      fdble_(matchfrac[0], 4, 3));
}
fprintf_(1, "   initialgs= " + initialgs + " gh= " + gh + " gca= " +
   initialgca +
   "\n   ghdivisor= " + ghdivisor);

if (Ecosyscalcs.nmobsrvd > 0 && !Beliefs.issms) {
   fprintf_(1, "\n----- Initial Residuals of Ecosystem Variables -----" +
      "\nRegion Time Var.   Obsrvd   Model   resid");
   for (i = 0; i < Ecosyscalcs.nmobsrvd; ++i) {
      for (j = 0; j < nmobsnds; ++j) {
         if (Ecosyscalcs.obsvar[i][j] > 0) {
            fprintf_(1, Ecosyscalcs.residregion[i] + "    " +
               Ecosyscalcs.residtime[i] + "  " +
	       Ecosyscalcs.obsvar[i][j] + "  " +
               Ecosyscalcs.obsrvdval[i][j] + "  " +
               Ecosyscalcs.modelval[i][j] + "  " +
	       Ecosyscalcs.resids[i][j]);
         }
      }
   }
}

if (runtype.equals("plots_only")) {

   /* Print all parameters and indicate those that have changed from their
      hypothesis to initial value by more than 1%. */

   fprintf_(1, "Note: * indicates the parameter has changed by more than 1%" +
   "\nParameter#  ID          Node          Hypothesis_Value   Initial_Value");

   for (i = 0; i < n; ++i) {

      // Compute a positive divisor.

      divisor = Math.abs(x_hyp[i]);
      if (divisor < 1.e-6) {
         divisor = 1.;
      }

      fracdiff = Math.abs(x_hyp[i] - x_ca[i]) / divisor;
      if (fracdiff > 1.e-2) {
         strng = "*";

      } else {
         strng = " ";
      }
      fprintf_(1, "  " + (i + 1) + "     " + idname[Pxp.idownerm1[i]] +
         "  " + Pxp.nodename[i] + "  " + fdble_(x_hyp[i], 6, 3) +
         "  " + fdble_(x_ca[i], 6, 3) + " " + strng);
   }
   printf_("ca: end of plots_only run");

   return;
}

if (!client && !caftest && firstcall) {

   /* Use several objective function evaluations to get a sample.  Use this
      sample to estimate the standard deviation of the simulated objective
      function. */

   nmdat[0] = 4; // was 10
   printf_("\nca: Estimating standard deviation of objective function, " +
      " nmdat= " + nmdat[0]);

   for (i = 0; i < nmdat[0]; ++i) {
      gcaval[i][0] = CAutils.caf_(x_ca, true);
      quantcalc[i] = gs_groups;
   }
   trim[0] = 0.;
   Summry.summry_(false, 1, nmdat, 1, trim, gcaval, mean, stdvec, maxvec);
   Hooke.objfsigma = stdvec[0];
   penaltythres = Summry.quantile_(nmdat[0], quantcalc, .1);

   printf_("ca: nmdat= " + nmdat[0] + " objfsigma= " + Hooke.objfsigma +
      " penaltythres= " + penaltythres);

   firstcall = false;

} else {
   Hooke.objfsigma = 1.e-6;
}

// Now perform the CA optimization.

fprintf_(1, "\n ----------- Beginning CA Optimization ----------\n");
printf_("\n ----------- Beginning CA Optimization ----------");

// CA test function.

if (caftest) {
   /*
   n = 6;
   m = 0;
   for (i = 0; i < n; ++i) {
      x_ca[i] =  ((double) i) + 1.;
      Optimiz.x_skip[i] = false;
      g[i] = -10.;
      h[i] = 10.;
   }
   */
   // Bukin's F4 benchmark function.
   n = 2;
   m = 0;
   for (i = 0; i < n; ++i) {
      x_ca[i] = 1.;
      Optimiz.x_skip[i] = false;
      g[i] = -10.;
      h[i] = 10.;
   } 
   g[0] = -15.;
   h[0] = -5.;
   g[1] = -3.;
   h[1] = 3.;
   x_ca[0] = -6.;
   x_ca[1] = 2.;
}

nmskip = 0;

/* The following reasoning ignores the need to fit a model to observations
   that, in the course of doing so, move the parameter away from such a
   wrong hypothesis value.

   If the hypothesis and initial values are the same, skip this parameter
   during the optimization.  The reasoning here is that if the initial
   value is already at the hypothesis value, the CA optimization cannot
   move this parameter any closer to its hypothesis value so there is no
   point in having it as a dimension in the search space.

for (i = 0; i < n; ++i) {
   if (Math.abs(x_hyp[i] - x_ca[i]) < 1.e-6) {
      Optimiz.x_skip[i] = true;
      ++nmskip;
   }
}
*/

printf_("ca: n= " + n + " nmskip= " + nmskip + " effective n= " +
   (n - nmskip));
if (n - nmskip < 1) {
   iderr_("ca: effective n < 1");
}

Optimiz.optimiz_(n, m, x_ca, g, h, 3);

// If this is a client version of "id," return.

if (client) {
   return;
}

// CA test function.

if (caftest) {
   iderr_("ca: caftest complete");
}

if (fitactions) {

   /* Compute the objective function one final time with printing
      switch set to "true" so that interpretation statistics are
      printed.  Currently, these are (a) the action-reaction pair
      matches/mismatches, and (b) the fraction of the number of
      distributions for which the hypothesis mode and consistent
      mode are equal. */

   for (i = 0; i < nmids - 1; ++i) {
     Intridslve.nminoutpairs[i] = 0;
   }
}

if (ch > 0.) {
   printf_("\nca: Agreement measures just after Maximize step:");
   finalgca = CAutils.caf_(x_ca, true);

   stochagree = true;
   Beliefs.nmloops = 5000;

   printf_("\nca: stochastic agreement function turned on:");
   finalgca = CAutils.caf_(x_ca, true);

   printf_("ca: fbest= " + fdble_(Optimiz.fbest, 6, 3) + " finalgca= " +
      fdble_(finalgca, 6, 3));

   // Compute relative change in g_S and g_H from their initial values.

   relgs = (initialgs - gs) / Math.abs(initialgs);
   relgh = (initialgh - gh) / Math.abs(initialgh);

   fprintf_(1, "\n-------- Final Agreement Function Values --------" +
               "\n   gs= " + gs + " gh= " + gh + " gca= " + finalgca +
               "\n   (gsintl-gs)/|gsintl|= " + relgs +
	       "\n   (ghintl-gh)/|ghintl|= " + relgh);

   if (nmids > 1) {
      fprintf_(1, "\n   gs_groups= " + gs_groups + " gs_eco= " + gs_eco +
                  "\n   gh_groups= " + gh_groups + " gh_eco= " + gh_eco);
   }
}

/* Print all parameters and indicate those that have changed from their
   consistent value by more than 1%. */

fprintf_(1, "Note: * indicates the parameter has changed by more than 1%" +
   "\nParameter#  ID          Node      Hypothesis_Value  Consistent_Value");

for (i = 0; i < n; ++i) {

   // Compute a positive divisor.

   divisor = Math.abs(x_hyp[i]);
   if (divisor < 1.e-6) {
      divisor = 1.;
   }

   fracdiff = Math.abs(x_hyp[i] - x_ca[i]) / divisor;
   if (fracdiff > 1.e-2) {
      strng = "*";

   } else {
      strng = " ";
   }
   fprintf_(1, "  " + (i + 1) + "     " + idname[Pxp.idownerm1[i]] +
      "  " + Pxp.nodename[i] + "  " + fdble_(x_hyp[i], 6, 3) +
      "  " + fdble_(x_ca[i], 6, 3) + " " + strng);
}

/* Print mean of last simulated ecosystem variable marginals and
   data.  Note that "nmobsrvd" as found in "ecosysgcalcs_" is used
   instead of "nmecoobsttl" because the former allows for user-specified
   clipping of the temporal interval as specified in the
   "starttime" and "endtime" settings of the "estimate" relation. */
   
if (Ecosyscalcs.nmobsrvd > 0) {
   fprintf_(1, "\n----- Final Residuals of Ecosystem Variables -----" +
      "\nRegion Time Var. Obsrvd   Model   resid");
   for (i = 0; i < Ecosyscalcs.nmobsrvd; ++i) {
      for (j = 0; j < nmobsnds; ++j) {
         if (Ecosyscalcs.obsvar[i][j] > 0) {
            fprintf_(1, Ecosyscalcs.residregion[i] + "    " +
               Ecosyscalcs.residtime[i] + "  " +
	       Ecosyscalcs.obsvar[i][j] + "  " +
               Ecosyscalcs.obsrvdval[i][j] + "  " +
               Ecosyscalcs.modelval[i][j] + "  " +
	       Ecosyscalcs.resids[i][j]);
         }
      }
   }
}

if (wflag) {

   // Write the consistent distribution file(s).

   fprintf_(1, "----- Writing Consistent Distribution -----");
   Writenet.wrtedsts_();
}
}
}
