# Supplementary material for: Protocol to discover machine-readable entities of the ecosystem management actions taxonomy
Source: STAR Protoc. 2024 Jun 13;5(2):103125. doi: 10.1016/j.xpro.2024.103125 (PMC11225903; doi:10.1016/j.xpro.2024.103125)
Supplement: Data S1. Java scripts for implementation of EMAT, related to the key resources table [file mmc1.zip › keyresources/catstories.ps1]

param ($Filenames, $Outputfilename)
$files = Get-Childitem -Path "./" -Filter $filenames

$header = "beginarticle 0"
foreach ($file in $files) {
   $header | Set-Content tempfile.txt
   Get-Content $file -ReadCount 1000 | Add-Content tempfile.txt
   Remove-item $file
   Rename-Item tempfile.txt -NewName $file
}

# Concatenate these files.

Get-Content ./$filenames | Out-File ./$outputfilename
