# Supplementary material for: Protocol to discover machine-readable entities of the ecosystem management actions taxonomy
Source: STAR Protoc. 2024 Jun 13;5(2):103125. doi: 10.1016/j.xpro.2024.103125 (PMC11225903; doi:10.1016/j.xpro.2024.103125)
Supplement: Data S1. Java scripts for implementation of EMAT, related to the key resources table [file mmc1.zip › keyresources/compile.bat]

javac -deprecation -d . -classpath "c:/gig/gigaspaces/opengig/lib/required/*;c:/gig/gigaspaces/opengig/lib/platform/*;c:/gig/gigaspaces/opengig/lib/optional/*;c:/jsoup/*;c:/derby/db-derby-10.15.2.0-bin/lib/derbytools.jar;c:/id/javafx/javafx-sdk-15.0.1/lib/*;.;" %1 2>&1
