# Supplementary material for: Protocol to discover machine-readable entities of the ecosystem management actions taxonomy
Source: STAR Protoc. 2024 Jun 13;5(2):103125. doi: 10.1016/j.xpro.2024.103125 (PMC11225903; doi:10.1016/j.xpro.2024.103125)
Supplement: Data S1. Java scripts for implementation of EMAT, related to the key resources table [file mmc1.zip › keyresources/coolfileexample.java]

   File oldFile = new File("dansnntomm.dat");
   newname = "dans" + begindan + "to" + (dan - 1) + ".dat";
   File newFile = new File(newname);
   if (newFile.exists()) {
      newFile.delete();
   }
   oldFile.renameTo(newFile);
