# Supplementary material for: Protocol to discover machine-readable entities of the ecosystem management actions taxonomy
Source: STAR Protoc. 2024 Jun 13;5(2):103125. doi: 10.1016/j.xpro.2024.103125 (PMC11225903; doi:10.1016/j.xpro.2024.103125)
Supplement: Data S1. Java scripts for implementation of EMAT, related to the key resources table [file mmc1.zip › keyresources/Deduplicate.java]

public class Deduplicate extends SNA {

static int dedupfnm = 9, nmrecs = 0;

static double thrshld = 0.5;
static double simval[][][] = new double[TNMNDS][TNMNDS][10];

// ---------------------------------------------------------------------

static void dedup_() {

// Deduplicates players.

int i, j, k, nmsims = 4;

double ts = 0.;

// Compute similarity measures from a player-plus-attributes dataset.

simmeas_();

/* Compute the total similarity score and print out those player-pairs that
   are judged to be duplicates. */

for (i = 0; i < (nmrecs - 1); i++) {
   for (j = (i + 1); j < nmrecs; j++) {
      ts = 0.;
      for (k = 0; k < nmsims; k++) {
         /*printf_("dedup: playeri= " + playerID[i] + " playerj= " +
            playerID[j] + " simvalk= " + simval[i][j][k]);*/
         ts += simval[i][j][k];
      }
      ts /= ((double) nmsims);
      //printf_("ts= " + ts);
      if (ts > thrshld) {
         printf_(playerID[i] + " and " + playerID[j] + " ts= " +
            fdble_(ts, 8, 3) + " are predicted to be duplicates.");
      }
   }
}
}
 
// ---------------------------------------------------------------------

static void simmeas_() {

// Computes similarity measures.

int i, j, maxnmelements;

double namesim, townsim, contactssim, vehiclessim;

// Read-in data set.

nmrecs = SNAutils.readnetwork_(linksfle);

// Compute similarity measures.

for (i = 0; i < (nmrecs - 1); i++) {
   for (j = (i + 1); j < nmrecs; j++) {
      namesim = Textutils.levenshtein_(name[i], name[j]);
      townsim = Textutils.levenshtein_(town[i], town[j]);

      maxnmelements = Math.max(nmcontacts[i], nmcontacts[j]);
      contactssim = Textutils.jaccardsim_(maxnmelements, contacts[i],
                                          contacts[j]);

      maxnmelements = Math.max(nmvehicles[i], nmvehicles[j]);
      vehiclessim = Textutils.jaccardsim_(maxnmelements, vehicles[i],
                                          vehicles[j]);

      simval[i][j][0] = namesim;
      simval[i][j][1] = townsim;
      simval[i][j][2] = contactssim;
      simval[i][j][3] = vehiclessim;
   }
}
}
}
