# Supplementary material for: Protocol to discover machine-readable entities of the ecosystem management actions taxonomy
Source: STAR Protoc. 2024 Jun 13;5(2):103125. doi: 10.1016/j.xpro.2024.103125 (PMC11225903; doi:10.1016/j.xpro.2024.103125)
Supplement: Data S1. Java scripts for implementation of EMAT, related to the key resources table [file mmc1.zip › keyresources/Dehtml.java]

import java.io.*;
import java.util.List;
import java.util.ArrayList;

import javax.swing.text.html.parser.ParserDelegator;
import javax.swing.text.html.HTMLEditorKit.ParserCallback;
import javax.swing.text.html.HTML.Tag;
import javax.swing.text.MutableAttributeSet;

public class Dehtml extends Storyparse {

/*
private Dehtml() {}
    
public static List extractText(Reader reader) throws IOException {
final ArrayList list = new ArrayList();
    
ParserDelegator parserDelegator = new ParserDelegator();

// ----------------------------------------------------------------

ParserCallback parserCallback = new ParserCallback() {

   public void handleText(final char[] data, final int pos) { 
                          list.add(new String(data));
   }

   // Before you suspect that this code is deleting the story text,
   // disable the "beginstory" switch below and see if the story is
   // transferred.  The raw HTML file is so full of odd characters
   // that it is easy to not notice that the only "beginstory" trigger
   // in a particular .htm file is indeed AFTER the story text.

   public void handleStartTag(Tag tag, MutableAttributeSet attribute,
                              int pos) { }

   public void handleEndTag(Tag t, final int pos) {  }

   public void handleSimpleTag(Tag t, MutableAttributeSet a,
                               final int pos) { }

   public void handleComment(final char[] data, final int pos) { }

   public void handleError(final java.lang.String errMsg,
		           final int pos) { }
};

parserDelegator.parse(reader, parserCallback, true);

return list;
}
*/
      
// -----------------------------------------------------------------

static void removehtml_() {

// De-HTML the stories file.

try {
dehtml_();
} catch (Exception e) {
   e.printStackTrace();
   iderr_("removehtml: dehtml_ exception");
}
}

// -----------------------------------------------------------------

public final static void dehtml_() throws Exception {

String line;

int i, j;

/*
   FileReader reader = new FileReader(htmlfle);
   List lines = Dehtml.extractText(reader);
*/

List<String> lines = new ArrayList<String>();

printf_("dehtml: htmlfle= " + htmlfle);
BufferedReader reader = new BufferedReader(
   new InputStreamReader(new FileInputStream(htmlfle), "UTF-8"));

while ((line = reader.readLine()) != null) {
   lines.add(line);
}
reader.close();
printf_("dehtml: finished reading lines.");

// Write "lines" to the output file.

fleopen_(2, outfle, 'w');
for (i = 0; i < lines.size(); i++) {
   String aline = lines.get(i).toString();

   // Get rid of HTML tags.
   
   /*
   're.Pattern = "<[^>]+>"
   re.Pattern = vbcrlf & vbcrlf
   pagecontent = re.Replace(pagecontent, "")
   */

   for (j = 0; j < 5; ++j) {
      aline = aline.replaceAll("< ","<");
      aline = aline.replaceAll(" >",">");
   }
   aline = aline.replaceAll("<dd>","");
   aline = aline.replaceAll("<dt>","");
   aline = aline.replaceAll("<h2>","");
   aline = aline.replaceAll("<h3>","");
   aline = aline.replaceAll("<h4>","");
   aline = aline.replaceAll("<h5>","");
   aline = aline.replaceAll("<ol>","");
   aline = aline.replaceAll("<p>","");
   aline = aline.replaceAll("<table>","");
   aline = aline.replaceAll("<input>","");
   aline = aline.replaceAll("<tbody>","");
   aline = aline.replaceAll("<strong>","");
   aline = aline.replaceAll("<center>","");
   aline = aline.replace("<script.*?</script>", "");
   aline = aline.replace("</script>", "");
   aline = aline.replace("<noscript.*?</noscript>", "");
   aline = aline.replace("</noscript>", "");
   aline = aline.replace("<img.*?/>", "");
   aline = aline.replace("<li*?/li>", "");
   aline = aline.replace("<div class=\"clr\">","");
   aline = aline.replace("<div style=.*?>", "");
   aline = aline.replace("<option value=.*?</option>", "");
   aline = aline.replace("<a.*?</a>", "");
   aline = aline.replace("<option value=.*?</option>", "");
   aline = aline.replace("<option value=.*?</option>", "");

   // Save date information.
   
   if (aline.indexOf("<div class=\"timestamp\"") >= 0) {
      aline = aline.replace("<div class=\"timestamp\"", "article_date ");
     
   } else if (aline.indexOf("<p class=\"timestamp\"") >= 0) {
      aline = aline.replace("<p class=\"timestamp\"", "article_date ");
     
   } else if (aline.indexOf("<div class=\"timestampHeader\"") >= 0) {
      aline = aline.replace("<div class=\"timestampHeader\"",
		            "article_date ");
     
   } else if (aline.indexOf("<meta property=\"article:published_time\"")
		       >= 0) {
      aline = aline.replace(
         "<meta property=\"article:published_time\" content=\"",
		            "article_date ");
   }

   // Now remove all "class=" and "id=" tags.

   aline = aline.replaceAll("<.*? class=.*?>", "");
   aline = aline.replaceAll("<.*? id=.*?>", "");

   aline = aline.replaceAll("<.*?style=.*?>", "");
   aline = aline.replaceAll("<.*?param .*?>", "");
   aline = aline.replaceAll("<.*?href.*?>", "");
   aline = aline.replace("<.*?video.*?</video>", "");
   aline = aline.replace("<.*?audio.*?</audio>", "");
   aline = aline.replace("<.*?iframe.*?</iframe>", "");
   aline = aline.replace("<.*?span.*?</span>", "");
   aline = aline.replace("<.*?ul.*?</ul>", "");
   aline = aline.replace("<.*?td.*?</td>", "");
   aline = aline.replace("<.*?tr.*?</tr>", "");
   aline = aline.replace("<!--.*?-->", "");
   aline = aline.replaceAll("&nbsp", " ");
   aline = aline.replaceAll("&mdash", " ");
   aline = aline.replaceAll("&ldquo", " ");
   aline = aline.replaceAll("&rdquo", " ");
   aline = aline.replaceAll("&rsquo", " ");
   aline = aline.replaceAll("&raquo", " ");
   aline = aline.replaceAll("&quot", " ");
   aline = aline.replaceAll("  ", " ");
   aline = aline.replaceAll("\\p{Cntrl}","");
   // aline = aline.replace('>', ' ');
   aline = aline.replace('/', ' ');
   aline = aline.replaceAll(" ;", " ");
   aline = aline.replaceAll("  ;", " ");
   aline = aline.replaceAll("'", "");
   aline = aline.replace(':',' ');
   aline = strngsub_(aline, "www.", "");
   aline = strngsub_(aline, ".com", "");
   aline = aline.replaceAll("<br>", " ");
   aline = aline.replaceAll("<a>", "");
   aline = aline.replaceAll("<p>", " ");
   aline = aline.replaceAll("<div>", "");

   /*
   this is visual basic!!
   pagecontent = Replace(pagecontent, Chr(9), "")
   pagecontent = Replace(pagecontent, Chr(11), "")
   pagecontent = Replace(pagecontent, Chr(12), "")
   pagecontent = Replace(pagecontent, "  " & vbcrlf, "")
   pagecontent = Replace(pagecontent, " " & vbcrlf, "")
   pagecontent = Replace(pagecontent, vbcrlf & vbcrlf, "")
   pagecontent = Replace(pagecontent, "  " & vbCr, "")
   pagecontent = Replace(pagecontent, " " & vbCr, "")
   pagecontent = Replace(pagecontent, "   " , "")
   pagecontent = Replace(pagecontent, vblf & vblf, "")
   pagecontent = Replace(pagecontent, vblf & vblf, "")
   pagecontent = Replace(pagecontent, " " & vblf, "")
   pagecontent = Replace(pagecontent, "'", " ")
   pagecontent = Replace(pagecontent, "\\|", vbcrlf)
   */

   for (j = 0; j < 5; ++j) {
      aline = aline.replaceAll("< ","<");
      aline = aline.replaceAll(" >",">");
   }
   aline = aline.replaceAll("<input .*?>", "");
   aline = aline.replaceAll("<!DOCTYPE.*?>", "");
   aline = aline.replaceAll("<meta .*?>", "");
   aline = aline.replaceAll("<META .*?>", "");
   aline = aline.replaceAll("<option .*?>", "");
   aline = aline.replaceAll("<a>","");
   aline = aline.replaceAll("<dd>","");
   aline = aline.replaceAll("<dt>","");
   aline = aline.replaceAll("<h2>","");
   aline = aline.replaceAll("<h3>","");
   aline = aline.replaceAll("<h4>","");
   aline = aline.replaceAll("<h5>","");
   aline = aline.replaceAll("<ol>","");
   aline = aline.replaceAll("<p>","");
   aline = aline.replaceAll("<table>","");
   aline = aline.replaceAll("<input>","");
   aline = aline.replaceAll("<tbody>","");
   aline = aline.replaceAll("<strong>","");
   aline = aline.replaceAll("<center>","");
   aline = aline.replaceAll("<body>","");
   aline = aline.replaceAll("<html>","");
   aline = aline.replaceAll("<head>","");
   aline = aline.replaceAll("<form>","");
   aline = aline.replaceAll("<aside>","");
   aline = aline.replaceAll("<nav>","");
   aline = aline.replaceAll("<footer>","");
   aline = aline.replaceAll("<header>","");
   aline = aline.replaceAll("<style>","");
   aline = aline.replaceAll("<b>","");
   aline = aline.replaceAll("<br>","");
   aline = aline.replaceAll("<hr>","");
   aline = aline.replaceAll("<h1>","");
   aline = aline.replaceAll("<blockquote>"," ");
   aline = aline.replaceAll("\\?"," ? ");

   if (aline.indexOf("menuJsonArray", 0) >= 0 ||
       aline.indexOf("Helvetica") >= 0 ||
       aline.indexOf("TreeView") >= 0 ||
       aline.indexOf("getElementById") >= 0 ||
       aline.indexOf("leftrightslide") >= 0 ||
       aline.indexOf("background-color") >= 0 ||
       aline.indexOf("background-image") >= 0 ||
       aline.indexOf("padding-left") >= 0 ||
       aline.indexOf("padding-right") >= 0 ||
       aline.indexOf("padding-bottom") >= 0 ||
       aline.indexOf(".contentBox") >= 0 ||
       aline.indexOf(".Header") >= 0 ||
       aline.indexOf(".Footer") >= 0 ||
       aline.indexOf(".smallprint") >= 0 ||
       aline.indexOf("text-align") >= 0 ||
       aline.indexOf("border-bottom") >= 0 ||
       aline.indexOf("border-right") >= 0 ||
       aline.indexOf("border-collapse") >= 0 ||
       aline.indexOf("padding") >= 0 ||
       aline.indexOf("BY CORRESPONDENT") >= 0 ||
       aline.indexOf("Add a comment") >= 0 ||
       aline.indexOf("Add a Comment") >= 0 ||
       aline.indexOf("Add comment") >= 0 ||
       aline.indexOf("Add new comment") >= 0 ||
       aline.indexOf("Write a comment") >= 0 ||
       aline.indexOf("Write a Comment") >= 0 ||
       aline.indexOf("Post new comment") >= 0 ||
       aline.indexOf("Post Comment") >= 0 ||
       aline.indexOf("Post A Comment") >= 0 ||
       aline.indexOf("Your Comment") >= 0 ||
       aline.indexOf("POSTED COMMENTS") >= 0 ||
       aline.indexOf("Comments") >= 0 ||
       aline.indexOf("commentTab") >= 0 ||
       aline.indexOf("Related Articles") >= 0 ||
       aline.indexOf("Related articles") >= 0 ||
       aline.indexOf("Related posts") >= 0 ||
       aline.indexOf("Tags") >= 0 ||
       aline.indexOf("LATEST NEWS") >= 0 ||
       aline.indexOf("About the Author") >= 0 ||
       aline.indexOf("Find More") >= 0 ||
       aline.indexOf("All Rights Reserved") >= 0 ||
       aline.indexOf("Copyright ") >= 0 ||
       aline.indexOf("copyrighted.") >= 0 ||
       aline.indexOf("Copyright Notice") >= 0 ||
       aline.indexOf("Disclaimer") >= 0 ||
       aline.indexOf("Privacy Policy") >= 0 ||
       aline.indexOf("flashVars") >= 0 ||
       aline.indexOf("Next page") >= 0 ||
       aline.indexOf("font-size") >= 0 ||
       aline.indexOf("font-weight") >= 0 ||
       aline.indexOf("font-family") >= 0 ||
       aline.indexOf("line-height") >= 0 ||
       aline.indexOf("border-radius") >= 0 ||
       aline.indexOf("min-height") >= 0 ||
       aline.indexOf("-webkit-") >= 0 ||
       aline.indexOf("box-shadow") >= 0 ||
       aline.indexOf("text-decoration") >= 0 ||
       aline.indexOf("box-shadow") >= 0 ||
       aline.indexOf("popup") >= 0 ||
       aline.indexOf("margin-") >= 0 ||
       aline.indexOf("popup") >= 0 ||
       aline.indexOf("<meta>") >= 0 ||
       aline.indexOf("<button>") >= 0 ||
       aline.indexOf("<p>< p>") >= 0 ||
       aline.equals(System.getProperty("line.separator")) ||
       aline.equals("table.tabularData") ||
       aline.equals("By ") ||
       aline.equals(">By ") ||
       aline.equals("font-size") ||
       aline.equals("font-family") ||
       aline.equals("font-weight") ||
       aline.equals("bold;") ||
       aline.equals("px") ||
       aline.equals("td,") ||
       aline.equals("\\n|\\r") ||
       aline.equals("\\r|\\n") ||
       aline.equals("\n") ||
       aline.equals(" ") ||
       aline.equals("  ") ||
       aline.equals("   ") ||
       aline.equals("    ") ||
       aline.equals(" ;") ||
       aline.equals(" <div>") ||
       aline.equals("\r") ||
       aline.length() < 2 ||
       aline.equals(",")) {
      continue;
   }
   fprintf_(2, aline);
}
fclose_(2, 'w');
}
}
