# Supplementary material for: Protocol to discover machine-readable entities of the ecosystem management actions taxonomy
Source: STAR Protoc. 2024 Jun 13;5(2):103125. doi: 10.1016/j.xpro.2024.103125 (PMC11225903; doi:10.1016/j.xpro.2024.103125)
Supplement: Data S1. Java scripts for implementation of EMAT, related to the key resources table [file mmc1.zip › keyresources/Dehtmlsoup.java]

import java.io.IOException;
import java.io.FileReader;
import java.io.Reader;
import java.io.BufferedReader;
import org.jsoup.Jsoup;

public class Dehtmlsoup {
private Dehtmlsoup() {}

// ------------------------------------------------------------------

public static String extractText(Reader reader) throws IOException {
StringBuilder sb = new StringBuilder();
BufferedReader br = new BufferedReader(reader);
String line;

while ( (line=br.readLine()) != null) {
   sb.append(line);
}

String textOnly = Jsoup.parse(sb.toString()).text();

return textOnly;
}

// ------------------------------------------------------------------

public final static void main(String[] args) throws Exception{
FileReader reader = new FileReader
("C:/polbio/sanparks/kruger12715.txt");

System.out.println(Dehtmlsoup.extractText(reader));
}
}
