# Supplementary material for: Protocol to discover machine-readable entities of the ecosystem management actions taxonomy
Source: STAR Protoc. 2024 Jun 13;5(2):103125. doi: 10.1016/j.xpro.2024.103125 (PMC11225903; doi:10.1016/j.xpro.2024.103125)
Supplement: Data S1. Java scripts for implementation of EMAT, related to the key resources table [file mmc1.zip › keyresources/downloadalertsvba.txt]

Declare PtrSafe Sub Sleep Lib "kernel32" (ByVal dwMilliseconds As Long)
Option Explicit
Dim myOlApp As Outlook.Application
Dim StrSavePath As String

Sub SaveAllEmails_ProcessAllSubFolders()
Dim i   As Long
Dim j   As Long
Dim n   As Long
Dim StrSubject  As String
Dim StrName As String
Dim StrFile As String
Dim StrReceived As String
Dim StrFolder   As String
Dim StrSaveFolder   As String
Dim StrFolderPath   As String
Dim iNameSpace  As NameSpace
Dim SubFolder   As MAPIFolder
Dim mItem   As MailItem
Dim FSO As Object
Dim ChosenFolder As Object
Dim Folders As New Collection
Dim EntryID As New Collection
Dim StoreID As New Collection
  
Set FSO = CreateObject("Scripting.FileSystemObject")
Set myOlApp = Outlook.Application
Set iNameSpace = myOlApp.GetNamespace("MAPI")
Set ChosenFolder = iNameSpace.PickFolder

If ChosenFolder Is Nothing Then
   GoTo ExitSub:
End If
  
' Download alerts emails into the following hard drive folder.

StrSavePath = "c:\polbio\stories\googlealerts"
 
Call GetFolder(Folders, EntryID, StoreID, ChosenFolder)
  
' Wait 2 seconds for Outlook to finish syncing.

Pause 2

' Write each email to a folder on the hard drive.

For i = 1 To Folders.Count
   StrFolder = StripIllegalChar(Folders(i))
   n = InStr(3, StrFolder, "\") + 1
   StrFolder = Mid(StrFolder, n, 256)
   StrFolderPath = StrSavePath & "\" & StrFolder & "\"
   StrSaveFolder = Left(StrFolderPath, Len(StrFolderPath) - 1) & "\"
   If Not FSO.FolderExists(StrFolderPath) Then
      FSO.CreateFolder (StrFolderPath)
   End If
  
   Set SubFolder = myOlApp.Session.GetFolderFromID(EntryID(i), StoreID(i))
   On Error Resume Next
   For j = 1 To SubFolder.Items.Count
      Set mItem = SubFolder.Items(j)
      StrFile = StrSaveFolder & "alert" & CStr(j) & ".html"
      StrFile = Left(StrFile, 256)
      mItem.SaveAs StrFile, olHTML
   Next j
   On Error GoTo 0
Next i
  
' Empty the Outlook folder.

Call EmptyFolder(EntryID, StoreID)

' Give some time for syncing.

Pause 5

' End this Outlook session.

'myOlApp.Quit
'End

ExitSub:
End Sub
  
'------------------------------------------------------------------------

Function StripIllegalChar(StrInput)
Dim RegX As Object
  
Set RegX = CreateObject("vbscript.regexp")
  
RegX.Pattern = "[\" & Chr(34) & "\!\@\#\$\%\^\&\*\(\)\=\+\|\[\]\{\}\`\'\;\:\<\>\?\/\,]"
RegX.IgnoreCase = True
RegX.Global = True
  
StripIllegalChar = RegX.Replace(StrInput, "")
  
ExitFunction:
Set RegX = Nothing
End Function
  
'------------------------------------------------------------------------

Sub GetFolder(Folders As Collection, EntryID As Collection, _
   StoreID As Collection, Fld As MAPIFolder)
Dim SubFolder   As MAPIFolder
  
Folders.Add Fld.FolderPath
EntryID.Add Fld.EntryID
StoreID.Add Fld.StoreID

For Each SubFolder In Fld.Folders
   GetFolder Folders, EntryID, StoreID, SubFolder
Next SubFolder
  
ExitSub:
Set SubFolder = Nothing
End Sub
  
'------------------------------------------------------------------------

Public Sub Pause(intSeconds As Variant)
' Comments: Waits for a specified number of seconds
' Params  : intSeconds      Number of seconds to wait
' Source  : Total Visual SourceBook

On Error GoTo PROC_ERR

Dim datTime As Date
datTime = DateAdd("s", intSeconds, Now)

' Yield to other programs (better than using DoEvents which eats up all
' CPU cycles).

Do
   Sleep 100
   DoEvents
Loop Until Now >= datTime

PROC_EXIT:
Exit Sub

PROC_ERR:
MsgBox "Error: " & Err.Number & ". " & Err.Description, , "Pause Method"
Resume PROC_EXIT
End Sub

'------------------------------------------------------------------------

Sub EmptyFolder(EntryID As Collection, StoreID As Collection)
Dim oFolder As Outlook.Folder 
Dim oItems As Outlook.Items 
Dim i As Long 

' Obtain a reference to the Outlook folder to be emptied. 

Set oFolder = myOlApp.Session.GetFolderFromID(EntryID(1), StoreID(1))
Set oItems = oFolder.Items 

For i = oItems.Count To 1 Step -1 
   oItems.Item(i).Delete 
Next 
End Sub
