# Supplementary material for: Protocol to discover machine-readable entities of the ecosystem management actions taxonomy
Source: STAR Protoc. 2024 Jun 13;5(2):103125. doi: 10.1016/j.xpro.2024.103125 (PMC11225903; doi:10.1016/j.xpro.2024.103125)
Supplement: Data S1. Java scripts for implementation of EMAT, related to the key resources table [file mmc1.zip › keyresources/Ecosyscalcs.java]

class Ecosyscalcs extends Update {

static boolean areacalcs = false;

static boolean firsttimepoint[] = new boolean[NMTHRDS];
static boolean computeregion[] = new boolean[TNMVALS];

static String ecorlztnsfle = "none";

static int capntotal = 500, capn, nmobsrvd = 0, reportnode,
   ecorlztnsflenm = 6;

static int residregion[] = new int[DATSZE];
static int obsvar[][] = new int[DATSZE][MAXNMECO];
static int indx[] = new int[SIMSZE];

static double tbegin, capt, maxdelta, delta, sqrtdelta, lastt;

static double x0[][] = new double[NMTHRDS][MAXNMSDE];
static double bk[][] = new double[NMTHRDS][MAXNMSDE];
static double upsilon[][] = new double[NMTHRDS][MAXNMSDE];
static double alpha[][] = new double[NMTHRDS][MAXNMSDE + 3];
static double beta[] = new double[MAXNMSDE];
static double sdesols[][][][][] =
                 new double[NMTHRDS][TNMVALS][SIMSZE][TNMNDS][2];
static double pdfest[] = new double[SIMSZE];
static double xobs[][] = new double[SIMSZE][TNMNDS];
static double mean[][] = new double[TNMVALS][TNMNDS];
static double obsrvdval[][] = new double[DATSZE][TNMNDS];
static double modelval[][] = new double[DATSZE][TNMNDS];
static double resids[][] = new double[DATSZE][TNMNDS];
static double sensmean[][] = new double[DATSZE][TNMNDS];
static double residtime[] = new double[DATSZE];
static double wghtssum[] = new double[TNMVALS];
static double grandave[] = new double[MAXNMECO];

// --------------------------------------------------------------------

static void ecosysupdate_(int tindex, double t, boolean initialaction) {

/* Ecosystem ID.  At every time step, find the marginal distributions
   of the ecosystem ID over each region and post the weighted average
   of these to the bulletin board.

   ** Note that this averaging over regions is necessary because the
   group IDs are not region-specific. **
	    
   Assumes that all input action nodes were set in "readactions."
	    
   A time-stepping function's start time is always "Ecosyscalcs.tend"
   (which was set on the previous run of the ecosystem ID).  Start and
   stop times for a time-stepping function solution are set in
   "settme." */

boolean ecopflag, skipeco = false;

int i, j, k, rgnareanode = 0, regioncountry = 0, inactorcountry = 0;

double mean = 0., stddev = 0., wght = 0.;

// Skip ecosystem computations for speed or debug reasons.

if (skipeco) {
   for (i = 0; i <= nmcountries; ++i) {
      for (j = 0; j < Intridslve.nmecosysnds; ++j) {
         Intridslve.wghtdave[i][j] = .1;
         Intridslve.wghtdstd[i][j] = .1;
         CA.actnshstry_mdlecoave[i][0][j] = .1;
      }
   }
   return;
}

/*
// -----------------------------------------------------------------
// For a book-exercise solution and rhino EMT debugging: 
for (i = 0; i <= nmcountries; ++i) {
   for (j = 0; j < Intridslve.nmecosysnds; ++j) {
      Intridslve.wghtdave[i][j] = .1;
      Intridslve.wghtdstd[i][j] = .1;
      CA.actnshstry_mdlecoave[i][0][j] = 2000. - 200. * (t - 2013.);
   }
}
if (Intridslve.ipflag) {
   printf_("ecosysupdate: t= " + fdble_(t, 4, 3) + " " + (1) + " " +
      (1) + " " + CA.actnshstry_mdlecoave[0][0][0] + " " + (1.0));
   fprintf_(2, "ecovals " + fdble_(t, 4, 3) + " " + (1) + " " +
      (1) + " " + CA.actnshstry_mdlecoave[0][0][0] + " " + (1.0));
}
if (true) return;
// -----------------------------------------------------------------
*/

// Load the ecosystem ID's conditioning node numbers.

nmcondnds = 3;
condnodes[idnmbrm1][0] = Intridslve.timenode[idnmbrm1];
condnodes[idnmbrm1][1] = Intridslve.ecoinactnnode;
condnodes[idnmbrm1][2] = Intridslve.ecorgnnode;

// Set the time value.

condvaltype[0] = "continuous";
condvals[0] = t;

// Set the input action's type. 

condvaltype[1] = "discrete";

/* Get node numbers needed for processing the model's output.  Always
   use the last ecosystem node for the "reportnode." */

if (areacalcs) {
   rgnareanode = Getmodlutils.getndnm_("LArea");
}
reportnode = Intridslve.ecosysnodes[Intridslve.nmecosysnds - 1];

// Zero ecosystem node weighted average arrays,

for (i = 0; i <= nmcountries; ++i) {
   wghtssum[i] = 0.;
   for (j = 0; j < Intridslve.nmecosysnds; ++j) {
      Intridslve.wghtdave[i][j] = 0.;
      Intridslve.wghtdstd[i][j] = 0.;
   }
}

// Set the number of nodes and the number of Monte Carlo realizations.

nmnds = Intridslve.nmndes[idnmbrm1];

// Compute the model over the desired regions.

for (i = 1; i <= Intridslve.nmregions; ++i) {
   if (!computeregion[i - 1]) {
      continue;
   }

   /* Set the region node.  It is assumed that this was the last
      conditioning node added to the "condvals" array. */

   condvals[nmcondnds - 1] = i;

   // Get the input action to the ecosystem.
   
   regioncountry = Intridslve.regcountrynm[i - 1];
   inactorcountry = Displayutils.getcountrynm_(Intridutils.ecosysinactor);

   if (initialaction) {
      if (condvals[1] == 0) {
         condvals[1] = Getmodlutils.getndval_(Intridslve.ecoinactnnode,
            "beginning_state", false);
      }

   } else if (nmcountries > 1 && regioncountry != inactorcountry) {
   
     /* Run the default in-action if the in-actor does not reside in the
        same country as this region. */

      condvals[1] = Intridutils.lastecoactn;

   } else {
      condvals[1] = Intridutils.ecoactn;

      if (nmids == 1) {
         if (dsensanalysis) {
	    Intridslve.actions_ecoinput[0] =
               Intridslve.actions_econoutput[0][0][0];

         } else if (t < 2008.) {
            Intridslve.actions_ecoinput[0] = 0;

         } else {
            Intridslve.actions_ecoinput[0] = 20;
         }
      }
   }

   // Check the input action node value.

   if (condvals[1] <= 0 ||
       condvals[1] > nodenghs[idnmbrm1][Intridslve.ecoinactnnode - 1][0]) {
      iderr_("ecosysupdate: ecosystem management option number= " +
         condvals[1]);
   }

   /* Run "beliefs" to compute all marginal distributions on ecosystem
      ID nodes. */

   //printf_("ecosysupdate: t= " + t + " calling beliefs");

   beliefs_(1, CA.ch);

   /*
   SMSutils.medianloc_();
   iderr_("in ecosyscalcs");
   */

   if (nmids > 1 && !outflag[1]) {
      iderr_("ecosysupdate: IntIDs model, outflag[1]= false, region= " +
         i + " beltmept1= " + beltmept[1] + " outtime0= " + outtime[0] +
	 "\n   beltmept-outtime0= " + (beltmept[1] - outtime[0]) +
         " .5 * delta= " + (.5 * delta));
   }

   if (cacalc) {
      ecosysgcalcs_(i, t, tindex);
   }

   /* Compute the by-country-and-time weighted average of each ecosystem
      output node.  Use region areas as weights.  Array dimensions of
      "mdlecoval" are region, time, variable.  Array dimensions of "mdecoave"
      are country, time, variable. */

   for (k = 0; k < nmcountries; ++k) {
      if (Intridslve.regcountrynm[i - 1] != (k + 1)) {
	 continue;
      }

      // Get weight value.
   
      if (areacalcs) {
         wght = condprb[idnmbrm1][rgnareanode - 1][0][i - 1]
	               [0][0][0][0][0][0];

      } else {
         wght = 1.;
      }

      for (j = 0; j < Intridslve.nmecosysnds; ++j) {
         if (tindex == 2) {

	    // Initialize each region.

            CA.actnshstry_mdlecoval[i - 1][0][j] = 
	       initialvals[reportnode - 1];

	    // Initialize the weighted average.

            CA.actnshstry_mdlecoave[k][0][j] += wght *
	       initialvals[reportnode - 1];
         }

         if (!loadconsdst) {
            mean = beliefh[0][0][reportnode - 1][0];
	    stddev = beliefh[0][0][reportnode - 1][1];

         } else {
            mean = beliefc[0][0][reportnode - 1][0];
	    stddev = beliefc[0][0][reportnode - 1][1];
         }
        
	 // Reset Not-a-Number strings.

	 if (Double.isNaN(mean)) {
	    printf_("ecosyscalcs: tindex= " + tindex + " mean=NaN");
	    mean = -1.;
	 }
	 if (Double.isNaN(stddev)) {
	    printf_("ecosyscalcs: tindex= " + tindex + " stddev=NaN");
	    stddev = -1.;
	 }

         CA.actnshstry_mdlecoval[i - 1][tindex - 1][j] = mean;
         CA.actnshstry_mdlecoave[k][tindex - 1][j] += wght * mean;

         Intridslve.wghtdave[k + 1][j] += wght * mean;
         Intridslve.wghtdstd[k + 1][j] += wght * stddev;
      } // End of loop over ecosystem nodes.
      wghtssum[k] += wght;
   } // End of loop over countries.
}

/* Finish computing ecosystem node weighted averages and post these
   new ecosystem state node values to the bulletin board. */

for (k = 0; k < Intridslve.nmecosysnds; ++k) {
   grandave[k] = 0.;
}
for (i = 0; i < nmcountries; ++i) {
   if (wghtssum[i] < 1.e-6) {
      wghtssum[i] = 1.;
   }
   for (k = 0; k < Intridslve.nmecosysnds; ++k) {
      if (tindex == 2) {
         CA.actnshstry_mdlecoave[i][0][k] /= wghtssum[i];
      }
      CA.actnshstry_mdlecoave[i][tindex - 1][k] /= wghtssum[i];

      /*
      printf_("ecosysupdate: t= " + t + " mdlecoave= " +
         CA.actnshstry_mdlecoave[i][tindex - 1][k]);
      */

      Intridslve.wghtdave[i + 1][k] /= wghtssum[i];
      Intridslve.wghtdstd[i + 1][k] /= wghtssum[i];

      grandave[k] += Intridslve.wghtdave[i + 1][k];

      if (Intridslve.ipflag && !issms) {

	 /* Print country averages only if at least one region is
	    represented. */

         ecopflag = false;
         for (j = 0; j < Intridslve.nmregions; ++j) {
            if (computeregion[j] &&
                Intridslve.regcountrynm[j] == (i + 1)) {
	       ecopflag = true;
	       break;
	    }
         }
	 if (!ecopflag) {
            continue;
	 }

         // Write these values to the actions history file.

         fprintf_(2, "ecovals " + fdble_(t, 4, 3) + " " + (i + 1) + " " +
	    (k + 1) + " " + Intridslve.wghtdave[i + 1][k] + " " +
	       Intridslve.wghtdstd[i + 1][k]);
      }
   }
}

/* Compute the grand weighted average (aggregated across all countries)
   and store it in position "0." */

for (k = 0; k < Intridslve.nmecosysnds; ++k) {
   Intridslve.wghtdave[0][k] = grandave[k] / (double) nmcountries;
}
}

// ----------------------------------------------------------------------

static void ecosysgcalcs_(int region, double t, int tindex) {

/* Compute gh and gs for the ecosystem ID for this region and time
   combination.

   "simdata" dimensions are: realization#, node#, distribution.

   "margsimdat" dimensions are: observation#, node#. */

int i, j, k, econdnm = 0, nmvarsobs = 0, var;

double negmad, diff;

if (issms) {
   for (i = 0; i < SMScalcs.nmanimals; ++i) {
      pdfest[0] = Densest.densest5_(enmloops, SMScalcs.nmsteps, i,
		                    SMScalcs.path, SMScalcs.subsnmsteps[i],
		                    SMScalcs.subspath[i]);
   
      /* Let m = number of animals.  The variable "diff" is the negative
         of the Hellinger distance between a size-m sample and the model.
       	 The Hellinger distance is the sum of the absolute differences
	 between the square root of the model-based density at the
	 observed value -- and the square root of the proportion of the
	 sample that has this value.  Because only one path has been
	 observed for each animal, the proportion is always 1/m.  See
	 Lindsay (1994, p. 1082).
         
	 If however, there were replication, the Hellinger distance,
	 being an integral would need to be approximated.  One way is
	 to use Monte Carlo integration.  But note that a sample can be
	 viewed as a set of random points at which to evaluate an
	 integral.  The Monte Carlo approximation to an integral is
	 the sum of the integrand evaluated at these random points
	 multiplied by the range divided by the number of random points
	 which is the expected size of dx.  Therefore, the Hellinger
	 distance is approximated up to a scaling constant by this sum
	 divided by n.

      diff = -Math.abs(1. / ((double) SMScalcs.nmanimals) -
                       Math.sqrt(pdfest[0]));
	 */
      
      /* Simulated (log) likelihood: */

      diff = Math.log(pdfest[0]);

      CA.gs_eco += diff;
   }
   return;
}

/* -------------------- gh computation ----------------------------

   Build the sum of ecosystem ID "gh" values across all regions and at
   the last time point only by using the "gh" value for this region and
   time point that was computed in "beliefs." */

if (CA.ch > 0. && CA.stochagree && tindex == Intridslve.nmmdltimes) {
   CA.gh_eco += gh_measure;
   ++CA.nmgh_eco;
}

// -------------------- gs computation ----------------------------

for (i = 0; i < Intridslve.nmecosysnds; ++i) {
   xobs[0][i] = 0.;
}

/* If this region has been observed at this time, "t," load the single
   multivariate observation for this region (identified by (int) dat2_x)
   and at this time, "t."  Note that the following code loads up to
   "CA.nmobsnds" values into the array xobs[0]. */

for (i = 0; i < nmecoobsttl; ++i) {
      
   if (Math.abs(dat2_x[i] - (double) region) < 1.e-6 &&
       lastt < dat2_t[i] && dat2_t[i] <= t) {

      for (j = 0; j < CA.nmobsnds; ++j) {
	 if (dat2_vrble[0][i] == CA.obsndnm[j]) {
            obsvar[nmobsrvd][j] = CA.obsndnm[j];
	    xobs[0][j] = dat2_dat[i];
	    ++nmvarsobs;

	    // Always store region and time for each observation.
	 
            residregion[nmobsrvd] = (int) dat2_x[i];
            residtime[nmobsrvd] = dat2_t[i];

	    /* Now, break since for this i^th datum, there can be
	       only one observation. */

            break;
	 }
      }
   }
   if (nmvarsobs == CA.nmobsnds) {
      break;
   }
}

if (nmvarsobs == 0) {
   return;
}

/* If this region and time point has been observed, compute the
   negative Hellinger distance from the current ecosystem ID
   distribution to the data point that is within this region.  Find
   the sum of these values.  First, load simulated data. */

for (j = 0; j < Intridslve.nmecosysnds; ++j) {
   mean[region - 1][j] = 0.;
}
for (j = 0; j < enmloops; ++j) {
   for (k = 0; k < CA.nmobsnds; ++k) {
      if (obsvar[nmobsrvd][k] > 0) {
         CA.margsimdat[j][k] = simdata[0][j][obsvar[nmobsrvd][k] - 1][1];

         // Compute means of simulated values.
       
         /*
         printf_("ecosysgcalcs: t= " + t + " j= " + j + " margsimdat= " +
            CA.margsimdat[j][k]);
         */

         mean[region - 1][k] += CA.margsimdat[j][k];
      }
   }
}
   
// Compute means or medians of simulated variables.

for (j = 0; j < CA.nmobsnds; ++j) {
   mean[region - 1][j] = 0.;
   if (obsvar[nmobsrvd][j] > 0) {
      for (i = 0; i < enmloops; ++i) {
         pdfest[i] = CA.margsimdat[i][j];
         indx[i] = i + 1;
         mean[region - 1][j] += pdfest[i];
      }
      Idsort.idsort_(pdfest, indx, 1, enmloops);
      //mean[region - 1][j] = pdfest[enmloops / 2];
      mean[region - 1][j] /= ((double) enmloops);
   }
}

// Define and compute residuals as Observed - Model-Computed_Mean.

diff = 0.;
negmad = 0.;
for (j = 0; j < CA.nmobsnds; ++j) {
   if (obsvar[nmobsrvd][j] > 0) {
      obsrvdval[nmobsrvd][j] = xobs[0][j];
      modelval[nmobsrvd][j] = mean[region - 1][j];
      resids[nmobsrvd][j] = xobs[0][j] - mean[region - 1][j];

      /*
      printf_("ecosysgcalcs: t= " + t + " xobs= " + xobs[0][j] +
         " mean= " + mean[region - 1][j]);
      */

   } else {
      continue;
   }

   /* The variable "negmad" is the negative sum of the absolute values
      of the standardized residuals (the negative of the so-called "MAD"
      statistic).  The negative sign is needed to make "gs_eco" an
      agreement measure. */

   if (Math.abs(xobs[0][j]) < 1.e-6) {
      negmad += -1. * Math.abs(resids[nmobsrvd][j]);

   } else {
      negmad += -1. * Math.abs(resids[nmobsrvd][j] / xobs[0][j]);
   }
}

++nmobsrvd;

// gs defined as the negative sum of median residuals.

CA.gs_eco += negmad;
}

//-----------------------------------------------------------------------

static void sdesol_(int threadnm, double nodevals[][][],
   boolean fixedvars[][], double yn[][], int dst) {

/* Performs a single step of the "Explicit Order 1.0 Strong Scheme" of
   Kloeden and Platen (1995, p. 376) for a vector SDE with d variables
   starting with "startvar" thru "endvar."  The algorithm uses diagonal
   noise, i.e., m = d and each equation is disturbed by only its
   associated Wiener process.  Specifically, the routine returns a
   realization of the vector Ito process at the time point "beltmept." */

int i, j, k;

double ak = 0., delwienk = 0., upsilonk = 0., incrmntk = 0., testval;

/* At the first time point only, either read-in parameters or the
   solution from the last time step. */

if (firsttimepoint[threadnm]) {
   initialsde_(threadnm, nodevals, dst);
}

// Perform the discrete time approximation step.

for (k = 1; k <= nmtmefcns[idnmbrm1]; ++k) {
   ak = a_(threadnm, nodevals, k, beltmept, yn);
   for (j = 1; j <= nmtmefcns[idnmbrm1]; ++j) {
      bk[threadnm][j - 1] = b_(threadnm, j, k, beltmept, yn);

      upsilon[threadnm][j - 1] = yn[threadnm][j - 1] + ak * delta +
         bk[threadnm][j - 1] * sqrtdelta;
   }
   delwienk = sqrtdelta * Rndm.stdnrm_(threadnm);
   incrmntk = ak * delta + bk[threadnm][k - 1] * delwienk +
      (b_(threadnm, k, k, beltmept, upsilon) - bk[threadnm][k - 1]) *
      (delwienk * delwienk - delta) / (2. * sqrtdelta);

   /* Update all SDE variables, enforce a bounded solution, and check for
      NaN, Infinity. */

   if (!fixedvars[idnmbrm1][k - 1]) {

      // Force birth, death rates to stay at their initial values.
      
      if (k == 2 || k == 3) {
         testval = x0[threadnm][k - 1];

      } else {
         testval = yn[threadnm][k - 1] + incrmntk;
      }

      if (!Double.isInfinite(testval) && !Double.isNaN(testval)) {
         yn[threadnm][k - 1] = testval;
         if (yn[threadnm][k - 1] < 1.e-10) {

	    // Solution has become too small.

	    if (k == 1) {
	       yn[threadnm][k - 1] = 1.;

	    } else if (k == 2 || k == 3) {
	       yn[threadnm][k - 1] = .001;

	    } else if (k == 4) {
	       yn[threadnm][k - 1] = 1.;
	    }
	 }

         if (yn[threadnm][k - 1] > 1.e6) {

	    // Solution has become too big.

	    yn[threadnm][k - 1] = 1.e6;
         }

      } else {

	 // Warn if an undefined value has been assigned.

         printf_("sdesol: bad value, resetting all to 0.");
	 for (j = 0; j < nmtmefcns[idnmbrm1]; ++j) {
            yn[threadnm][j] = 0.;
	 }
      }
   }
}
}

//-------------------------------------------------------------------

static double a_(int threadnm, double nodevals[][][], int k,
   double beltmept[], double yn[][]) {

// Evaluates the trend vector.

boolean test = false;

int i;

double val = 0., trend, y, ratediff = 0.;

if (nmtmefcns[idnmbrm1] == 1) {
   y = yn[threadnm][k - 1];
   val = alpha[threadnm][1] * y * (1. -  y / alpha[threadnm][0]);
   return val;
}

if (k == 1) {

   // Herbivore count.

   y = yn[threadnm][0];

   // Herbivore model.

   val = alpha[threadnm][1] * y * (1. -  y / alpha[threadnm][0]);

} else if (k == 2 || k == 3) {

   // Birth, Death rates.

   y = 2. * yn[threadnm][k - 1] - 1.;
   val = -.5 * (alpha[threadnm][k] + beta[k - 1] *
      beta[k - 1] * y) * (1. - y * y);

} else if (k == 4) {

   /* Cheetah count.  Wide differences in the birth and death rates can
      cause the solution to yn[threadnm][3] (Cheetah count) to blow up. */

   trend = yn[threadnm][1] *
      (1. - Math.pow(alpha[threadnm][4], alpha[threadnm][5] *
              yn[threadnm][3])) * yn[threadnm][3];
   trend -= yn[threadnm][2] * yn[threadnm][3];

   // Get the current Carrying Capacity variable value.

   i = Getmodlutils.getndnm_("CarCap");

   alpha[threadnm][6] = nodevals[threadnm][1][i - 1];
   
   if (alpha[threadnm][6] < 1.e-0) { // was 1.e-6
      alpha[threadnm][6] = 1.e-0;
   }

   /* If the birth and death rates are too different, the SDE will
      blow up. !!!! If the solution is blowing up or has very high
      variance, try forcing this rate difference to be zero as a
      first try at fixing the problem. */

   ratediff = yn[threadnm][1] - yn[threadnm][2];
   if (Math.abs(ratediff) > .95) { // was .15

      printf_("a_: beltmept= " + beltmept[threadnm] +
         " ratediff= " + ratediff);

      if (ratediff < 0.) {
	 ratediff = -.95;

      } else {
	 ratediff = .95;
      }
   }
   trend -= ratediff * yn[threadnm][3] * yn[threadnm][3] /
	    alpha[threadnm][6];

   if (Double.isInfinite(trend) || Double.isNaN(trend)) {
      printf_("Ecosyscalcs.a: beltmept= " + beltmept[threadnm] +
         " trend= " + trend +
	 "\n   y2= " + yn[threadnm][1] + " yn3= " + yn[threadnm][2] +
	 " y4= " + yn[threadnm][3] + "\n   a6= " + alpha[threadnm][6]);
      iderr_("a: trend= " + trend);
   }

   if (test && Math.abs(trend) < 1.e-6) {
      printf_("Ecosyscalcs.a: beltmept= " + beltmept[threadnm] +
         " trend= " + trend +
	 "\n   y2= " + yn[threadnm][1] + " yn3= " + yn[threadnm][2] +
	 " y4= " + yn[threadnm][3] + "\n   a6= " + alpha[threadnm][6]);

   }

   if (trend > 1.e3) {
      if (test) {
         printf_("Ecosyscalcs.a: beltmept= " + beltmept[threadnm] +
            " trend= " + trend +
	    "\n   y2= " + yn[threadnm][1] + " yn3= " + yn[threadnm][2] +
	    " y4= " + yn[threadnm][3] + "\n   a6= " + alpha[threadnm][6]);
      }
      trend = 1.e3;

   } else if (trend < -1.e3) {
      if (test) {
         printf_("Ecosyscalcs.a: beltmept= " + beltmept[threadnm] +
            " trend= " + trend +
	    "\n   y2= " + yn[threadnm][1] + " yn3= " + yn[threadnm][2] +
	    " y4= " + yn[threadnm][3] + "\n   a6= " + alpha[threadnm][6]);
      }
      trend = -1.e3;
   }

   val = trend;
}
return val;
}

//------------------------------------------------------------------

static double b_(int threadnm, int i, int j, double beltmept[],
   double yn[][]) {

// Evaluates the (i, j)^th component of the diffusion matrix.

double val = 0., y;

if (i != j) {
   val = 0.;

} else if (i == 1) {
   val = beta[0];

} else if (i == 2 || i == 3) {
   y = 2. * yn[threadnm][i - 1] - 1.;
   val = beta[i - 1] * (1. - y * y);

} else if (i == 4) {
   val = beta[3];
}
return val;
}

//------------------------------------------------------------------

static void settme_(boolean isabm, boolean issms) {

/* Initialize "tbegin," "capt," and "capn" for the current segment of
   time over which the time-stepping function's solution is to be
   computed.  Note that for one ID, "tbegin" is read in "getmodl_." */

boolean writeflag = true;

int i;

double rcapn = 0.;

// Set the solution's capital "T" value.

capt = spacetime_tmax;

/* Compute delta and Capital N.  For an IntIDs run, the "capntotal" value
   determines "delta" for the entire solution history.

   Assuming time is measured in years, set an IBM's total number of time
   steps so that each step is of length 1 week. */


if (initialtime) {

   if (!Intridslve.findtimesteps) {
      return;
   }

   if (issms) {
      capntotal = 1;

   } else if (!idinfo_hasibm[nmids - 1] && !isabm && !issms) {
      capntotal = 10; // was 1000, 500, 100, ,50, 5

   } else {
      capntotal = (int) (52. * (Intridslve.tfinal - Intridslve.t0));
   }

   /* "maxdelta" is the entire time interval divided by "capntotal."
      Intridslve.t0 is set in "ca_." */

   maxdelta = (Intridslve.tfinal - Intridslve.t0) / (double) capntotal;
   delta = maxdelta;

   // For the initial interval, step back 2 "delta" intervals.

   tbegin = capt - 2. * delta;

   capn = (int) ((capt - tbegin) / delta);

   if (capn < 1) {
      capn = 1;
   }
   
   /*
   printf_("settme: capn= " + capn + " delta= " +
      fdble_(delta, 8, 5) + " t0= " + fdble_(Intridslve.t0, 8, 3) +
      " tfinal= " + fdble_(Intridslve.tfinal, 8, 3));
   */

   if (writeflag && Hooke.funevals < 2) {
      fprintf_(1,
         "\n-----Initialization Time-Stepping Function Solution -----" +
         "\n   t0= " + Intridslve.t0 + " tbegin= " + fdble_(tbegin, 8, 3) +
	 " tfinal= " + Intridslve.tfinal + " delta= " +
	 fdble_(delta, 8, 3) +
	 "\n   capntotal= " + capntotal + "\n");
      writeflag = false;
   }

   if (delta < 1.e-6) {
      iderr_("   delta= " + delta);
   }

   Intridslve.findtimesteps = false;

} else {

   /* Compute a new "tbegin" value and then adjust "delta" as
      necessary so that the maximum delta is never exceeded. */

   tbegin = Intridslve.t - Intridslve.tstep; 
   rcapn = (capt - tbegin) / maxdelta;
   capn = (int) Math.round(rcapn);
   if (capn == 0) {
      capn = 1;
   }

   /* The following works because "nmtimepts" in Conddist.java
      is 1 + "capn" so if "capn" is 0, only one time point is
      evaluated.  If "capn" is >= 1, then "delta" correctly
      partions the interval, (Intridslve.t, capt). */

   delta = (capt - tbegin) / ((double) (capn + 1));

   /* Add "delta" to "tbegin" so that the SDE solver solves up to
      that value on its first call (see "beltmept" in Conddist.java
      and sdesol_(), above). */

   tbegin += delta;
}
sqrtdelta = Math.sqrt(delta);

// Check for feasible "tbegin," and "capt" values.

if (capt < tbegin || tbegin < 0. || capt < 0.) {
   iderr_("settme: tbegin= " + tbegin + " capt= " + capt +
      " tmin= " + spacetime_tmin +
      "\n   tmax= " + spacetime_tmax + " capn= " + capn + " delta= " +
      delta + " maxdelta= " + maxdelta);
}
}

//------------------------------------------------------------------

static void initialsde_(int threadnm, double nodevals[][][], int dst) {

/* Initialize.  Note that the parameters of an SDE
   are not functions of the first parent, Time.  Also, parent values
   are found explicitly.

   For the Cheetah ID, the parameters and parents are as follows:
   Birth rate, f_t parameters: f_0, alpha_f, beta_f
   parents:    Time, PPtd (in this order)

   Death rate, r_t parameters: r_0, alpha_r, beta_r
   parents:    Time, Hunt

   Count, N_t parameters:      N_0, P, c, beta_N
   parents:    Time, BirthR, DthR, CarCap */

int i, k, rgn = 0, dstm1 = dst - 1;

// Get region value.

rgn = Getmodlutils.getndnm_(regionnode);
if (rgn < 1) {
   iderr_("initialsde: no region node.");
}
rgnval[threadnm] = (int) nodevals[threadnm][0][rgn - 1];

if (nmtmefcns[idnmbrm1] == 1) {

   /* Set Herbivore number parameters, B_0, k_0, sigma.  B_0 = k_0 and
      is stored in alpha[0], r is stored in alpha[1], and sigma is stored
      in beta[0]. */

   k = Getmodlutils.getndnm_("HrbvrNm");
   if (initialtime) {

      /* Load initial values of the time-stepping functions if this is
         the initial time.  Otherwise, use the values stored in
	 "sdesols" that correspond to this region and realization
	 (indexed by "rgnval" and "idenom[threadnm]", respectively). */

      alpha[threadnm][0] = 10000.;
      x0[threadnm][0] = .9 * alpha[threadnm][0];
      nodevals[threadnm][0][k - 1] = x0[threadnm][0];
      nodevals[threadnm][1][k - 1] = x0[threadnm][0];

   } else {
      nodevals[threadnm][0][k - 1] = sdesols[threadnm]
	                                [rgnval[threadnm] - 1]
	                                [idenom[threadnm]][k - 1][dstm1];
      nodevals[threadnm][1][k - 1] = sdesols[threadnm]
	                                [rgnval[threadnm] - 1]
	                                [idenom[threadnm]][k - 1][dstm1];
      x0[threadnm][0] = nodevals[threadnm][1][k - 1];
   } 

   prntvals[threadnm][1] =
      nodevals[threadnm][0][Getmodlutils.getndnm_("PchPrs") - 1];
   prntvals[threadnm][2] = 3.;
   alpha[threadnm][1] = condprb[idnmbrm1][k - 1][0][0]
	         [(int) prntvals[threadnm][1] - 1]
                 [(int) prntvals[threadnm][2] - 1][0][0][0][dstm1];
   beta[0] = condprb[idnmbrm1][k - 1][1][0]
	         [(int) prntvals[threadnm][1] - 1]
                 [(int) prntvals[threadnm][2] - 1][0][0][0][dstm1];

} else if (nmtmefcns[idnmbrm1] == 4) {

   /* Set Herbivore number parameters, k (herbivore carrying capacity),
      ratediff (difference in herbivore birth and death rates), and
      sigma.  k is stored in alpha[0], and ratediff is in alpha[1].
      sigma is stored in beta[0]. */

   prntvals[threadnm][1] = nodevals[threadnm][0]
	                      [Getmodlutils.getndnm_("RClimate") - 1];
   prntvals[threadnm][2] = nodevals[threadnm][0]
	                      [Getmodlutils.getndnm_("PchPrs") - 1];
   k = Getmodlutils.getndnm_("HrbvrNm");
   alpha[threadnm][0] = condprb[idnmbrm1][k - 1][0][0]
	         [(int) prntvals[threadnm][1] - 1]
                 [(int) prntvals[threadnm][2] - 1][0][0][0][dstm1];
   alpha[threadnm][1] = condprb[idnmbrm1][k - 1][1][0]
	         [(int) prntvals[threadnm][1] - 1]
                 [(int) prntvals[threadnm][2] - 1][0][0][0][dstm1];
   beta[0] = condprb[idnmbrm1][k - 1][2][0]
	         [(int) prntvals[threadnm][1] - 1]
                 [(int) prntvals[threadnm][2] - 1][0][0][0][dstm1];

   if (initialtime) {

      /* Initial number of herbivores needs to be (typically) less than
	 alpha_0, say 60% of alpha0.  The equation will deliver a constant
	 solution if x0 = alpha_0. */

      x0[threadnm][0] = .8 * alpha[threadnm][0];

   } else {
      x0[threadnm][0] = sdesols[threadnm][rgnval[threadnm] - 1]
	                       [idenom[threadnm]][k - 1][dstm1];
   }
   nodevals[threadnm][0][k - 1] = x0[threadnm][0];
   nodevals[threadnm][1][k - 1] = x0[threadnm][0];

   /* Initialize the Carrying Capacity variable which depends linearly
      on Herbivore count (HrbvrNm in ecosys.id). */

   update_(threadnm, nodevals, Getmodlutils.getndnm_("CarCap"), dst);

   // Next, set Birth Rate parameters, f_0, alpha_f, beta_f.

   k = Getmodlutils.getndnm_("BirthR");
   prntvals[threadnm][1] = nodevals[threadnm][0]
	                      [Getmodlutils.getndnm_("PPtd") - 1];

   if (initialtime) {
      x0[threadnm][1] = condprb[idnmbrm1][k - 1][0][0]
	                   [(int) prntvals[threadnm][1] - 1][0][0][0]
			   [0][dstm1];

   } else {
      x0[threadnm][1] = sdesols[threadnm][rgnval[threadnm] - 1]
	                       [idenom[threadnm]][k - 1][dstm1];
   }
   nodevals[threadnm][0][k - 1] = x0[threadnm][1];
   nodevals[threadnm][1][k - 1] = x0[threadnm][1];

   alpha[threadnm][2] = condprb[idnmbrm1][k - 1][1][0]
	                   [(int) prntvals[threadnm][1] - 1][0][0][0]
			   [0][dstm1];
   beta[1] = condprb[idnmbrm1][k - 1][2][0]
	                  [(int) prntvals[threadnm][1] - 1][0][0][0]
			  [0][dstm1];
   
   // Next, set Death Rate parameters, r_0, alpha_r, beta_r.

   k = Getmodlutils.getndnm_("DthR");
   prntvals[threadnm][1] = nodevals[threadnm][0]
	                      [Getmodlutils.getndnm_("PchPrs") - 1];

   if (initialtime) {
      x0[threadnm][2] = condprb[idnmbrm1][k - 1][0][0]
	                   [(int) prntvals[threadnm][1] - 1][0][0][0]
			   [0][dstm1];

   } else {
      x0[threadnm][2] = sdesols[threadnm][rgnval[threadnm] - 1]
	                       [idenom[threadnm]][k - 1][dstm1];
   }
   nodevals[threadnm][0][k - 1] = x0[threadnm][2];
   nodevals[threadnm][1][k - 1] = x0[threadnm][2];

   alpha[threadnm][3] = condprb[idnmbrm1][k - 1][1][0]
	         [(int) prntvals[threadnm][1] - 1][0][0][0][0][dstm1];
   beta[2] = condprb[idnmbrm1][k - 1][2][0]
	         [(int) prntvals[threadnm][1] - 1][0][0][0][0][dstm1];

   // Set Cheetah number parameters, N_0, P, c, beta_N

   k = Getmodlutils.getndnm_("ChthNm");
   if (initialtime) {
      x0[threadnm][3] = condprb[idnmbrm1][k - 1][0][0][0][0][0][0]
	                   [0][dstm1];
   
   } else {
      x0[threadnm][3] = sdesols[threadnm][rgnval[threadnm] - 1]
	                       [idenom[threadnm]][k - 1][dstm1];
   }
   nodevals[threadnm][0][k - 1] = x0[threadnm][3];
   nodevals[threadnm][1][k - 1] = x0[threadnm][3];

   alpha[threadnm][4] = condprb[idnmbrm1][k - 1][1][0][0][0][0][0]
	                   [0][dstm1];
   alpha[threadnm][5] = condprb[idnmbrm1][k - 1][2][0][0][0][0][0]
	                   [0][dstm1];
   alpha[threadnm][6] = nodevals[threadnm][0]
	                   [Getmodlutils.getndnm_("CarCap") - 1];
   beta[3] = condprb[idnmbrm1][k - 1][3][0][0][0][0][0]
	                  [0][dstm1];
}

// Load initial values into solution vector.

for (i = 0; i < nmtmefcns[idnmbrm1]; ++i) {
   yn[threadnm][i] = x0[threadnm][i];
}
}

//------------------------------------------------------------------

static void test_() {

// Tests the sdesol method.

int i, j, capn = 1000;

double capt = .5, xt, delta, wt, sqrtdelta;

double alpha[][] = new double[1][1];
double beta[] = new double[1];
double x0[][] = new double[1][3];
double yn[][] = new double[1][MAXNMSDE];

alpha[0][0] = .5;
beta[0] = .1;
x0[0][0] = .5;
x0[0][1] = .5;
x0[0][2] = .5;
fleopen_(2, "sde.dat", 'w');

delta = capt / (double) capn;
sqrtdelta = Math.sqrt(delta);
for (i = 0; i < 100; ++i) {
   wt = 0.;
   for (j = 0; j < capn; ++j) {
      wt += sqrtdelta * Rndm.stdnrm_(0);
   }
   xt = (1. + x0[0][0]) * Math.exp(-2. * alpha[0][0] * capt +
           2. * beta[0] * wt);
   xt = (xt + x0[0][0] - 1.) / (xt + 1. - x0[0][0]);

   /* The call to sdesol_() is broken.  Its current form is:

      static void sdesol_(int threadnm, double nodevals[][][],
         boolean fixedvars[][], double yn[][], int dst) {

      The old form that used to work in this test method is:
      sdesol_(tbegin, beltmept, x0, alpha, beta, yn, delta, sqrtdelta); */

   fprintf_(2, (xt - yn[0][0]) + " " + (xt - yn[0][1]) + " " +
      (xt - yn[0][2]));
}
fclose_(2, 'w');
iderr_("Normal termination of Ecosyscalcs.test_()");
}
}
