# Supplementary material for: Protocol to discover machine-readable entities of the ecosystem management actions taxonomy
Source: STAR Protoc. 2024 Jun 13;5(2):103125. doi: 10.1016/j.xpro.2024.103125 (PMC11225903; doi:10.1016/j.xpro.2024.103125)
Supplement: Data S1. Java scripts for implementation of EMAT, related to the key resources table [file mmc1.zip › keyresources/ef9-13.txt]

beginarticle 1
<!DOCTYPE html PUBLIC "-//W3C//DTD XHTML 1.0 Transitional//EN" "http://www.w3.org/TR/xhtml1/DTD/xhtml1-transitional.dtd">
<html xmlns="http://www.w3.org/1999/xhtml" xml:lang="en" xmlns:og="http://opengraphprotocol.org/schema/" xmlns:fb="http://www.facebook.com/2008/fbml">
<head id="ctl00_ctl00_Head1"><meta name="description" content="Uganda wildlife numbers 'soar': News24: Africa: News. Authorities say wildlife populations at Uganda's major national parks have boomed over the past 10 years with the expulsion of rebels contributing to a fall in poaching." /><script type="text/javascript">var _sf_startpt=(new Date()).getTime()</script><meta http-equiv="X-UA-Compatible" content="IE=EmulateIE7" /><title>
	Uganda wildlife numbers 'soar': News24: Africa: News
</title><meta http-equiv="Content-Type" content="text/html; charset=iso-8859-1" /><meta name="verify-v1" content="7Ni+Om+G5YH4bPtmBOm+5Qih2e8WRykbCvNJXRK9vbg=" /><meta name="bitly-verification" content="267098cc5a65" /><link rel="SHORTCUT ICON" href="/images/favicon.ico" />
<link type="text/css" rel="stylesheet" href="http://www.news24.com/styles/complete.css?v=19" />
<link type="text/css" rel="stylesheet" href="http://www.news24.com/styles/socialbar.css?v=19" />
<!--[if IE 6]>
<link href="http://www.news24.com/Styles/ie6.css" type="text/css" rel="stylesheet">
<script type="text/javascript" language="JavaScript" charset="ISO-8859-1" src="http://www.news24.com/Scripts/general.pngfix.js"></script>
<script>DD_belatedPNG.fix('.png_bg, img, .jcarousel-next, .jcarousel-prev');</script>
<![endif]-->

<!--[if gte IE 7]>
<link href="http://www.news24.com/Styles/ie7.css" type="text/css" rel="stylesheet">
<![endif]-->

<script type="text/javascript" language="javascript" src="http://www.news24.com/scripts/libraries/prototype/prototype.js?v=11" ></script>
<script type="text/javascript" language="javascript" src="http://www.news24.com/scripts/otherstuff.js?v=11" ></script>
<script type="text/javascript" language="javascript" src="http://www.news24.com/scripts/jquery.all.js?v=11" ></script>
<script type="text/javascript" language="javascript" src="http://www.news24.com/scripts/jquery.juitter.js?v=11" ></script>
	<script type="text/javascript">

	var $j = jQuery.noConflict();

	</script>
    
<script type="text/javascript" language="javascript" src="http://www.news24.com/scripts/socialbar.js?v=11" ></script>
    
    

<meta name="keywords" content="east africa, uganda" />

  <meta property="og:site_name" content="News24"></meta><meta property="fb:app_id" content="136805909671416"></meta><meta property="fb:page_id" content="10227041841"></meta><meta property="og:title" content="Uganda wildlife numbers 'soar'"></meta><meta property="og:type" content="article"></meta><meta property="og:url" content="http://www.news24.com/Africa/News/Uganda-wildlife-numbers-soar-20100925"></meta><meta property="og:image" content="http://cdn.24.com/files/Cms/General/d/328/3ef50855fa044748b20625c2c8f06675.jpg"></meta><meta property="og:description" content="Authorities say wildlife populations at Uganda's major national parks have boomed over the past 10 years with the expulsion of rebels contributing to a fall in poaching."></meta></head>
<body>
   <!-- Begin comScore Tag -->
<script>
    document.write(unescape("%3Cscript src='" + (document.location.protocol == "https:" ? "https://sb" : "http://b") + ".scorecardresearch.com/beacon.js' %3E%3C/script%3E"));
</script>

<script>
  COMSCORE.beacon({
    c1:2,
    c2:6036314,
    c3:"",
    c4:'http://www.news24.com/Africa/News/Uganda-wildlife-numbers-soar-20100925',
    c5:"",
    c6:"",
    c15:""
  });
</script>
<noscript>
  <img src="http://b.scorecardresearch.com/p?c1=2&c2=6036314&c3=&c4='http://www.news24.com/Africa/News/Uganda-wildlife-numbers-soar-20100925'c5=&c6=&c15=&cj=1" />
</noscript>
<!-- End comScore Tag -->
    
     <form name="aspnetForm" method="post" id="aspnetForm">
<div>
<input type="hidden" name="__VIEWSTATE" id="__VIEWSTATE" value="/wEPDwUKLTc3MTc2ODQ4NGRk21mGlEBfHEb4oBlH/WUiA27RtJI=" />
</div>


<!-- Start of DClick Header -->
<!-- Site: P4306.sa.24.com.news24, Zone: /News/Africa, MapsTo: "News" -->

<script language="JavaScript" type="text/javascript">//<![CDATA[
var za24_AdBaseURL = 'http://ad.za.doubleclick.net/adj/'; 
var za24_AdSite = 'P4306.sa.24.com.news24'; 
var za24_AdZone = '/News/Africa'; 
var za24_PageUrl = location.href.substring();
var za24_FirstAd = 1; 
var za24_TileSeq = 0; 
var za24_AdSize = new Array();
var za24_AdPositionNo = new Array();
var za24_ArticleParam=';artid=b528d06d-7276-484d-842d-58c5c941e3b7'; 
var za24_AdIdQueue = []; 
var za24_AdSrcQueue = []; 
ord=Math.random()*10000000000000000; 

za24_AdSize[1]='728x90'; za24_AdPositionNo[1]='1'; 
za24_AdSize[2]='300x600'; za24_AdPositionNo[2]='1'; 
za24_AdSize[3]='300x250'; za24_AdPositionNo[3]='1'; 
za24_AdSize[4]='468x120'; za24_AdPositionNo[4]='1'; 
za24_AdSize[5]='0X0'; za24_AdPositionNo[5]='1'; 
za24_AdSize[6]='1x1'; za24_AdPositionNo[6]='1'; 
za24_AdSize[7]='278x35'; za24_AdPositionNo[7]='1'; 
za24_AdSize[8]='278x76'; za24_AdPositionNo[8]='1'; 

function DisplayDCAd(Size,PosNo,KwPair,IsInlineAd,HasPlaceHolder) {
    if (PosNo=='') {
      PosNo='1';
    }
    for (var i = 1; i < za24_AdSize.length; i++) {
        if ((za24_AdSize[i]==Size) && (za24_AdPositionNo[i]==PosNo)) {
            DFP='';
            za24_TileSeq=za24_TileSeq+1;
            if (za24_FirstAd==1) {
	            za24_FirstAd=0;
	            DFP='';
         }
         if (IsInlineAd || true)
         {
             var srcStr = za24_AdBaseURL + za24_AdSite + za24_AdZone + ';sz=' + Size + ';posno=' + PosNo + ';kw=' + KwPair + za24_ArticleParam + DFP + ';tile=' + za24_TileSeq + ';ord=' + ord + '?';
             var scriptTagStr = '<script type="text\/javascript" language="JavaScript" src="';
             scriptTagStr +=  srcStr;
             scriptTagStr += '"><\/script>';
             document.write(scriptTagStr);
         }
         else
         {
HasPlaceHolder = true;
             var id = 'adDiv' + Size + PosNo + KwPair;
             var adDimensions = Size.split('x');
             za24_AdIdQueue.push(id);
             za24_AdSrcQueue.push(za24_AdBaseURL + za24_AdSite + za24_AdZone + ';sz=' + Size + ';posno=' + PosNo + ';kw=' + KwPair + za24_ArticleParam + DFP + ';tile=' + za24_TileSeq + ';mtfIFPath=/static/Ads/;ord=__ord__?');
             var frameStyle = HasPlaceHolder ? ' style="width:' + adDimensions[0] + 'px;height:' + adDimensions[1] + 'px;"' : '';
             document.write('<iframe scrolling="no" frameborder=0 id="' + id + '"' + frameStyle + ' src=""></iframe>');
         }
         break;
       }
   }
}
function DisplayBackGroundAd(backGroundAdSize) {
     var backGroundAdBaseURL = 'http://ad.doubleclick.net/adx/';
     za24_TileSeq = za24_TileSeq + 1; // keep the tile for all the other ads
     var tileProperty = 'tile=' + za24_TileSeq + ';';
     var sizeProperty = 'sz=' + backGroundAdSize + ';';
     var ordProperty = 'ord=' + ord + '?';

     DFP='';
     if (za24_FirstAd==1) {
	        za24_FirstAd=0;
	    DFP='';
     }
     var backGroundAdSrcUrl = backGroundAdBaseURL + za24_AdSite + za24_AdZone + ';' + DFP + tileProperty + 'dcmt=text/css;' + sizeProperty + ordProperty;
     var backgroundScriptTag = '<link type="text/css" rel="stylesheet"  href="' + backGroundAdSrcUrl + '">'
     document.write(backgroundScriptTag)
}
//--></script>

<script type="text/javascript">
//<![CDATA[
var za24_displayAdUrl = 'http://www.news24.com/static/Ads/DisplayAd.html';//]]>
</script>

<script type="text/javascript" src="/ajaxpro/prototype.ashx"></script>
<script type="text/javascript" src="/ajaxpro/core.ashx"></script>
<script type="text/javascript" src="/ajaxpro/converter.ashx"></script>
<script type="text/javascript" src="/ajaxpro/TwentyFour.Sites.News.UI.Site.ContactUsAjax,NewsSite.ashx"></script>
<script type="text/javascript" src="/ajaxpro/TwentyFour.Sites.News.UI.Site.ArticleAjax,NewsSite.ashx"></script>
<script type="text/javascript" src="/ajaxpro/TwentyFour.Sites.News.UI.Site.GalleryAjax,NewsSite.ashx"></script>
<script type="text/javascript" src="/ajaxpro/TwentyFour.Sites.News.UI.Site.PersonalisationAjax,NewsSite.ashx"></script>

<div>

	<input type="hidden" name="__EVENTVALIDATION" id="__EVENTVALIDATION" value="/wEWBAKg0s/WBgK4w9jdDAL+88+uDQL/6LPBCSbzRkJnTmvEDn9wGxfjWvTWa0AK" />
</div>
     <div style="width:100%;">
        

<script type="text/javascript">
	$j(document).ready(function() {
	
		/*function for adding the Google Analytics script to page*/
		$j().geekGaTrackPage('UA-2092186-1');

    });
</script>


<div class="spacer_top clr"></div>
<div align="center" id="leaderboard" class="relative" style="background-color:transparent;">
    <div class="ad_wrap relative">
	    <script language="javascript" type="text/javascript">DisplayDCAd('728x90','1','',false,false);</script><noscript><a href="http://ad.za.doubleclick.net/jump/P4306.sa.24.com.news24/News/Africa;posno=1;kw=;tile=1;sz=728x90;ord=903949216?" target="_blank"><img src="http://ad.za.doubleclick.net/ad/P4306.sa.24.com.news24/News/Africa;posno=1;kw=;tile=1;sz=728x90;ord=903949216?" width="728" height="90" border="0" alt=""></a></noscript>
    </div>
</div>
<div class="spacer_top clr"></div>


						

     </div>
     <div class="main_wrap">
                
    


<div id="header" class="relative">
    
<div class="menudrop" id="dropdown">
	<ul>
	    <li><a href="http://www.news24.com">News24.com Home</a></li>
<li><a href="http://mail.24.com">Mail</a></li>
<li><a href="http://blogs.news24.com/">Blogs</a></li>
<li><a href="http://albums.24.com">Albums</a></li>
<li><a href="http://www.dealfish.co.za">Classifieds</a></li>
<li style='border:none;'><a href="http://www.24.com" rel='dropmenu6' class='droplist'>24.com Sites&nbsp;<img src='http://www.news24.com/images/drop-arrow.gif' /></a></li>

	    <!--[if IE]>
            <li style="margin-left:155px"><a href="#" onClick="this.style.behavior='url(#default#homepage)';this.setHomePage('http://www.news24.com');">Make News24 Your Homepage</a></li>
        <![endif]-->
        <li class="moverigth"><a class="red" href="http://www.careers24.com">Jobs</a></li>
        <li><a class="red" href="http://www.property24.com">Property</a></li>
        <li><a class="red" href="http://www.wheels24.co.za/">Cars</a></li>
        <li class="noborder"><a class="red" href="http://etrader.kalahari.net/referral.asp?linkid=3442&partnerid=9180">kalahari.net</a></li>
	</ul>
</div>
<!--1st drop down menu -->  
<div id='dropmenu6'  class='dropmenudiv'>
<a href="http://www.24.com/games">24games</a>
<a href="http://www.ancestry24.co.za">Ancestry24</a>
<a href="http://answerit.24.com/">Answerit</a>
<a href="http://www.blueworld.co.za">Blueworld</a>
<a href="http://www.channel24.co.za/">Channel24</a>
<a href="http://www.fin24.co.za">Fin24</a>
<a href="http://www.food24.com">Food24</a>
<a href="http://www.gotravel24.com/">GoTravel24</a>
<a href="http://www.health24.com/">Health24</a>
<a href="http://www.careers24.com/">Jobs</a>
<a href="http://www.kalahari.net">Kalahari.net</a>
<a href="http://mobile.24.com/">Mobile</a>
<a href="http://myaccount.24.com/">My Account</a>
<a href="http://www.news24.com">News24</a>
<a href="http://www.nuus24.com">Nuus24</a>
<a href="http://www.parent24.com">Parent24</a>
<a href="http://www.property24.com">Property24</a>
<a href="http://www.sake24.com/">Sake24</a>
<a href="http://spaces.24.com/">Spaces</a>
<a href="http://www.sport24.co.za">Sport24</a>
<a href="http://weather.news24.com/">Weather24</a>
<a href="http://www.wheels24.co.za">Wheels24</a>
<a href="http://www.women24.com" class='bottom_item'>Women24</a>
</div>


<script type="text/javascript">
	cssdropdown.startdropdown("dropdown")
</script>
         <a href="http://www.news24.com/">
         <img alt="News24.com - Breaking News. First."  class="main_logo absolute" src="http://www.news24.com/images/imgnews24_logo.jpg" /></a>
         
        
    <div class="feature_head first absolute">
	        <a href="http://www.news24.com/Galleries/Image/Images/Africa/Festival%20of%20the%20Nomads" id="ctl00_ctl00_HeadingPlaceHolder_Header1_HeaderFeaturedArticles1_repHeaderBarFeatured_ctl00_lnkThumbnail" target="_self"><img src="http://cdn.24.com/files/Cms/General/d/894/88b75327a04649b2ae3bbddd560070b2.jpg" id="ctl00_ctl00_HeadingPlaceHolder_Header1_HeaderFeaturedArticles1_repHeaderBarFeatured_ctl00_imgThumbnail" class="left" alt=" " /></a>
	           <h5 class="bold"><a href="http://www.news24.com/Galleries/Image/Images/Africa/Festival%20of%20the%20Nomads" onClick="javascript: $j().geekGaTrackPage('UA-2092186-1','/outbound/news24/home/header/topcompo/GALLERY: Festival of the Nomads');" target="_self">GALLERY: Festival of the Nomads</a></h5>
	           <p>Northern Niger renewed its yearly gathering of people of the Tuareg and Wodaabe tribes after the event was suspended for three years because of civil unrest in the area.</p>
    </div>
     
    
     <div class="feature_head second absolute">
	        <a href="http://www.news24.com/Africa/News/A-year-after-Guinea-massacre-20100927" id="ctl00_ctl00_HeadingPlaceHolder_Header1_HeaderFeaturedArticles1_repHeaderBarFeatured_ctl01_lnkThumbnail" target="_self"><img src="http://cdn.24.com/files/Cms/General/d/184/1fd91592294b478cbdc1f8d8501a94d8.jpg" id="ctl00_ctl00_HeadingPlaceHolder_Header1_HeaderFeaturedArticles1_repHeaderBarFeatured_ctl01_imgThumbnail" class="left" alt="Guinea army " /></a>
	           <h5 class="bold"><a href="http://www.news24.com/Africa/News/A-year-after-Guinea-massacre-20100927" onClick="javascript: $j().geekGaTrackPage('UA-2092186-1','/outbound/news24/home/header/topcompo/A year after Guinea massacre');" target="_self">A year after Guinea massacre</a></h5> 
	           <p>One year after the massacre of 157 people in Conakry, no army official suspected of taking part in the killings has been brought before a court in Guinea.</p>
      </div>
    


        


<script type="text/javascript">

    //<![CDATA[
    var headerSearchUrl = "http://googlesearch.24.com/search?s=NWS&ref=NWS&q=";
    var headerAdvancedSearchUrl = "http://googlesearch.24.com/search?s=NWS&ref=NWS&q=";
    var txtSearchFieldClientId = "ctl00_ctl00_HeadingPlaceHolder_Header1_headerSearch_txtSearchField";
    var btnSearchClientId = "btnSearch";
    function submitNewsSearch(useAdvanced){var sUrl = useAdvanced ? headerAdvancedSearchUrl : headerSearchUrl; window.location=sUrl + escape(document.getElementById(txtSearchFieldClientId).value);}
    //]]>

</script>

<div class="srch24form">
	<input name="ctl00$ctl00$HeadingPlaceHolder$Header1$headerSearch$txtSearchField" type="text" id="ctl00_ctl00_HeadingPlaceHolder_Header1_headerSearch_txtSearchField" class="search_field absolute" size="50" onkeypress="var key=event.keyCode||event.which;if (key==13){submitNewsSearch(); return false;}" />
	<img id="btnSearch" class="srchbut absolute" align="middle" onmouseover="this.style.cursor='pointer'" onclick="submitNewsSearch();" src="http://www.news24.com/images/btn_search.png" />
	<!--<img class="googlepowered absolute" src="http://www.news24.com/images/powered_by_google_v2.png"/>-->
</div>
<div></div>
        
        <div class="mobile absolute">
            <a href="http://mobile.24.com/?p=minisite_news" target="_blank" onClick="javascript:$j().geekGaTrackPage('UA-2092186-1','/outbound/news24/home/header/mobilepromo')">
                <img src="http://www.news24.com/images/mobilemasthead_blue_04.png" width="159" height="42" alt="News24 on your phone, m.news24.com" border="0" />
            </a>
        </div>
        
        <!--[if lte IE 6.5]><iframe></iframe><![endif]-->
</div>

<div class="main_nav">
  <script type='text/javascript'>var menuJsonArray = [{"Url":"~/","TabLinkIndex":1,"TabLinkToActivate":"tablink1"},{"Url":"http://www.news24.com/SouthAfrica","TabLinkIndex":1,"TabLinkToActivate":"tablink1"},{"Url":"http://www.news24.com/World","TabLinkIndex":1,"TabLinkToActivate":"tablink1"},{"Url":"http://www.news24.com/Africa","TabLinkIndex":1,"TabLinkToActivate":"tablink1"},{"Url":"http://www.news24.com/Entertainment","TabLinkIndex":1,"TabLinkToActivate":"tablink1"},{"Url":"http://www.news24.com/SciTech","TabLinkIndex":1,"TabLinkToActivate":"tablink1"},{"Url":"http://www.news24.com/Opinions","TabLinkIndex":2,"TabLinkToActivate":"tablink2"},{"Url":"http://www.news24.com/Opinions","TabLinkIndex":2,"TabLinkToActivate":"tablink2"},{"Url":"http://www.news24.com/Columnists","TabLinkIndex":2,"TabLinkToActivate":"tablink2"},{"Url":"http://www.fin24.com","TabLinkIndex":3,"TabLinkToActivate":"tablink3"},{"Url":"http://www.fin24.com","TabLinkIndex":3,"TabLinkToActivate":"tablink3"},{"Url":"http://www.fin24.com/Markets","TabLinkIndex":3,"TabLinkToActivate":"tablink3"},{"Url":"http://www.fin24.com/PersonalFinance","TabLinkIndex":3,"TabLinkToActivate":"tablink3"},{"Url":"http://www.fin24.com/columnists","TabLinkIndex":3,"TabLinkToActivate":"tablink3"},{"Url":"http://www.sport24.co.za","TabLinkIndex":4,"TabLinkToActivate":"tablink4"},{"Url":"http://www.sport24.co.za/","TabLinkIndex":4,"TabLinkToActivate":"tablink4"},{"Url":"http://www.sport24.co.za/Rugby/","TabLinkIndex":4,"TabLinkToActivate":"tablink4"},{"Url":"http://www.sport24.co.za/Cricket/","TabLinkIndex":4,"TabLinkToActivate":"tablink4"},{"Url":"http://www.sport24.co.za/Soccer/","TabLinkIndex":4,"TabLinkToActivate":"tablink4"},{"Url":"http://www.sport24.co.za/Golf/","TabLinkIndex":4,"TabLinkToActivate":"tablink4"},{"Url":"","TabLinkIndex":5,"TabLinkToActivate":"tablink5"},{"Url":"http://www.health24.com/","TabLinkIndex":5,"TabLinkToActivate":"tablink5"},{"Url":"http://www.women24.com","TabLinkIndex":5,"TabLinkToActivate":"tablink5"},{"Url":"http://www.wheels24.co.za","TabLinkIndex":5,"TabLinkToActivate":"tablink5"},{"Url":"http://www.food24.com","TabLinkIndex":5,"TabLinkToActivate":"tablink5"},{"Url":"http://www.gotravel24.com/","TabLinkIndex":5,"TabLinkToActivate":"tablink5"},{"Url":"http://www.channel24.co.za/","TabLinkIndex":5,"TabLinkToActivate":"tablink5"},{"Url":"http://www.parent24.com","TabLinkIndex":5,"TabLinkToActivate":"tablink5"},{"Url":"http://www.24.com/games","TabLinkIndex":6,"TabLinkToActivate":"tablink6"},{"Url":"http://games.news24.com","TabLinkIndex":6,"TabLinkToActivate":"tablink6"},{"Url":"http://www.24.com/games","TabLinkIndex":6,"TabLinkToActivate":"tablink6"},{"Url":"http://www.news24.com/Multimedia","TabLinkIndex":7,"TabLinkToActivate":"tablink7"},{"Url":"http://www.news24.com/Galleries/","TabLinkIndex":7,"TabLinkToActivate":"tablink7"},{"Url":"http://www.news24.com/Videos/","TabLinkIndex":7,"TabLinkToActivate":"tablink7"},{"Url":"http://www.news24.com/AudioSlideshows/","TabLinkIndex":7,"TabLinkToActivate":"tablink7"},{"Url":"http://www.news24.com/SpecialReports","TabLinkIndex":8,"TabLinkToActivate":"tablink8"},{"Url":"http://www.news24.com/Content/SouthAfrica/Politics","TabLinkIndex":8,"TabLinkToActivate":"tablink8"},{"Url":"http://www.news24.com/Content/Africa/Zimbabwe","TabLinkIndex":8,"TabLinkToActivate":"tablink8"},{"Url":"http://www.news24.com/Content/SouthAfrica/AidsFocus","TabLinkIndex":8,"TabLinkToActivate":"tablink8"},{"Url":"http://www.news24.com/MyNews24","TabLinkIndex":9,"TabLinkToActivate":"tablink9"},{"Url":"http://www.news24.com/MyNews24/Letters/","TabLinkIndex":9,"TabLinkToActivate":"tablink9"},{"Url":"http://www.news24.com/MyNews24/YourStory","TabLinkIndex":9,"TabLinkToActivate":"tablink9"},{"Url":"http://www.news24.com/MyNews24/Blogs","TabLinkIndex":9,"TabLinkToActivate":"tablink9"},{"Url":"","TabLinkIndex":10,"TabLinkToActivate":"tablink10"},{"Url":"http://www.beeld.com","TabLinkIndex":10,"TabLinkToActivate":"tablink10"},{"Url":"http://www.dieburger.com","TabLinkIndex":10,"TabLinkToActivate":"tablink10"},{"Url":"http://www.volksblad.co.za","TabLinkIndex":10,"TabLinkToActivate":"tablink10"},{"Url":"http://www.rapport.co.za","TabLinkIndex":10,"TabLinkToActivate":"tablink10"},{"Url":"http://www.citypress.co.za","TabLinkIndex":10,"TabLinkToActivate":"tablink10"},{"Url":"http://www.news24.com/xArchive/News24/1130/871365731a134c8fbbd3d645feb5ecbd/01-06-2009%2006-06/Partners","TabLinkIndex":10,"TabLinkToActivate":"tablink10"},{"Url":"http://www.news24.com/Jobs/","TabLinkIndex":11,"TabLinkToActivate":"tablink11"}];</script>


<script type="text/javascript">
    <!--
	    /* ----- SETTINGS ----- */
	    var defaultTabId = "tablink1"; // insert the id of the tab which needs to be active for this page, this will be the page that is currently active
	    var defaultTabTime = 1200; // how long it takes for the menu to revert to the default tab (milliseconds)
	    
	    /* ----- NOW WE MUST TRY TO MATCH THE CURRENT TO A URL OF ONE OF THE MENU ITEMS ----- */
	    
	    // This regex will clean the current url removing the domain name etc, as well as url parameters, and will us with something like:
	    // /News/Motoring/  or  /Static/Somepage.aspx
	    var myregexp = /(https?:\/\/[-A-Z0-9.]+(?:\/[-A-Z0-9+&@#\/%=~_|!:,.;]*)?)(\?[-A-Z0-9+&@#\/%=~_|!:,.;]*)?/i;
        
        var match = myregexp.exec(document.location.href);
        
        if (match != null && match.length > 1) {
            var url = match[1];
            
            var matched = false;
            
            // first try to match the full url
            matched = testUrlAgainstMenuJsons(url);
            
            if (!matched) {
                // now try to match the url by looping through it and each time removing the last '/urlpart/' untill there are no more url parts
                var indexOfLastSlash = url.lastIndexOf("/");
                
                //debugger;
                
                while ((indexOfLastSlash != -1) && (matched == false)){
                    if (indexOfLastSlash != 0 ) {
                        url = url.substring(0, indexOfLastSlash);
                        matched = testUrlAgainstMenuJsons(url);
                        indexOfLastSlash = url.lastIndexOf("/");
                    }
                    else {
                        break;
                    }
                }
            }
        }
        
        function testUrlAgainstMenuJsons(url) {
            if (url.substring(url.length - 1) == "/")
                url = url.substring(0, url.length - 2); // remove the last '/'
        
            // parse through the menu json array loaded into litMenuJsonArray
            for (i=0;i<menuJsonArray.length;i++)
            {
                var menuItem = menuJsonArray[i];
                var menuItemUrl = menuItem.Url;
                
                if (menuItemUrl.substring(menuItemUrl.length - 1) == "/")
                    menuItemUrl = menuItemUrl.substring(0, menuItemUrl.length - 2); // remove the last '/'
                
                if (menuItemUrl.toUpperCase() == url.toUpperCase()) {
                    defaultTabId = menuItem.TabLinkToActivate;  // set the defaultTabId to be this menu items tab to activate
                    return true;
                }
            }
            
            return false;
        }

        function SetHoverColor(control) {
            document.getElementById(control.id).style.color = "#fff";
        }

        function SetDefaultColor(control) {
            document.getElementById(control.id).style.color = "#fff";
        }

        function RecordOutboundLink(control, category, action) {
            try {
                debugger;
                var pageTracker = _gat._getTracker('UA-2092186-1');
                pageTracker._trackEvent(category, action);
                setTimeout('document.location = "' + $(control.id).href + '"', 100);
            } catch (err) { }
        }
    -->
</script>
<input type="hidden" name="ctl00$ctl00$HeadingPlaceHolder$Header1$SiteToolbar1$isLiteTemplate" id="ctl00_ctl00_HeadingPlaceHolder_Header1_SiteToolbar1_isLiteTemplate" />
<div id="main_nav" class="relative">
<!-- Datestamp -->
    <div id="dtLastUpdated" class="absolute site_datestamp bold"></div>
<!-- Datestamp -->
    <div onmouseover="event.cancelBubble=true;" onmouseout="beginDefaultTabTimer();">
      <div class="menu" id="tabContainer" onmouseover="endDefaultTabTimer();event.cancelBubble=true;" >
        <ul>
            <li>
                <a id="tablink0" class="tabactive" style="display:none;" onmouseover="TabOver(this);" href="http://localhost.24.com/News/">
                <strong>Hidden tab for homepage</strong>
                </a>
            </li>
        </ul>
        <ul><li>
<a href="http://www.news24.com/" onmouseover='TabOver(this);' id='tablink1' onClick="javascript:$j().geekGaTrackPage('UA-2092186-1','/outbound/news24/nav/1stlevel/News')"><strong>News</strong></a>
</li></ul>
<ul><li>
<a href="http://www.news24.com/Opinions" onmouseover='TabOver(this);' id='tablink2' onClick="javascript:$j().geekGaTrackPage('UA-2092186-1','/outbound/news24/nav/1stlevel/Opinion')"><strong>Opinion</strong></a>
</li></ul>
<ul><li>
<a href="http://www.fin24.com" onmouseover='TabOver(this);' id='tablink3' onClick="javascript:$j().geekGaTrackPage('UA-2092186-1','/outbound/news24/nav/1stlevel/Business')"><strong>Business</strong></a>
</li></ul>
<ul><li>
<a href="http://www.sport24.co.za" onmouseover='TabOver(this);' id='tablink4' onClick="javascript:$j().geekGaTrackPage('UA-2092186-1','/outbound/news24/nav/1stlevel/Sport')"><strong>Sport</strong></a>
</li></ul>
<ul><li>
<a href="#" onmouseover='TabOver(this);' id='tablink5' onClick="javascript:$j().geekGaTrackPage('UA-2092186-1','/outbound/news24/nav/1stlevel/Lifestyle')"><strong>Lifestyle</strong></a>
</li></ul>
<ul><li>
<a href="http://www.24.com/games?utm_source=News24%26utm_medium=Nav%26utm_campaign=Top%2BNav%2BLink" onmouseover='TabOver(this);' id='tablink6' onClick="javascript:$j().geekGaTrackPage('UA-2092186-1','/outbound/news24/nav/1stlevel/Games')"><strong>Games</strong></a>
</li></ul>
<ul><li>
<a href="http://www.news24.com/Multimedia" onmouseover='TabOver(this);' id='tablink7' onClick="javascript:$j().geekGaTrackPage('UA-2092186-1','/outbound/news24/nav/1stlevel/Multimedia')"><strong>Multimedia</strong></a>
</li></ul>
<ul><li>
<a href="http://www.news24.com/SpecialReports" onmouseover='TabOver(this);' id='tablink8' onClick="javascript:$j().geekGaTrackPage('UA-2092186-1','/outbound/news24/nav/1stlevel/Special Reports')"><strong>Special Reports</strong></a>
</li></ul>
<ul><li>
<a href="http://www.news24.com/MyNews24" onmouseover='TabOver(this);' id='tablink9' onClick="javascript:$j().geekGaTrackPage('UA-2092186-1','/outbound/news24/nav/1stlevel/MyNews24')"><strong>MyNews24</strong></a>
</li></ul>
<ul><li>
<a href="#" onmouseover='TabOver(this);' id='tablink10' onClick="javascript:$j().geekGaTrackPage('UA-2092186-1','/outbound/news24/nav/1stlevel/Newspapers')"><strong>Newspapers</strong></a>
</li></ul>
<ul><li>
<a href="http://www.news24.com/Jobs/" onmouseover='TabOver(this);' id='tablink11' onClick="javascript:$j().geekGaTrackPage('UA-2092186-1','/outbound/news24/nav/1stlevel/Jobs')"><strong>Jobs</strong></a>
</li></ul>

        <div style="clear:both;"></div>
      </div>
      <div id="contentContainer" onmouseover="endDefaultTabTimer(); event.cancelBubble=true;">
        <div id="tablink0_content" style="display: block;">&nbsp;</div><div id='tablink1_content' style='text-align:left; padding-left: 10px; width:100%;'><a href="http://www.news24.com/SouthAfrica" onClick="javascript:$j().geekGaTrackPage('UA-2092186-1','/outbound/news24/nav/2ndlevel/South Africa')">South Africa</a>&nbsp; | &nbsp;<a href="http://www.news24.com/World" onClick="javascript:$j().geekGaTrackPage('UA-2092186-1','/outbound/news24/nav/2ndlevel/World')">World</a>&nbsp; | &nbsp;<a href="http://www.news24.com/Africa" onClick="javascript:$j().geekGaTrackPage('UA-2092186-1','/outbound/news24/nav/2ndlevel/Africa')">Africa</a>&nbsp; | &nbsp;<a href="http://www.news24.com/Entertainment" onClick="javascript:$j().geekGaTrackPage('UA-2092186-1','/outbound/news24/nav/2ndlevel/Entertainment')">Entertainment</a>&nbsp; | &nbsp;<a href="http://www.news24.com/SciTech" onClick="javascript:$j().geekGaTrackPage('UA-2092186-1','/outbound/news24/nav/2ndlevel/Science & Technology')">Science & Technology</a></div><div id='tablink2_content' style='text-align:left; padding-left: 62px; width:100%;'><a href="http://www.news24.com/Opinions" onClick="javascript:$j().geekGaTrackPage('UA-2092186-1','/outbound/news24/nav/2ndlevel/Opinion')">Opinion</a>&nbsp; | &nbsp;<a href="http://www.news24.com/Columnists" onClick="javascript:$j().geekGaTrackPage('UA-2092186-1','/outbound/news24/nav/2ndlevel/Columnists')">Columnists</a></div><div id='tablink3_content' style='text-align:left; padding-left: 130px; width:100%;'><a href="http://www.fin24.com" onClick="javascript:$j().geekGaTrackPage('UA-2092186-1','/outbound/news24/nav/2ndlevel/News')">News</a>&nbsp; | &nbsp;<a href="http://www.fin24.com/Markets" onClick="javascript:$j().geekGaTrackPage('UA-2092186-1','/outbound/news24/nav/2ndlevel/Markets')">Markets</a>&nbsp; | &nbsp;<a href="http://www.fin24.com/PersonalFinance" onClick="javascript:$j().geekGaTrackPage('UA-2092186-1','/outbound/news24/nav/2ndlevel/Personal Finance')">Personal Finance</a>&nbsp; | &nbsp;<a href=" http://www.fin24.com/columnists" onClick="javascript:$j().geekGaTrackPage('UA-2092186-1','/outbound/news24/nav/2ndlevel/Opinion')">Opinion</a></div><div id='tablink4_content' style='text-align:left; padding-left: 203px; width:100%;'><a href="http://www.sport24.co.za/" onClick="javascript:$j().geekGaTrackPage('UA-2092186-1','/outbound/news24/nav/2ndlevel/News')">News</a>&nbsp; | &nbsp;<a href="http://www.sport24.co.za/Rugby/" onClick="javascript:$j().geekGaTrackPage('UA-2092186-1','/outbound/news24/nav/2ndlevel/Rugby')">Rugby</a>&nbsp; | &nbsp;<a href="http://www.sport24.co.za/Cricket/" onClick="javascript:$j().geekGaTrackPage('UA-2092186-1','/outbound/news24/nav/2ndlevel/Cricket')">Cricket</a>&nbsp; | &nbsp;<a href="http://www.sport24.co.za/Soccer/" onClick="javascript:$j().geekGaTrackPage('UA-2092186-1','/outbound/news24/nav/2ndlevel/Soccer')">Soccer</a>&nbsp; | &nbsp;<a href="http://www.sport24.co.za/Golf/" onClick="javascript:$j().geekGaTrackPage('UA-2092186-1','/outbound/news24/nav/2ndlevel/Golf')">Golf</a></div><div id='tablink5_content' style='text-align:left; padding-left: 255px; width:100%;'><a href="http://www.health24.com/" onClick="javascript:$j().geekGaTrackPage('UA-2092186-1','/outbound/news24/nav/2ndlevel/Health')">Health</a>&nbsp; | &nbsp;<a href="http://www.women24.com" onClick="javascript:$j().geekGaTrackPage('UA-2092186-1','/outbound/news24/nav/2ndlevel/Women')">Women</a>&nbsp; | &nbsp;<a href="http://www.wheels24.co.za" onClick="javascript:$j().geekGaTrackPage('UA-2092186-1','/outbound/news24/nav/2ndlevel/Motoring')">Motoring</a>&nbsp; | &nbsp;<a href="http://www.food24.com" onClick="javascript:$j().geekGaTrackPage('UA-2092186-1','/outbound/news24/nav/2ndlevel/Food')">Food</a>&nbsp; | &nbsp;<a href="http://www.gotravel24.com/" onClick="javascript:$j().geekGaTrackPage('UA-2092186-1','/outbound/news24/nav/2ndlevel/Travel')">Travel</a>&nbsp; | &nbsp;<a href="http://www.channel24.co.za/" onClick="javascript:$j().geekGaTrackPage('UA-2092186-1','/outbound/news24/nav/2ndlevel/Entertainment')">Entertainment</a>&nbsp; | &nbsp;<a href="http://www.parent24.com" onClick="javascript:$j().geekGaTrackPage('UA-2092186-1','/outbound/news24/nav/2ndlevel/Parent')">Parent</a></div><div id='tablink6_content' style='text-align:left; padding-left: 325px; width:100%;'><a href="http://games.news24.com" onClick="javascript:$j().geekGaTrackPage('UA-2092186-1','/outbound/news24/nav/2ndlevel/News')">News</a>&nbsp; | &nbsp;<a href="http://www.24.com/games?utm_source=News24%26utm_medium%3DNav%252BLink%26utm_campaign%3DNav%252BLink" onClick="javascript:$j().geekGaTrackPage('UA-2092186-1','/outbound/news24/nav/2ndlevel/Play')">Play</a></div><div id='tablink7_content' style='text-align:left; padding-left: 390px; width:100%;'><a href="http://www.news24.com/Galleries/" onClick="javascript:$j().geekGaTrackPage('UA-2092186-1','/outbound/news24/nav/2ndlevel/Galleries')">Galleries</a>&nbsp; | &nbsp;<a href="http://www.news24.com/Videos/" onClick="javascript:$j().geekGaTrackPage('UA-2092186-1','/outbound/news24/nav/2ndlevel/Videos')">Videos</a>&nbsp; | &nbsp;<a href="http://www.news24.com/AudioSlideshows/" onClick="javascript:$j().geekGaTrackPage('UA-2092186-1','/outbound/news24/nav/2ndlevel/Slideshows')">Slideshows</a></div><div id='tablink8_content' style='text-align:left; padding-left: 390px; width:100%;'><a href="http://www.news24.com/Content/SouthAfrica/Politics" onClick="javascript:$j().geekGaTrackPage('UA-2092186-1','/outbound/news24/nav/2ndlevel/SA Politics')">SA Politics</a>&nbsp; | &nbsp;<a href="http://www.news24.com/Content/Africa/Zimbabwe" onClick="javascript:$j().geekGaTrackPage('UA-2092186-1','/outbound/news24/nav/2ndlevel/Zimbabwe')">Zimbabwe</a>&nbsp; | &nbsp;<a href="http://www.news24.com/Content/SouthAfrica/AidsFocus" onClick="javascript:$j().geekGaTrackPage('UA-2092186-1','/outbound/news24/nav/2ndlevel/Aids Focus')">Aids Focus</a></div><div id='tablink9_content' style='text-align:left; padding-left: 534px; width:100%;'><a href="http://www.news24.com/MyNews24/Letters/" onClick="javascript:$j().geekGaTrackPage('UA-2092186-1','/outbound/news24/nav/2ndlevel/Letters')">Letters</a>&nbsp; | &nbsp;<a href="http://www.news24.com/MyNews24/YourStory" onClick="javascript:$j().geekGaTrackPage('UA-2092186-1','/outbound/news24/nav/2ndlevel/Your Story')">Your Story</a>&nbsp; | &nbsp;<a href="http://www.news24.com/MyNews24/Blogs" onClick="javascript:$j().geekGaTrackPage('UA-2092186-1','/outbound/news24/nav/2ndlevel/Blogs')">Blogs</a></div><div id='tablink10_content' style='text-align:left; padding-left: 300px; width:100%;'><a href="http://www.beeld.com" onClick="javascript:$j().geekGaTrackPage('UA-2092186-1','/outbound/news24/nav/2ndlevel/Beeld')">Beeld</a>&nbsp; | &nbsp;<a href="http://www.dieburger.com" onClick="javascript:$j().geekGaTrackPage('UA-2092186-1','/outbound/news24/nav/2ndlevel/Die Burger')">Die Burger</a>&nbsp; | &nbsp;<a href="http://www.volksblad.co.za" onClick="javascript:$j().geekGaTrackPage('UA-2092186-1','/outbound/news24/nav/2ndlevel/Volksblad')">Volksblad</a>&nbsp; | &nbsp;<a href="http://www.rapport.co.za" onClick="javascript:$j().geekGaTrackPage('UA-2092186-1','/outbound/news24/nav/2ndlevel/Rapport')">Rapport</a>&nbsp; | &nbsp;<a href="http://www.citypress.co.za" onClick="javascript:$j().geekGaTrackPage('UA-2092186-1','/outbound/news24/nav/2ndlevel/City Press')">City Press</a>&nbsp; | &nbsp;<a href="http://www.news24.com/xArchive/News24/1130/871365731a134c8fbbd3d645feb5ecbd/01-06-2009%2006-06/Partners " onClick="javascript:$j().geekGaTrackPage('UA-2092186-1','/outbound/news24/nav/2ndlevel/More Partners')">More Partners</a></div>
	  </div>
	  <img height="0" width="0" id="img1" />
    </div>
</div><script type="text/javascript">ActivateDefaultTab();</script>
<script type="text/javascript">
    if ('False' == 'True') {
        document.getElementById('main_nav').style.height = '33px';
    }
</script>

</div>
 
  
                
  
    <div class="left col640">
      
      
    <div id="article_special">
        <!--Article-->
        <div class="spacer clr">
            <!--horz_space-->
        </div>
        
<script type="text/javascript" language="javascript" src="http://www.news24.com/scripts/Controls/Article/ArticleGreyLinks.js?v=11" ></script>

<script type="text/javascript" language="javascript" src="http://www.news24.com/Scripts/jquery.hoverIntent.js?v=11" ></script>

<script type="text/javascript" language="javascript" src="http://www.news24.com/Scripts/jquery.cluetip.min.js?v=11" ></script>


		<div class="article col626">
			<h1 class="bold">Uganda wildlife numbers 'soar'</h1>
			
			<span id="ctl00_ctl00_MainBodyPlaceholder_Column1Placeholder_articlePaged_spnDate" class="block datestamp">2010-09-25 14:04</span>
			
			
			
			<div class="col300 right">
			
			<div class="spacer clr"><!--horz_space--></div>
	        

<script type="text/javascript" src="http://s7.addthis.com/js/250/addthis_widget.js#username=zamedia24"></script>
<script type="text/javascript" language="javascript" >
    var addthis_config =
  {
      username: "zamedia24",
      services_exclude: "email,print"

  };

  var addthis_share =
  {
      url: "http://www.news24.com/Africa/News/Uganda-wildlife-numbers-soar-20100925",
      title: "Uganda wildlife numbers 'soar'",
      description: "Authorities say wildlife populations at Uganda's major national parks have boomed over the past 10 years with the expulsion of rebels contributing to a fall in poaching.",
      templates:
    {
        twitter: "{{title}}: {{url}} via @News24"
    }
  };

    addthis.addEventListener('addthis.menu.share', function(evt) {
        $j().geekGaTrackPage('UA-2092186-1', '/outbound/news24/articles/sharelinks/' + evt.data.service);
    });
</script>

<script type="text/javascript" language="JavaScript">
	function openPrintWindow() {
		myPrintWindow = window.open('http://www.news24.com/printArticle.aspx?iframe&aid=b528d06d-7276-484d-842d-58c5c941e3b7&cid=965','myPrintWindow','toolbar=0,location=0,directories=0,status=0,menubar=0,scrollbars=1,resizable=0,width=750,height=600');
	}
</script>

    <div id="fb-root"></div>
    <script>
        window.fbAsyncInit = function() {
            FB.init({ appId: '136805909671416', status: true, cookie: true, xfbml: true });
            FB.XFBML.parse();

            // track Facebook Like/Recommend clicks
            FB.Event.subscribe('edge.create', function(response) {
                $j().geekGaTrackPage('UA-2092186-1', '/outbound/news24/articles/sharelinks/fblike');
            });

        };
        (function() {
            var e = document.createElement('script'); e.async = true;
            e.src = document.location.protocol + '//connect.facebook.net/en_US/all.js';
            document.getElementById('fb-root').appendChild(e);
        } ());
    </script>

    

		
		
		
		

    <div class="spacer clr"><!--horz_space--></div>

    <div id="article_toolbox_topright" style="border-bottom:solid #ebebeb 0px; border-top:solid #ffffff 1px; padding-left:0px;">

      <div id="facebook_like">
        <fb:like show_faces="false" width="292" action="recommend"></fb:like>
      </div>

      <div class="addthis_toolbox">
        <a class="addthis_button_tweet" tw:count="horizontal" tw:via="News24"></a>
        <a class="addthis_button at300b"><img src="http://www.news24.com/images/share.png" alt="Share" /></a>
        <a class="email group" href="http://www.news24.com/sendToFriend.aspx?iframe&aid=b528d06d-7276-484d-842d-58c5c941e3b7&cid=965"><img src="http://www.news24.com/images/email.png" alt="Email" /></a><a class="print" onclick="openPrintWindow()"><img src="http://www.news24.com/images/print.png" alt="Print" /></a>
      </div>
    </div>

<div id="marging10Bottom"></div>
			<div class="spacer clr"><!--horz_space--></div>

			


			<div class="spacer clr"><!--horz_space-->
                
                </div>	
			
	        

<div id="relatedlinks_box">
  <h5 class="bold">Related Links</h5>
  
      <ul>
    
      <li class="bold"><a id="ctl00_ctl00_MainBodyPlaceholder_Column1Placeholder_articlePaged_articleRelatedlinks_repeater_RelatedArticles_ctl01_lnkRelatedHeadlines" href="http://www.news24.com/Africa/News/Uganda-DRC-meet-20100919">Uganda, DRC meet on LRA rebels</a></li>
    
      </ul>
    
  
</div>
		    
<div class=" rowdivider clr">
</div>
<div class="kalahari_product left">
    <div id="ctl00_ctl00_MainBodyPlaceholder_Column1Placeholder_articlePaged_kalahariListing_pnlKalahariListing">
	
        
                <div>
                    <h4 class="left">
                        <a href="http://etrader.kalahari.net/referral.asp?linkid=1869&partnerid=9113" target="_blank">
                            kalahari.net</a></h4>
                    <ul class="left">
                        <li>
                            <a id="ctl00_ctl00_MainBodyPlaceholder_Column1Placeholder_articlePaged_kalahariListing_rptKalahariListing_ctl00_ArticleTitle" href="http://etrader.kalahari.net/referral.asp?linkid=5&amp;partnerid=9113&amp;sku=149954" target="_blank">Reef Fishes and Corals: East Coast of Southern Africa: Seychelles, Mauritius, Comores, Madagascar & East Africa</a><br />
                            <p>
                                This colourful guide contains concise information on 234 reef fish and 36 coral species found along...
                                Was R160.00
                                Now R136.00</p>
                            <br />
                            <p>
                                <a id="ctl00_ctl00_MainBodyPlaceholder_Column1Placeholder_articlePaged_kalahariListing_rptKalahariListing_ctl00_lnkBuyNow" class="buynow" href="http://etrader.kalahari.net/referral.asp?linkid=5&amp;partnerid=9113&amp;sku=149954" target="_blank">buy now</a></p>
                        </li>
                    </ul>
                </div>
            
    
</div>
    
</div>
<div class=" rowdivider clr">
</div>

	        
	        
			</div>
			<div class="ByLineWidth">
			    <p class="left"></p>
			</div>
			<p class="clr_left"><p>Kampala - Wildlife populations at Uganda's major national parks have boomed over the past 10 years with the expulsion of rebels contributing to a fall in poaching, the authority told AFP Saturday.</p><p>New statistics from data collected in 2009 and 2010 show that among several major species population sizes more than doubled since 1999, when the previous census was conducted.</p><p>"We've been able to reduce poaching by offering increased benefits to the local communities, more ways for them to share in money that comes from wildlife," Uganda Wildlife Authority spokesperson Lillian Nsubuga said.</p><p>While the increases are evident nationwide, Nsubuga said the expulsion of Lord's Resistance Army (LRA) rebels from northern Uganda largely led to animal population surges in Murchison Falls National Park.</p><p>Much of Murchison Falls, one of Uganda's most popular tourist destination, falls within Gulu district, the epicentre of the LRA war, and wildlife officials were largely unable to control poaching during the conflict. </p><p>Gulu has been free of LRA violence for more than four years and the rebels have relocated to neighbouring countries in the region.</p><p>There are now more than 11 000 buffalos in Murchison Falls, up from 3 889 in 1999, according the authority's statistics.</p><p>The Uganda kob population has increased to from 7 458 to 36 640. </p><p>Giraffe, impala, zebra and waterbuck populations all showed three-fold increases nationally. </p><p>Nsubuga attributed the rises to "good practices and improved monitoring."</p><p>"We can't say that poaching in no longer a problem, but we have been able to reduce it," she said. </p></p>
			<p id="ctl00_ctl00_MainBodyPlaceholder_Column1Placeholder_articlePaged__htmlAccreditationName">- AFP</p>
			
			
			
			    
		      <p></p>
		      

<div id="divKeywordsListing">

    
            <b style="color:Gray">Read more on: &nbsp;&nbsp;</b>
        
            <b>
                <a style="color:#0E2E5E;" href="/Tags/Topics/east_africa">
                    east africa 
                </a>
            </b>                     
        
            &nbsp;|&nbsp;
        
            <b>
                <a style="color:#0E2E5E;" href="/Tags/Places/uganda">
                    uganda 
                </a>
            </b>                     
        
        
</div>
		      <p></p>
		      
		</div>

<script type="text/javascript">
    $j(document).ready(function() {
        var whosWhoLinks = $j("a.tips");

        whosWhoLinks.each(function() {
            var link = $j(this);
            link.attr("rel", "/Handlers/WhosWhoTooltip.ashx?url=" + link.attr("rel"));
        });
        
        whosWhoLinks.cluetip({
        positionBy: 'fixed',
        topOffset: '-230',
        leftOffset: '-30',
        sticky: true,
        dropShadow: false,
        showTitle: false,
            mouseOutClose: true,
            closeText: '',
            cluezIndex:5100
//            closePosition: 'title'
        });    
        
    });
</script>
        <!--Article ToolBox Rectangle-->
        <div class="spacer clr">
            <!--horz_space-->
        </div>
        
<script language="JavaScript">
	function openPrintWindow() {
		myPrintWindow = window.open('http://www.news24.com/printArticle.aspx?iframe&aid=b528d06d-7276-484d-842d-58c5c941e3b7&cid=965','myPrintWindow','toolbar=0,location=0,directories=0,status=0,menubar=0,scrollbars=1,resizable=0,width=750,height=600');
	}
</script>
<div id="article_toolbox_bot" class="col626 left">
    <ul>
        <li class="email left" /><a class="group" href="http://www.news24.com/sendToFriend.aspx?iframe&aid=b528d06d-7276-484d-842d-58c5c941e3b7&cid=965">Email article</a>
        <li class="print left" /><a onClick="openPrintWindow()" href="#">Print article</a>
        <li class="get left" />GET NEWS24 ON: 
        <li class="mobile left" /><a href="http://mobile.24.com/?p=minisite_news">Your mobile</a>
        <li class="facebook left"/><a href="http://www.facebook.com/apps/application.php?api_key=90f449e533cd94a11213682bc9b2a23c">Your Facebook profile</a>
        <li class="clr" />
        <li class="share left" />SHARE:
        
        
        
    </ul>
    
    <div class="addthis_toolbox addthis_default_style">
      <a class="addthis_button_facebook">Facebook</a>
      <a class="addthis_button_twitter">Twitter</a>
      <a class="addthis_button_google">Google</a>
      <a class="addthis_button_digg">Digg</a>
      <a class="addthis_button_delicious">Delicious</a>
      <a class="addthis_button_yahoobkm">Yahoo</a>
      <a class="addthis_button_compact" >More...</a>
    </div>
</div>
        <!--Google Add large-->
        <div class="spacer clr">
            <!--horz_space-->
        </div>
        <div class="spacer clr">
            <!--horz_space-->
        </div>
        <!--Comments Container-->
        


			

			
			
				
			

        <!--Other Stories-->
        
<script type="text/javascript" language="javascript" src="http://www.news24.com/scripts/Controls/Article/keywordlogger.min.js?v=11" ></script>

<div id="other_stories" class="col626 left">
    <div style="float: left">

        <script type="text/javascript"><!--
            google_ad_client = "pub-0710600889784454";
            /* 336x280, created 10/05/10 */
            google_ad_slot = "5629899714";
            google_ad_width = 336;
            google_ad_height = 280;
//-->
        </script>

        <script type="text/javascript" src="http://pagead2.googlesyndication.com/pagead/show_ads.js">
        </script>

    </div>
    <div id="ctl00_ctl00_MainBodyPlaceholder_Column1Placeholder_articleOtherStories_pnlStories">
	
    
    <div id="ctl00_ctl00_MainBodyPlaceholder_Column1Placeholder_articleOtherStories_divOther" class="right" style="width:277px;padding-bottom:10px;">
        <h3 class="bold">
            Other Stories in
            Africa...</h3>
        <ul style="list-style-image:none;width:100%;">
        
               
                <div class="item">
                    <h4 class="bold">
                        <a id="ctl00_ctl00_MainBodyPlaceholder_Column1Placeholder_articleOtherStories_articleList_ctl00_ArticleTitle" href="http://www.news24.com/Africa/News/Crew-foils-Somali-pirates-with-plan-20100927">Crew foils Somali pirates with plan</a></h4>
                    <p>
                        Pirates who hijacked a Greek-operated cargo off Somalia finally let it go because the Ukrainian crew members prevented them from taking over command with a prepared plan.</p>
                </div>
            
               
                <div class="item">
                    <h4 class="bold">
                        <a id="ctl00_ctl00_MainBodyPlaceholder_Column1Placeholder_articleOtherStories_articleList_ctl01_ArticleTitle" href="http://www.news24.com/Africa/News/AI-wants-release-of-Kenyan-activists-20100927">AI wants release of Kenyan activists </a></h4>
                    <p>
                        Amnesty International has called for the release of a Kenyan rights activist charged in Uganda in connection with the July 11 bombings in Kampala that left 76 people dead.</p>
                </div>
            
               
                <div class="item">
                    <h4 class="bold">
                        <a id="ctl00_ctl00_MainBodyPlaceholder_Column1Placeholder_articleOtherStories_articleList_ctl02_ArticleTitle" href="http://www.news24.com/Africa/News/Ex-Egyptian-minister-dies-20100927">Ex-Egyptian minister dies</a></h4>
                    <p>
                        Former Egyptian minister Ahmed Maher, who served as the country’s top diplomat between 2001 and 2004, has died at the age of 75, a report says. </p>
                </div>
            
        </ul>
    </div>
    
</div>
  
    <div class="clr">
    </div>
</div>


        <!--DoubleClick Ad-->
        <div class="spacer clr">
            <!--horz_space-->
        </div>
        <div class="col620 adfix">
            <script language="javascript" type="text/javascript">DisplayDCAd('468x120','1','',false,false);</script><noscript><a href="http://ad.za.doubleclick.net/jump/P4306.sa.24.com.news24/News/Africa;posno=1;kw=;tile=2;sz=468x120;ord=903949216?" target="_blank"><img src="http://ad.za.doubleclick.net/ad/P4306.sa.24.com.news24/News/Africa;posno=1;kw=;tile=2;sz=468x120;ord=903949216?" width="468" height="120" border="0" alt=""></a></noscript>
        </div>
        <!--Inside News24-->
        <div class="spacer clr">
            <!--horz_space-->
        </div>
        

<div id="inside_news" class="col626 left">
<h2 class="bold">inside news24</h2>
	<div id="wrap_carousel" class="relative block">
	  
		  <ul id="carousel" class="absolute">
	    
	      <li>
		    <div class="item left">
                <div class="img_wrap">
                    <a href="http://www.gotravel24.com/theme/feature-focus/search-krugers-millions" id="ctl00_ctl00_MainBodyPlaceholder_Column1Placeholder_HomeInsideNews_rptInside_ctl01_lnkImage" target="_self"><img src="http://cdn.24.com/files/Cms/General/d/893/70221b7f8e9841459f1677e55c3cbfb6.jpg" id="ctl00_ctl00_MainBodyPlaceholder_Column1Placeholder_HomeInsideNews_rptInside_ctl01_imgThumbnail" alt=" " /></a>
                </div>    
                <h4 class="bold"><a href="http://www.gotravel24.com/theme/feature-focus/search-krugers-millions" id="ctl00_ctl00_MainBodyPlaceholder_Column1Placeholder_HomeInsideNews_rptInside_ctl01_lnkHeadline" onClick="javascript: $j().geekGaTrackPage('UA-2092186-1','/outbound/news24/home/inside/Kruger\'s Millions');" target="_self">Kruger's Millions</a></h4>
                <p>GoTravel24 discovers the Lowveld legend of the Kruger Millions.</p>
		    </div>
		  </li>
	    
	      <li>
		    <div class="item left">
                <div class="img_wrap">
                    <a href="http://www.women24.com/TVAndGossip/SoapBox" id="ctl00_ctl00_MainBodyPlaceholder_Column1Placeholder_HomeInsideNews_rptInside_ctl02_lnkImage" target="_self"><img src="http://cdn.24.com/files/Cms/General/d/893/3aaaf1d0685e47feb31854d144c1d1b0.jpg" id="ctl00_ctl00_MainBodyPlaceholder_Column1Placeholder_HomeInsideNews_rptInside_ctl02_imgThumbnail" alt=" " /></a>
                </div>    
                <h4 class="bold"><a href="http://www.women24.com/TVAndGossip/SoapBox" id="ctl00_ctl00_MainBodyPlaceholder_Column1Placeholder_HomeInsideNews_rptInside_ctl02_lnkHeadline" onClick="javascript: $j().geekGaTrackPage('UA-2092186-1','/outbound/news24/home/inside/New soapie updates!');" target="_self">New soapie updates!</a></h4>
                <p>Generations, 7de Laan, Bold & more. A forecast of your fave shows is here! </p>
		    </div>
		  </li>
	    
	      <li>
		    <div class="item left">
                <div class="img_wrap">
                    <a href="http://www.health24.com/dietnfood/Diet_basics/15-1168-1175,13820.asp" id="ctl00_ctl00_MainBodyPlaceholder_Column1Placeholder_HomeInsideNews_rptInside_ctl03_lnkImage" target="_self"><img src="http://cdn.24.com/files/Cms/General/d/891/0e68bb7e5be54e88b986306cb0adb382.jpg" id="ctl00_ctl00_MainBodyPlaceholder_Column1Placeholder_HomeInsideNews_rptInside_ctl03_imgThumbnail" alt="Here's how to gain weight." /></a>
                </div>    
                <h4 class="bold"><a href="http://www.health24.com/dietnfood/Diet_basics/15-1168-1175,13820.asp" id="ctl00_ctl00_MainBodyPlaceholder_Column1Placeholder_HomeInsideNews_rptInside_ctl03_lnkHeadline" onClick="javascript: $j().geekGaTrackPage('UA-2092186-1','/outbound/news24/home/inside/How to gain weight');" target="_self">How to gain weight</a></h4>
                <p>Some people really need extra kilos. Here's how to go about it.</p>
		    </div>
		  </li>
	    
	      <li>
		    <div class="item left">
                <div class="img_wrap">
                    <a href="http://www.news24.com/SouthAfrica/Politics/ANC-NGC-highlights-20100924" id="ctl00_ctl00_MainBodyPlaceholder_Column1Placeholder_HomeInsideNews_rptInside_ctl04_lnkImage" target="_self"><img src="http://cdn.24.com/files/Cms/General/d/892/2966bb9718dd4bd1b553f94624fe8b95.jpg" id="ctl00_ctl00_MainBodyPlaceholder_Column1Placeholder_HomeInsideNews_rptInside_ctl04_imgThumbnail" alt=" " /></a>
                </div>    
                <h4 class="bold"><a href="http://www.news24.com/SouthAfrica/Politics/ANC-NGC-highlights-20100924" id="ctl00_ctl00_MainBodyPlaceholder_Column1Placeholder_HomeInsideNews_rptInside_ctl04_lnkHeadline" onClick="javascript: $j().geekGaTrackPage('UA-2092186-1','/outbound/news24/home/inside/NGC highlights');" target="_self">NGC highlights</a></h4>
                <p>Here are highlights from the week-long event in Durban.</p>
		    </div>
		  </li>
	    
	      <li>
		    <div class="item left">
                <div class="img_wrap">
                    <a href="http://ancestry24.com/maitland-cemetery-project/" id="ctl00_ctl00_MainBodyPlaceholder_Column1Placeholder_HomeInsideNews_rptInside_ctl05_lnkImage" target="_self"><img src="http://cdn.24.com/files/Cms/General/d/890/148ff511a5bd4f9e96c721a6d23733c4.jpg" id="ctl00_ctl00_MainBodyPlaceholder_Column1Placeholder_HomeInsideNews_rptInside_ctl05_imgThumbnail" alt=" " /></a>
                </div>    
                <h4 class="bold"><a href="http://ancestry24.com/maitland-cemetery-project/" id="ctl00_ctl00_MainBodyPlaceholder_Column1Placeholder_HomeInsideNews_rptInside_ctl05_lnkHeadline" onClick="javascript: $j().geekGaTrackPage('UA-2092186-1','/outbound/news24/home/inside/Headstone photos');" target="_self">Headstone photos</a></h4>
                <p>Help Ancestry24 photograph Maitland Cemetery's headstones.</p>
		    </div>
		  </li>
	    
	      <li>
		    <div class="item left">
                <div class="img_wrap">
                    <a href="http://www.parent24.com/Teen_13-18" id="ctl00_ctl00_MainBodyPlaceholder_Column1Placeholder_HomeInsideNews_rptInside_ctl06_lnkImage" target="_self"><img src="http://cdn.24.com/files/Cms/General/d/890/a2769d40e92646bab938626537578555.jpg" id="ctl00_ctl00_MainBodyPlaceholder_Column1Placeholder_HomeInsideNews_rptInside_ctl06_imgThumbnail" alt=" " /></a>
                </div>    
                <h4 class="bold"><a href="http://www.parent24.com/Teen_13-18" id="ctl00_ctl00_MainBodyPlaceholder_Column1Placeholder_HomeInsideNews_rptInside_ctl06_lnkHeadline" onClick="javascript: $j().geekGaTrackPage('UA-2092186-1','/outbound/news24/home/inside/Teens have it tough');" target="_self">Teens have it tough</a></h4>
                <p>Sex, alcohol and constant pressure. Do teens really have it bad?</p>
		    </div>
		  </li>
	    
	      <li>
		    <div class="item left">
                <div class="img_wrap">
                    <a href="http://www.channel24.co.za/Galleries/Image/Images/Movies/Top%2010%20Action%20Heroes" id="ctl00_ctl00_MainBodyPlaceholder_Column1Placeholder_HomeInsideNews_rptInside_ctl07_lnkImage" target="_self"><img src="http://cdn.24.com/files/Cms/General/d/889/58b2d0f1328a4efbbfc8139a3f053ce5.jpg" id="ctl00_ctl00_MainBodyPlaceholder_Column1Placeholder_HomeInsideNews_rptInside_ctl07_imgThumbnail" alt="Top 10 Action Stars" /></a>
                </div>    
                <h4 class="bold"><a href="http://www.channel24.co.za/Galleries/Image/Images/Movies/Top%2010%20Action%20Heroes" id="ctl00_ctl00_MainBodyPlaceholder_Column1Placeholder_HomeInsideNews_rptInside_ctl07_lnkHeadline" onClick="javascript: $j().geekGaTrackPage('UA-2092186-1','/outbound/news24/home/inside/Top 10 Action Stars');" target="_self">Top 10 Action Stars</a></h4>
                <p>The public have spoken and chosen these movie icons as their heroes.</p>
		    </div>
		  </li>
	    
	      <li>
		    <div class="item left">
                <div class="img_wrap">
                    <a href="http://www.food24.com/Restaurants-And-Bars/Specials" id="ctl00_ctl00_MainBodyPlaceholder_Column1Placeholder_HomeInsideNews_rptInside_ctl08_lnkImage" target="_self"><img src="http://cdn.24.com/files/Cms/General/d/890/daa1ecdeb32e4a2f85027e57da23f224.jpg" id="ctl00_ctl00_MainBodyPlaceholder_Column1Placeholder_HomeInsideNews_rptInside_ctl08_imgThumbnail" alt=" " /></a>
                </div>    
                <h4 class="bold"><a href="http://www.food24.com/Restaurants-And-Bars/Specials" id="ctl00_ctl00_MainBodyPlaceholder_Column1Placeholder_HomeInsideNews_rptInside_ctl08_lnkHeadline" onClick="javascript: $j().geekGaTrackPage('UA-2092186-1','/outbound/news24/home/inside/Restaurant specials');" target="_self">Restaurant specials</a></h4>
                <p>Awesome "braai day" specials and great restaurant deals...</p>
		    </div>
		  </li>
	    
	      </ul>
	    
	</div>
</div>	
<div id="" class="left col13"> </div> 
        <!--Promotions-->
        <div class="spacer clr">
            <!--horz_space-->
        </div>
        

<div id="promotion_box" class="left col626">
  <script language="javascript" type="text/javascript">DisplayDCAd('1x1','1','',true,false);</script><noscript><a href="http://ad.za.doubleclick.net/jump/P4306.sa.24.com.news24/News/Africa;posno=1;kw=;tile=3;sz=1x1;ord=903949216?" target="_blank"><img src="http://ad.za.doubleclick.net/ad/P4306.sa.24.com.news24/News/Africa;posno=1;kw=;tile=3;sz=1x1;ord=903949216?" width="1" height="1" border="0" alt=""></a></noscript>
</div>
    </div>
    

    </div>
    <div id="right_column" class="grey_grad left col314">
      
    <div class="spacer clr">
        <!--horz_space-->
    </div>
    
    <div class="spacer clr">
        <!--horz_space-->
    </div>
    

<script language="javascript" type="text/javascript">

$j(document).ready(function() {
var location = 'default';

    if (location != '' && location != 'default')
        $j('#mostTabContainer').attr('class', 'localised tabNavigation tab-menu');
});

var tabsClass = {
	tabSetArray: 	new Array(),
	classOn: 		"tabs_on",
	classOff: 		"tabs_off",
	
	addTabs: function (tabsContainer) {
		tabs = document.getElementById(tabsContainer).getElementsByTagName("div");
		for (x in tabs) {
			if (typeof(tabs[x].id) != "undefined") {
				this.tabSetArray.push(tabs[x].id);
			} else {}
		}
	},

	switchTab: function (element) {
	    
		for (x in this.tabSetArray) {
			tabItem = this.tabSetArray[x];
			dataElement = document.getElementById(tabItem + "_data");
			if (dataElement) {
				if (dataElement.style.display != "none") {
					dataElement.style.display = "none";
				} else {}
			} else {}

			tabElement = document.getElementById(tabItem);
			if (tabElement) {
				if (tabElement.className != this.classOff) {
					tabElement.className = this.classOff;
				} else {}
			} else {}
		}

		document.getElementById(element.id + "_data").style.display = "";
		element.className = this.classOn;
	}
};

</script>

<div id="most_box" class="col299 relative tabs">

    <table width="100%" border="0" cellspacing="0" cellpadding="0">
      <tr>
            <td><div id="mostTabContainer" class="tabNavigation tab-menu">
	                    <div id="tab_read" class="tabs_on left" onmouseover="tabsClass.switchTab(this);">Most Read</div>
                        <div id="ctl00_ctl00_MainBodyPlaceholder_Column2Placeholder_articleStatistics_tab_email" class="tabs_off left" onmouseover="tabsClass.switchTab(this);">Most Emailed</div>
                        <div id="tab_comment" class="tabs_off left" onmouseover="tabsClass.switchTab(this);">Most Commented</div>
                        
                  </div></td>
      </tr>
      <tr>
            <td><div id="tab_read_data" class="tab-wrapper">
                      <ul class="bold">
                          <li><a id="ctl00_ctl00_MainBodyPlaceholder_Column2Placeholder_articleStatistics_rptMostRead_ctl01_lnkArticle" href="http://www.news24.com/SouthAfrica/Politics/Malema-flies-in-mining-giants-chopper-20100926-2">Malema flies in mining giant’s chopper</a></li>
                        
                          <li><a id="ctl00_ctl00_MainBodyPlaceholder_Column2Placeholder_articleStatistics_rptMostRead_ctl02_lnkArticle" href="http://www.news24.com/SouthAfrica/News/Two-poachers-nabbed-in-Kruger-20100926">Two rhino poachers nabbed in Kruger</a></li>
                        
                          <li><a id="ctl00_ctl00_MainBodyPlaceholder_Column2Placeholder_articleStatistics_rptMostRead_ctl03_lnkArticle" href="http://www.news24.com/SouthAfrica/News/Rhino-farm-a-slaughterhouse-20100926">Rhino farm 'a slaughterhouse'</a></li>
                        
                          <li><a id="ctl00_ctl00_MainBodyPlaceholder_Column2Placeholder_articleStatistics_rptMostRead_ctl04_lnkArticle" href="http://www.news24.com/SouthAfrica/News/They-hoped-he-would-die-20100926">'They hoped he would die'</a></li>
                        
                          <li><a id="ctl00_ctl00_MainBodyPlaceholder_Column2Placeholder_articleStatistics_rptMostRead_ctl05_lnkArticle" href="http://www.news24.com/SouthAfrica/News/Property-billionaire-hits-back-at-critics-20100926-2">Property billionaire hits back at critics</a></li>
                        </ul>
                  </div>
                  <div id="ctl00_ctl00_MainBodyPlaceholder_Column2Placeholder_articleStatistics_tab_email_data" class="tab-wrapper" style="display: none;">
                      <ul class="bold">
                          <li><a id="ctl00_ctl00_MainBodyPlaceholder_Column2Placeholder_articleStatistics_rptMostEmailed_ctl01_lnkArticle" href="http://www.news24.com/SouthAfrica/News/Fourth-Clarens-farmer-attacked-20100926">Fourth Clarens farmer attacked</a></li>
                        
                          <li><a id="ctl00_ctl00_MainBodyPlaceholder_Column2Placeholder_articleStatistics_rptMostEmailed_ctl02_lnkArticle" href="http://www.news24.com/SouthAfrica/News/Two-poachers-nabbed-in-Kruger-20100926">Two rhino poachers nabbed in Kruger</a></li>
                        
                          <li><a id="ctl00_ctl00_MainBodyPlaceholder_Column2Placeholder_articleStatistics_rptMostEmailed_ctl03_lnkArticle" href="http://www.news24.com/SouthAfrica/News/Neighbours-angry-about-slaughter-20100927">Neighbours angry about slaughter</a></li>
                        
                          <li><a id="ctl00_ctl00_MainBodyPlaceholder_Column2Placeholder_articleStatistics_rptMostEmailed_ctl04_lnkArticle" href="http://www.news24.com/SouthAfrica/News/2-die-while-robbing-church-20100927">2 die while robbing church</a></li>
                        
                          <li><a id="ctl00_ctl00_MainBodyPlaceholder_Column2Placeholder_articleStatistics_rptMostEmailed_ctl05_lnkArticle" href="http://www.news24.com/World/News/China-1-child-policy-staying-20100927">China 1-child policy staying</a></li>
                        </ul>
                  </div>
                  <div id="tab_comment_data" class="tab-wrapper" style="display: none;">
                      <ul class="bold">
                          <li><a id="ctl00_ctl00_MainBodyPlaceholder_Column2Placeholder_articleStatistics_rptMostCommented_ctl01_lnkArticle" href="http://www.news24.com/SouthAfrica/News/Neighbours-angry-about-slaughter-20100927">Neighbours angry about slaughter</a></li>
                        
                          <li><a id="ctl00_ctl00_MainBodyPlaceholder_Column2Placeholder_articleStatistics_rptMostCommented_ctl02_lnkArticle" href="http://www.news24.com/MyNews24/Letters/When-was-my-heritage-reduced-to-a-braai-20100927">When was my heritage reduced to a braai?</a></li>
                        
                          <li><a id="ctl00_ctl00_MainBodyPlaceholder_Column2Placeholder_articleStatistics_rptMostCommented_ctl03_lnkArticle" href="http://www.news24.com/MyNews24/Letters/Pure-racism-20100927">'Pure racism'</a></li>
                        
                          <li><a id="ctl00_ctl00_MainBodyPlaceholder_Column2Placeholder_articleStatistics_rptMostCommented_ctl04_lnkArticle" href="http://www.news24.com/MyNews24/YourStory/Our-Empty-Teapot-20100927">Our Empty Teapot</a></li>
                        
                          <li><a id="ctl00_ctl00_MainBodyPlaceholder_Column2Placeholder_articleStatistics_rptMostCommented_ctl05_lnkArticle" href="http://www.news24.com/MyNews24/YourStory/Dear-Absa-20100922">"Dear Absa..."</a></li>
                        </ul>
                  </div>
                  <div id="ctl00_ctl00_MainBodyPlaceholder_Column2Placeholder_articleStatistics_tab_area_data" class="tab-wrapper-beta" style="display: none;">
                      
                  </div>
                  <script type="text/javascript">
			    <!--
			    //debugger;
			    tabsClass.addTabs("mostTabContainer");
			    -->
			    </script>
            </td>
      </tr>
      <tr>
            <td>
              <div class="ad278X35 outsurance"><!-- outsurance Ad -->
	              <script language="javascript" type="text/javascript">DisplayDCAd('278x76','1','',false,false);</script><noscript><a href="http://ad.za.doubleclick.net/jump/P4306.sa.24.com.news24/News/SouthAfrica;posno=1;kw=;tile=4;sz=278x76;ord=1741351762?" target="_blank"><img src="http://ad.za.doubleclick.net/ad/P4306.sa.24.com.news24/News/SouthAfrica;posno=1;kw=;tile=4;sz=278x76;ord=1741351762?" width="278" height="76" border="0" alt=""></a></noscript>
	              
              </div>
            </td>
      </tr>
    </table>
</div>

    <div class="spacer clr">
        <!--horz_space-->
    </div>
    <div class="ad300X600 col300">
        <script language="javascript" type="text/javascript">DisplayDCAd('300x600','1','',false,false);</script><noscript><a href="http://ad.za.doubleclick.net/jump/P4306.sa.24.com.news24/News/Africa;posno=1;kw=;tile=4;sz=300x600;ord=903949216?" target="_blank"><img src="http://ad.za.doubleclick.net/ad/P4306.sa.24.com.news24/News/Africa;posno=1;kw=;tile=4;sz=300x600;ord=903949216?" width="300" height="600" border="0" alt=""></a></noscript>
    </div>
    <div class="spacer clr">
        <!--horz_space-->
    </div>
    

    
    
<script language="javascript" type="text/javascript">
<!--
    $j(document).ready(function() {
        var location = '';

        if (location == '' || location == 'default') {
            $j('#tab_weather_data').attr('class', 'tab-wrapper');
            $j('#tab_traffic_data').attr('class', 'tab-wrapper');
        }
    });
    
var tabsInfoClass = {
	tabInfoSetArray: 	new Array(),
	classOn: 		"tabs_on left",
	classOff: 		"tabs_off left",
	
	addTabs: function (tabsContainer) {
		tabs = document.getElementById(tabsContainer).getElementsByTagName("div");
		for (x in tabs) {
			if (typeof(tabs[x].id) != "undefined") {
				this.tabInfoSetArray.push(tabs[x].id);
			} else {}
		}
	},

	switchTab: function (element) {
	    //debugger;
		for (x in this.tabInfoSetArray) {
			tabItem = this.tabInfoSetArray[x];
			dataElement = document.getElementById(tabItem + "_data");
			if (dataElement) {
				if (dataElement.style.display != "none") {
					dataElement.style.display = "none";
				} else {}
			} else {}

			tabElement = document.getElementById(tabItem);
			if (tabElement) {
				if (tabElement.className != this.classOff) {
					tabElement.className = this.classOff;
				} else {}
			} else {}
		}

		document.getElementById(element.id + "_data").style.display = "";
		element.className = this.classOn;
	}
};

-->
</script>

<div id="weather_box" class="col299 relative tabs2">

    <table width="100%" border="0" cellspacing="0" cellpadding="0">
      <tr>
            <td><div id="infoTabContainer" class="tabNavigation tab-menu">
	                    <div id="tab_weather" class="tabs_on left" onmouseover="tabsInfoClass.switchTab(this);">Weather</div>
                        <div id="tab_traffic" class="tabs_off left" onmouseover="tabsInfoClass.switchTab(this);">Traffic</div>
                        <div id="tab_lottery" class="tabs_off left" onmouseover="tabsInfoClass.switchTab(this);">Lottery</div>
                  </div></td>
      </tr>
      <tr>
            <td><div id="tab_weather_data" class="tab-wrapper-beta">
                    

<script type="text/javascript" language="javascript">

    $j(document).ready(function() {
        $j("a.locationLink").fancybox({
            'hideOnContentClick': false,
            'frameWidth': 498,
            'frameHeight': 350
        });
    });

    function SaveUserLocation() {
        var ipLocation = $j('#fancy_div .locSel').val();

        if (ipLocation != "") {
            TwentyFour.Sites.News.UI.Site.PersonalisationAjax.SaveLocalisationCookie(ipLocation, SaveUserLocationCallBack);
        }
    }

    function SaveUserLocationCallBack() {
        var location = window.location.href;

        if (location.indexOf('#') > 0)
            location = location.substring(0, location.indexOf('#'));

        window.setTimeout("window.location.href = '" + location + "';", 200);
    }
    
</script>

<div id="divLocationChange" style="display:none;background-color:#fff;">
    <div id="modal_page">
        <div id="modal_container">
	        <div class="header">&nbsp;</div>
	        <div class="content">
		        <h1 class="bold">Change Location</h1>
                <p>Have we picked up your location incorrectly?<br /><br />Select your location below and click 'OK' and view information specific to your area.</p>
                <select name="ctl00$ctl00$MainBodyPlaceholder$Column2Placeholder$homeInformationBlock$weatherBucket$selLocation" id="ctl00_ctl00_MainBodyPlaceholder_Column2Placeholder_homeInformationBlock_weatherBucket_selLocation" class="locSel" style="width:200px;">
	<option value="">Change your location</option>
	<option value="default">National</option>
	<option value="capetown">Cape Town</option>
	<option value="george">George</option>
	<option value="johannesburg">Johannesburg</option>
	<option value="pretoria">Pretoria</option>
	<option value="eastlondon">East London</option>
	<option value="portelizabeth">Port Elizabeth</option>
	<option value="bloemfontein">Bloemfontein</option>
	<option value="durban">Durban</option>
	<option value="pietermaritzburg">Pietermaritzburg</option>
	<option value="polokwane">Polokwane</option>
	<option value="nelspruit">Nelspruit</option>
	<option value="kimberley">Kimberley</option>
	<option value="mafikeng">Mafikeng</option>
</select><br /><br />
                <input class="btn" type="button" onclick="SaveUserLocation();" value="OK"/>
            </div>
            <div class="footer">&nbsp;</div>
        </div>
    </div>
</div>

<p class='bold' style='padding-bottom:4px;font-size:12px;'>Johannesburg&nbsp;seven day forecast.<a class='bold locationLink' href='#divLocationChange' style='float:right;cursor:pointer;'>[Edit]</a></p>

        <table id="forecast_tab" width="285" border="0" cellpadding="0" cellspacing="0" >
            <tbody>
    
        <tr>
            <td class="bold" valign="middle" align="left">
                Tuesday
            </td>
            <td valign="middle" align="left" style="width:40px;">
                10-22&deg;C
            </td>
            <td valign="middle" align="left">
                <img src="http://www.news24.com/images/icons/Forecasts/18.gif" id="ctl00_ctl00_MainBodyPlaceholder_Column2Placeholder_homeInformationBlock_weatherBucket_forecastRepeater_ctl01_imgWeather" alt="Drizzle. More sun than clouds. Refreshingly cool." />
            </td>
            <td class="bold" valign="middle" align="left">
                Drizzle. More sun than clouds. Refreshingly cool.
            </td>
        </tr>
    
        <tr>
            <td class="bold" valign="middle" align="left">
                Wednesday
            </td>
            <td valign="middle" align="left" style="width:40px;">
                7-25&deg;C
            </td>
            <td valign="middle" align="left">
                <img src="http://www.news24.com/images/icons/Forecasts/4.gif" id="ctl00_ctl00_MainBodyPlaceholder_Column2Placeholder_homeInformationBlock_weatherBucket_forecastRepeater_ctl02_imgWeather" alt="Morning clouds. Mild." />
            </td>
            <td class="bold" valign="middle" align="left">
                Morning clouds. Mild.
            </td>
        </tr>
    
        <tr>
            <td class="bold" valign="middle" align="left">
                Thursday
            </td>
            <td valign="middle" align="left" style="width:40px;">
                9-28&deg;C
            </td>
            <td valign="middle" align="left">
                <img src="http://www.news24.com/images/icons/Forecasts/1.gif" id="ctl00_ctl00_MainBodyPlaceholder_Column2Placeholder_homeInformationBlock_weatherBucket_forecastRepeater_ctl03_imgWeather" alt="Sunny. Pleasantly warm." />
            </td>
            <td class="bold" valign="middle" align="left">
                Sunny. Pleasantly warm.
            </td>
        </tr>
    
        <tr>
            <td class="bold" valign="middle" align="left">
                Friday
            </td>
            <td valign="middle" align="left" style="width:40px;">
                10-29&deg;C
            </td>
            <td valign="middle" align="left">
                <img src="http://www.news24.com/images/icons/Forecasts/1.gif" id="ctl00_ctl00_MainBodyPlaceholder_Column2Placeholder_homeInformationBlock_weatherBucket_forecastRepeater_ctl04_imgWeather" alt="Sunny. Pleasantly warm." />
            </td>
            <td class="bold" valign="middle" align="left">
                Sunny. Pleasantly warm.
            </td>
        </tr>
    
        <tr>
            <td class="bold" valign="middle" align="left">
                Saturday
            </td>
            <td valign="middle" align="left" style="width:40px;">
                11-30&deg;C
            </td>
            <td valign="middle" align="left">
                <img src="http://www.news24.com/images/icons/Forecasts/1.gif" id="ctl00_ctl00_MainBodyPlaceholder_Column2Placeholder_homeInformationBlock_weatherBucket_forecastRepeater_ctl05_imgWeather" alt="Sunny. Pleasantly warm." />
            </td>
            <td class="bold" valign="middle" align="left">
                Sunny. Pleasantly warm.
            </td>
        </tr>
    
        <tr>
            <td class="bold" valign="middle" align="left">
                Sunday
            </td>
            <td valign="middle" align="left" style="width:40px;">
                11-30&deg;C
            </td>
            <td valign="middle" align="left">
                <img src="http://www.news24.com/images/icons/Forecasts/1.gif" id="ctl00_ctl00_MainBodyPlaceholder_Column2Placeholder_homeInformationBlock_weatherBucket_forecastRepeater_ctl06_imgWeather" alt="Sunny. Pleasantly warm." />
            </td>
            <td class="bold" valign="middle" align="left">
                Sunny. Pleasantly warm.
            </td>
        </tr>
    
        <tr>
            <td class="bold" valign="middle" align="left">
                Monday
            </td>
            <td valign="middle" align="left" style="width:40px;">
                11-29&deg;C
            </td>
            <td valign="middle" align="left">
                <img src="http://www.news24.com/images/icons/Forecasts/5.gif" id="ctl00_ctl00_MainBodyPlaceholder_Column2Placeholder_homeInformationBlock_weatherBucket_forecastRepeater_ctl07_imgWeather" alt="High level clouds. Pleasantly warm." />
            </td>
            <td class="bold" valign="middle" align="left">
                High level clouds. Pleasantly warm.
            </td>
        </tr>
    
                <tr>
                    <td colspan="4" class="bold" valign="middle" align="left"><a href="http://weather.news24.com">Go to Weather24</a></td>
                </tr>
            </tbody>
        </table>
    
 

<a href="http://ad.doubleclick.net/clk;227827508;14949887;e?http://www.flyairlink.com/" id="ctl00_ctl00_MainBodyPlaceholder_Column2Placeholder_homeInformationBlock_weatherBucket_lnkSponsor" target="_blank"><img src="http://cdn.24.com/files/Cms/General/d/481/8c02c5ec9b1f483e85cbbd7e5bbf7c41.jpg" id="ctl00_ctl00_MainBodyPlaceholder_Column2Placeholder_homeInformationBlock_weatherBucket_imgSponsor" /></a>

  

                  </div>
                  <div id="tab_traffic_data" class="tab-wrapper-beta" style="display: none;">
                    

<script type="text/javascript" language="javascript">

    function ToggleProblemContentAmount(elementNumber) {
        $j('.problemMoreContainer' + elementNumber).toggle();
        $j('.ContentToggleLink' + elementNumber + " p").toggle();
    }

</script>

<img src="http://www.news24.com/images/traffic_map_mod.png" id="ctl00_ctl00_MainBodyPlaceholder_Column2Placeholder_homeInformationBlock_trafficBucket_imgMap" usemap="#Map" class="right" width="95" height="82" />
<map name="Map" id="Map">
	<area shape="circle" coords="15,74,6" href="http://www.news24.com/Traffic?SortBy=Region&FilterBy=Western Cape" alt="Western Cape" title="Western Cape" />
	<area shape="circle" coords="49,71,6" href="http://www.news24.com/Traffic?SortBy=Region&FilterBy=Eastern Cape" alt="Eastern Cape" title="Eastern Cape" />
	<area shape="circle" coords="77,54,5" href="http://www.news24.com/Traffic?SortBy=Region&FilterBy=KwaZulu-Natal" alt="Kwazulu Natal" title="Kwazulu Natal" />
	<area shape="circle" coords="64,35,6" href="http://www.news24.com/Traffic?SortBy=Region&FilterBy=Gauteng" alt="Gauteng" title="Gauteng" />
</map>
<div id="ctl00_ctl00_MainBodyPlaceholder_Column2Placeholder_homeInformationBlock_trafficBucket_divFirstStory">
    <p><span class="bold block">Laingsburg - 18:56 PM</span>
        <span class="bold block">Road name: N1</span>
        Construction works are in progress 70km north of Laingsburg - two stop / go controls are in operation with average waiting times of 10 minutes at each control (ends Feb 2011)
        <span class="problemMoreContainer1" style="display:none;"></span>
    </p>
    
</div>


<div class="element item" style="margin-top:15px;">&nbsp;</div>
<a href="http://www.news24.com/Traffic" id="ctl00_ctl00_MainBodyPlaceholder_Column2Placeholder_homeInformationBlock_trafficBucket_lnkMore" class="block bold">More traffic reports...</a>

<a id="ctl00_ctl00_MainBodyPlaceholder_Column2Placeholder_homeInformationBlock_trafficBucket_lnkSponsor"></a>


                  </div>
                  <div id="tab_lottery_data" class="tab-wrapper" style="display: none;">
                    Here are the winning Lotto numbers for the Saturday, September 18 draw.<br><br>1, 5, 13, 16, 22, 24 <b>Bonus</b> 37 <br><br><b>Lotto Plus:</b> 12, 18, 24, 29, 35, 46 <b>Bonus</b> 31 <br><br><b>SMS
the word Lotto to 31222 to get lotto numbers sent directly to your
phone. The service costs just R10 per month. To unsubscribe, reply
STOP. </b><br>
	  <div class="spacer clr"></div>
	  <a href="http://www.news24.com/Lottery" id="ctl00_ctl00_MainBodyPlaceholder_Column2Placeholder_homeInformationBlock_lotteryBucket_lnkMoreLotto" class="block bold">More lotto numbers...</a>


                  </div>
                  <script type="text/javascript">
			    <!--
			    //debugger;
			    tabsInfoClass.addTabs("infoTabContainer");
			    -->
			    </script>
            </td>
      </tr>
    </table>


	
</div>

    <div class="spacer clr">
        <!--horz_space-->
    </div>
    <div class="ad300X250 col300">
        <script language="javascript" type="text/javascript">DisplayDCAd('300x250','1','',false,false);</script><noscript><a href="http://ad.za.doubleclick.net/jump/P4306.sa.24.com.news24/News/Africa;posno=1;kw=;tile=5;sz=300x250;ord=903949216?" target="_blank"><img src="http://ad.za.doubleclick.net/ad/P4306.sa.24.com.news24/News/Africa;posno=1;kw=;tile=5;sz=300x250;ord=903949216?" width="300" height="250" border="0" alt=""></a></noscript>
    </div>
   
    <div class="spacer clr"><!--horz_space--></div>
	<script type='text/javascript'> var colors = new Array();var textcolors = new Array(); var last =3;colors[1] = '#E2C1CA';textcolors[1] = '';colors[2] = '#EE722A';textcolors[2] = '';colors[3] = '#96BBE7';textcolors[3] = '';</script>
<script type="text/javascript">
    
    function InsuranceDealsGoTo(position) {
        $j('#sponsor_carousel').jcarousel('scroll', position, true);
        $j('#sponsor_carousel').jcarousel('reload');
        return false;
    }
    
    function movenext()
    {    
        $j('#sponsor_carousel').jcarousel('next');        
        return false;
    }
    
    function moveback()
    {           
        $j('#sponsor_carousel').jcarousel('prev');        
        return false;
    }
    
    function mycarousel_itemFirstInCallback(carousel, item, idx, state) {
        var position = idx;
        $j('div#adlist ul li').removeClass('selected');
        $j('div#adlist ul li').removeAttr("style");
        $j('div#adlist ul a').removeAttr("style");
        
        $j('#ad_' + position).parent().addClass("selected");        
        $j('#ad_' + position).parent().attr("style","background-color:" + colors[position] +";color:" + textcolors[position]);
        $j('#ad_' + position).attr("style","color:" + textcolors[position]);
        $j('#jcarousel-prev').unbind('click');
        $j('#jcarousel-next').unbind('click');
        if(position == 1)
        {
            $j('#jcarousel-prev').removeClass('jcarousel-prev-disabled').addClass('jcarousel-prev-disabled');
            $j('#jcarousel-prev').attr('disabled', 'disabled');
            $j('#jcarousel-prev').unbind('click');
        }
        else
        {
            $j('#jcarousel-prev').removeClass('jcarousel-prev-disabled');
            $j('#jcarousel-prev').attr('disabled', '');
            $j('#jcarousel-prev').bind('click', moveback);
        }
         
        if(position == last)
        {
        $j('#jcarousel-next').removeClass('jcarousel-next-disabled').addClass('jcarousel-next-disabled');
        $j('#jcarousel-next').attr('disabled', 'disabled');
        $j('#jcarousel-next').unbind('click');
        }
        else
        {
            $j('#jcarousel-next').removeClass('jcarousel-next-disabled');
            $j('#jcarousel-next').attr('disabled', '');
            $j('#jcarousel-next').bind('click', movenext);
        }
    }; 
 
    $j(document).ready(function() {    
        $j('#jcarousel-next').bind('click', movenext);
        $j('#jcarousel-prev').bind('click', moveback); 
       
        var randomnumber=Math.floor(Math.random()* 3 + 1);
        
        $j('#sponsor_carousel').jcarousel({
            scroll: 1,start:randomnumber,      
            itemFirstInCallback: mycarousel_itemFirstInCallback,
            buttonNextHTML: null,
            buttonPrevHTML: null 
        });
        
        $j("#sponsored_holder").removeClass("tabLoader"); 
    });
</script>

<div id="sponsored_holder" class="tabLoader relative">
    <div class="sponsoredTop">
      <div id="jcarousel-next" class="jcarousel-next jcarousel-next-horizontal absolute" style="display: block;"></div>
     <div id="jcarousel-prev" class="jcarousel-prev jcarousel-prev-horizontal absolute" style="display: block;"></div>
  
           
     <h5 class="bold">
            INSURANCE DEALS
            </h5>
        <div id="adlist" class="">
            <ul><li id='li_1'><a id='ad_1' onmouseover='InsuranceDealsGoTo(1);'  onclick='return InsuranceDealsGoTo(1);' href='#' >Insurance for Women</a></li><li id='li_2'><a id='ad_2' onmouseover='InsuranceDealsGoTo(2);'  onclick='return InsuranceDealsGoTo(2);' href='#' >Car and Home Insurance </a></li><li id='li_3'><a id='ad_3' onmouseover='InsuranceDealsGoTo(3);'  onclick='return InsuranceDealsGoTo(3);' href='#' >Life Insurance </a></li></ul>
        </div>
    </div>    
    <div id="sponsored" class="sponsored_carousel relative">       
        <!-- <h5><a href="http://www.1lifedirect.co.za/?vdn=1453" id="ctl00_ctl00_MainBodyPlaceholder_Column2Placeholder_insuranceDeals_aHeading" target="_blank">Life Insurance </a></h5> Remove this content field -->
        <ul id="sponsor_carousel" class="absolute">
            
                    <li>
                        <div id="ctl00_ctl00_MainBodyPlaceholder_Column2Placeholder_insuranceDeals_rptInsurance_ctl00_divBrandColour" class="brand_colour" style="background-color: #E2C1CA;color:">
                           <a href="http://www.firstforwomen.co.za/?vdn=16792" id="ctl00_ctl00_MainBodyPlaceholder_Column2Placeholder_insuranceDeals_rptInsurance_ctl00_lnkImage" target="_blank">
                                <img src="http://cdn.24.com/files/Cms/General/d/841/927af91f559341e9a48b63ccdb4d5d88.gif" id="ctl00_ctl00_MainBodyPlaceholder_Column2Placeholder_insuranceDeals_rptInsurance_ctl00_imgInsurance" alt="An image is missing" class="absolute" width="105" height="50" /></a>
                                <p class="absolute">
                                     <a id="ctl00_ctl00_MainBodyPlaceholder_Column2Placeholder_insuranceDeals_rptInsurance_ctl00_lnkInsurance" href="http://www.firstforwomen.co.za/?vdn=16792" target="_blank" style="color:">Get car, home, buildings, business and life insurance at lower premiums.</a>
                                </p>                           
                        </div>
                    </li>
                
                    <li>
                        <div id="ctl00_ctl00_MainBodyPlaceholder_Column2Placeholder_insuranceDeals_rptInsurance_ctl01_divBrandColour" class="brand_colour" style="background-color: #EE722A;color:">
                           <a href="http://www.dialdirect.co.za/?vdn=5751" id="ctl00_ctl00_MainBodyPlaceholder_Column2Placeholder_insuranceDeals_rptInsurance_ctl01_lnkImage" target="_blank">
                                <img src="http://cdn.24.com/files/Cms/General/d/841/2512c60952e94a1f8ef22df8c64371d5.gif" id="ctl00_ctl00_MainBodyPlaceholder_Column2Placeholder_insuranceDeals_rptInsurance_ctl01_imgInsurance" alt="An image is missing" class="absolute" width="105" height="50" /></a>
                                <p class="absolute">
                                     <a id="ctl00_ctl00_MainBodyPlaceholder_Column2Placeholder_insuranceDeals_rptInsurance_ctl01_lnkInsurance" href="http://www.dialdirect.co.za/?vdn=5751" target="_blank" style="color:">Smart insurance that allows you to submit, track and manage your policy online.</a>
                                </p>                           
                        </div>
                    </li>
                
                    <li>
                        <div id="ctl00_ctl00_MainBodyPlaceholder_Column2Placeholder_insuranceDeals_rptInsurance_ctl02_divBrandColour" class="brand_colour" style="background-color: #96BBE7;color:">
                           <a href="http://www.1lifedirect.co.za/?vdn=1453" id="ctl00_ctl00_MainBodyPlaceholder_Column2Placeholder_insuranceDeals_rptInsurance_ctl02_lnkImage" target="_blank">
                                <img src="http://cdn.24.com/files/Cms/General/d/841/2f052a3468c04919a84f622b37319fa0.gif" id="ctl00_ctl00_MainBodyPlaceholder_Column2Placeholder_insuranceDeals_rptInsurance_ctl02_imgInsurance" alt="An image is missing" class="absolute" width="105" height="50" /></a>
                                <p class="absolute">
                                     <a id="ctl00_ctl00_MainBodyPlaceholder_Column2Placeholder_insuranceDeals_rptInsurance_ctl02_lnkInsurance" href="http://www.1lifedirect.co.za/?vdn=1453" target="_blank" style="color:">Getting affordable life insurance has never been simpler. Save time and money!</a>
                                </p>                           
                        </div>
                    </li>
                
        </ul>
    </div>
</div>

	 <div class="spacer clr">
        <!--horz_space-->
    </div>
    

<script language="javascript" type="text/javascript">

    /* Showcase preloader */
    $j(document).ready(function() {
        var listingsIndex = getCookie("news24Listings");
        var randomnum = Math.floor(Math.random() * 5);        
        if(listingsIndex != null && listingsIndex != "")
        {
            if(listingsIndex == randomnum)
            {
                for(var i = 0; i <= 10; i++)
                {
                    randomnum = Math.floor(Math.random() * 5);
                    if(listingsIndex != randomnum)
                    {
                        break;
                    }
                }
            }
            setCookie("news24Listings", randomnum); 
        }
        else
        {
            setCookie("news24Listings", randomnum);
        }
        
        $j("#accordion").show();
        $j("#accordion").accordion({
            event: 'mouseover',
            autoHeight: false,
            active: randomnum
        });
        $j("#the_accordion").removeClass("tabLoader"); 
    });
    
    
    function setCookie(c_name,value)
    {
        document.cookie = c_name + "=" + escape(value) + ";";
    }    
    
    function getCookie(c_name)
    {
        if (document.cookie.length>0)
          {
            c_start=document.cookie.indexOf(c_name + "=");
            if (c_start!=-1)
            {
                c_start=c_start + c_name.length+1;
                c_end=document.cookie.indexOf(";",c_start);
                if (c_end==-1) 
                {
                    c_end=document.cookie.length;
                }
                return unescape(document.cookie.substring(c_start,c_end));
            }
          }
        return "";
    }    
</script>

<div id="the_accordion" class="tabLoader">

			<div id="accordion" class="col299 relative">
    
<h3 class="toggler">
    <a href="http://www.careers24.com?referrer=News24" class="bold">
        Jobs</a><span id="ctl00_ctl00_MainBodyPlaceholder_Column2Placeholder_homeAdvertsBlock_careersFeed_spanJobsSubString"> - Find Your Dream Job</span></h3>
<div class="element">
    
    
            <div class="item">
                <img id="ctl00_ctl00_MainBodyPlaceholder_Column2Placeholder_homeAdvertsBlock_careersFeed_otherStoriesRepeater_ctl02_imgCareers" class="right" width="100" />
                <h4 class="bold">
                    <a id="ctl00_ctl00_MainBodyPlaceholder_Column2Placeholder_homeAdvertsBlock_careersFeed_otherStoriesRepeater_ctl02_lnkArticle" onClick="javascript: $j().geekGaTrackPage('UA-2092186-1','/outbound/news24/rightnav/listings/careers/Financial accountant ');" href="http://www.careers24.com/Jobs/0/89471?referrer=News24" target="_blank">Financial accountant </a></h4>
                <p>
                    Gauteng - Johannesburg<br/>Hire Resolve<br/>R500-550 Per Annum</p>
                <div class="clr">
                </div>
            </div>
        
            <div class="item">
                <img id="ctl00_ctl00_MainBodyPlaceholder_Column2Placeholder_homeAdvertsBlock_careersFeed_otherStoriesRepeater_ctl03_imgCareers" class="right" width="100" />
                <h4 class="bold">
                    <a id="ctl00_ctl00_MainBodyPlaceholder_Column2Placeholder_homeAdvertsBlock_careersFeed_otherStoriesRepeater_ctl03_lnkArticle" onClick="javascript: $j().geekGaTrackPage('UA-2092186-1','/outbound/news24/rightnav/listings/careers/Audit Manager');" href="http://www.careers24.com/Jobs/0/89469?referrer=News24" target="_blank">Audit Manager</a></h4>
                <p>
                    Gauteng - Johannesburg<br/>Hire Resolve<br/></p>
                <div class="clr">
                </div>
            </div>
        
            <div class="item">
                <img id="ctl00_ctl00_MainBodyPlaceholder_Column2Placeholder_homeAdvertsBlock_careersFeed_otherStoriesRepeater_ctl04_imgCareers" class="right" width="100" />
                <h4 class="bold">
                    <a id="ctl00_ctl00_MainBodyPlaceholder_Column2Placeholder_homeAdvertsBlock_careersFeed_otherStoriesRepeater_ctl04_lnkArticle" onClick="javascript: $j().geekGaTrackPage('UA-2092186-1','/outbound/news24/rightnav/listings/careers/Electrical Engineers');" href="http://www.careers24.com/Jobs/0/89468?referrer=News24" target="_blank">Electrical Engineers</a></h4>
                <p>
                    Gauteng<br/>Hi-Tech Recruitment & BDCE Staffing Solutions <br/>R480,000-650,000 Per Annum Cost To Company</p>
                <div class="clr">
                </div>
            </div>
        
    <div class="item browse bold">
        <a href="http://www.careers24.com?referrer=News24" target="_blank">Browse more
            
            jobs...</a>
    </div>
    <div class="item">
      
            <div class="left" style="margin-left: 0px; width: 140px;">
                <ul>
                    <li><a href="http://www.careers24.com/jobs-in-gauteng" alt="Gauteng Jobs" title="Gauteng Jobs">
                        Gauteng Jobs</a></li>
                    <li><a href="http://www.careers24.com/cape-town-jobs" alt="Cape Town Jobs" title="Cape Town Jobs">
                        Cape Town Jobs</a></li>
                    <li><a href="http://www.careers24.com/durban-jobs" alt="Durban Jobs " title="Durban Jobs ">
                        Durban Jobs</a></li>
                </ul>
            </div>
            <div class="left" style="margin-right:13px">
                <ul>
                    <li><a href="http://www.careers24.com/pretoria-jobs" alt="Pretoria Jobs" title="Pretoria Jobs">
                        Pretoria Jobs</a></li>
                    <li><a href="http://www.careers24.com/port-elizabeth-jobs" alt="Port Elizabeth Jobs"
                        title="Port Elizabeth Jobs">Port Elizabeth Jobs</a></li>
                    <li><a href="http://www.careers24.com/johannesburg-jobs" alt="Johannesburg Jobs"
                        title="Johannesburg Jobs">Johannesburg Jobs</a></li>
                </ul>
            </div>
            <div class="clr">
                </div>
       
    </div>
    <div class="item bold last">
        <a href="http://www.careers24.com/CareerSeeker/MyProfile.aspx?referrer=News24" target="_blank">
            Register your CV...</a><br />
        <a href="http://www.careers24.com/CareerSeeker/Alert.aspx?referrer=News24" target="_blank">
            Get Job alerts in your e-mail...</a><br />
        <a href="http://www.careers24.com/Recruiter/QuickJob.aspx?referrer=News24" target="_blank">
            RECRUITERS – Advertise your jobs here</a>
    </div>
</div>

				<!-- -->
    

<h3 class="toggler"><a href="http://autolist.wheels24.co.za" class="bold">Cars</a> - Search 1000's of new and used cars</h3>
<div class="element">
	
    
	      <div class="item">
		      <h4 class="bold"><a id="ctl00_ctl00_MainBodyPlaceholder_Column2Placeholder_homeAdvertsBlock_autoListFeed_otherStoriesRepeater_ctl00_lnkArticle" onClick="javascript: $j().geekGaTrackPage('UA-2092186-1','/outbound/news24/rightnav/listings/autolist/VOLKSWAGEN');" href="http://autolist.wheels24.co.za/AutoList/VehicleDetail.aspx?action=search&amp;searchType=USED&amp;promo=False&amp;ln=12416004&amp;mmn=64033060" target="_blank">VOLKSWAGEN</a></h4>
		      <p>CitiGolf Chico 1.4 5-dr Phase II<br/>2007<br/>R 59,995.00</p>
	      </div>
      
	      <div class="item">
		      <h4 class="bold"><a id="ctl00_ctl00_MainBodyPlaceholder_Column2Placeholder_homeAdvertsBlock_autoListFeed_otherStoriesRepeater_ctl01_lnkArticle" onClick="javascript: $j().geekGaTrackPage('UA-2092186-1','/outbound/news24/rightnav/listings/autolist/FORD');" href="http://autolist.wheels24.co.za/AutoList/VehicleDetail.aspx?action=search&amp;searchType=USED&amp;promo=False&amp;ln=14282264&amp;mmn=22045435" target="_blank">FORD</a></h4>
		      <p>Fiesta 1.4 Ambiente 5-dr MY08<br/>2009<br/>R 138,995.00</p>
	      </div>
      
	      <div class="item">
		      <h4 class="bold"><a id="ctl00_ctl00_MainBodyPlaceholder_Column2Placeholder_homeAdvertsBlock_autoListFeed_otherStoriesRepeater_ctl02_lnkArticle" onClick="javascript: $j().geekGaTrackPage('UA-2092186-1','/outbound/news24/rightnav/listings/autolist/VOLKSWAGEN');" href="http://autolist.wheels24.co.za/AutoList/VehicleDetail.aspx?action=search&amp;searchType=USED&amp;promo=False&amp;ln=13187002&amp;mmn=64038370" target="_blank">VOLKSWAGEN</a></h4>
		      <p>Caddy 1.9 TDi Life MPV Dsl<br/>2005<br/>R 119,990.00</p>
	      </div>
      
</div>
				<!-- -->
    

<h3 class="toggler"><a href="http://www.property24.com" class="bold">Property</a> - Find a new home</h3>
<div class="element">
    
	      <div class="item">
	          <img src="http://images.property24.com/FetchImage.ashx?resource=property&type=thumbnail&id=990631472:1" id="ctl00_ctl00_MainBodyPlaceholder_Column2Placeholder_homeAdvertsBlock_propertyFeed_otherStoriesRepeater_ctl00_imgProperty" class="left" width="128" height="100" />
		      <h4 class="bold"><a id="ctl00_ctl00_MainBodyPlaceholder_Column2Placeholder_homeAdvertsBlock_propertyFeed_otherStoriesRepeater_ctl00_lnkArticle" onClick="javascript: $j().geekGaTrackPage('UA-2092186-1','/outbound/news24/rightnav/listings/property/EVERSDAL HEIGHTS');" href="http://www.property24.com/for-sale/eversdal-heights/durbanville/western-cape/9527/990631472" target="_blank">EVERSDAL HEIGHTS</a></h4>
		      <p><span class="block">Cluster / Estate</span>
		      <span class="block bold">R 3 450 000</span></p>
		      <div class="clr"></div>
	      </div>
      
	      <div class="item">
	          <img src="http://images.property24.com/FetchImage.ashx?resource=property&type=thumbnail&id=2675903:1" id="ctl00_ctl00_MainBodyPlaceholder_Column2Placeholder_homeAdvertsBlock_propertyFeed_otherStoriesRepeater_ctl01_imgProperty" class="left" width="128" height="100" />
		      <h4 class="bold"><a id="ctl00_ctl00_MainBodyPlaceholder_Column2Placeholder_homeAdvertsBlock_propertyFeed_otherStoriesRepeater_ctl01_lnkArticle" onClick="javascript: $j().geekGaTrackPage('UA-2092186-1','/outbound/news24/rightnav/listings/property/DURBELL');" href="http://www.property24.com/for-sale/durbell/durbanville/western-cape/9522/2675903" target="_blank">DURBELL</a></h4>
		      <p><span class="block">House</span>
		      <span class="block bold">R 3 650 000</span></p>
		      <div class="clr"></div>
	      </div>
      
	      <div class="item">
	          <img src="http://images.property24.com/FetchImage.ashx?resource=property&type=thumbnail&id=990630757:1" id="ctl00_ctl00_MainBodyPlaceholder_Column2Placeholder_homeAdvertsBlock_propertyFeed_otherStoriesRepeater_ctl02_imgProperty" class="left" width="128" height="100" />
		      <h4 class="bold"><a id="ctl00_ctl00_MainBodyPlaceholder_Column2Placeholder_homeAdvertsBlock_propertyFeed_otherStoriesRepeater_ctl02_lnkArticle" onClick="javascript: $j().geekGaTrackPage('UA-2092186-1','/outbound/news24/rightnav/listings/property/BRACKEN RIDGE');" href="http://www.property24.com/for-sale/bracken-ridge/plettenberg-bay/western-cape/10555/990630757" target="_blank">BRACKEN RIDGE</a></h4>
		      <p><span class="block">House</span>
		      <span class="block bold">R 6 500 000</span></p>
		      <div class="clr"></div>
	      </div>
      
</div>

				<!-- -->
    

<h3 class="toggler"><a href="http://www.gotravel24.com/" class="bold">Travel</a> - Look, Book, Go!</h3>
<div class="element">
	<div class="item travel"><!-- add travel class -->
		<h4 class="bold"><a id="ctl00_ctl00_MainBodyPlaceholder_Column2Placeholder_homeAdvertsBlock_travelFeed_lnkTitle" href="http://bit.ly/9Pbbf5">Casa do Sol Hotel & Resort</a></h4>
		<img src="http://www.gotravel24.com/files/casa01.jpg" id="ctl00_ctl00_MainBodyPlaceholder_Column2Placeholder_homeAdvertsBlock_travelFeed_imgThumbnail" width="110" height="65" class="right" />
		<a class="contentlinks" target="_blank" href="http://holidays.gotravel24.com/servlet/uk.co.rwanet.ibe.util.DispatcherServlet;jsessionid=a7FKWQsqAW7d?command=BrochureCmd&amp;lastPage=/specific/kulula/specialdeals.jsp&amp;benum=kulula-gotravel24&amp;jspPageTag=/specific/kulula/holidayoffer.jsp&amp;destination=WEB_CAS_DEAL_GT,RG,TO,RE,TO,">Enjoy two days of bush luxury in the Casa do Sol Hotel &amp; Resort in Hazyview, Mpumalanga. </a>
		<span class="item browse bold block"><a id="ctl00_ctl00_MainBodyPlaceholder_Column2Placeholder_homeAdvertsBlock_travelFeed_lnkPackages" href="http://bit.ly/9Pbbf5">Book now</a></span>
	</div>
</div>

				<!-- -->
    

<h3 class="toggler"><a id="ctl00_ctl00_MainBodyPlaceholder_Column2Placeholder_homeAdvertsBlock_gamesFeed_lnkCategory" class="bold" href="http://www.24.com/games">Free Games</a> - TOO MUCH NEWS? TAKE A BREAK!</h3>
<div class="element games relative">
    
	      <div class="item">
	          <img src="http://cdn.24.com/files/Cms/General/d/837/ecc5f438e41e41878d8b48d3d11ef0b3.png" id="ctl00_ctl00_MainBodyPlaceholder_Column2Placeholder_homeAdvertsBlock_gamesFeed_otherStoriesRepeater_ctl00_imgGame" class="left" />
		      <h4 class="bold"><a id="ctl00_ctl00_MainBodyPlaceholder_Column2Placeholder_homeAdvertsBlock_gamesFeed_otherStoriesRepeater_ctl00_lnkArticle" onClick="javascript: $j().geekGaTrackPage('UA-2092186-1','/outbound/news24/rightnav/listings/games/8 Ball Pool');" href="http://www.24.com/games/Multiplayer/8-Ball-Pool-20100826">8 Ball Pool</a></h4>
		      <p></p>
		      <p class="play bold"><a href="http://www.24.com/games/Multiplayer/8-Ball-Pool-20100826" id="ctl00_ctl00_MainBodyPlaceholder_Column2Placeholder_homeAdvertsBlock_gamesFeed_otherStoriesRepeater_ctl00_lnkPlayNow">Play Now &raquo; </a></p>
		      <div class="clr"></div>
	      </div>
      
	      <div class="item">
	          <img src="http://cdn.24.com/files/Cms/General/d/884/85a35c4a2d9c45c98a89c9f48d667daf.gif" id="ctl00_ctl00_MainBodyPlaceholder_Column2Placeholder_homeAdvertsBlock_gamesFeed_otherStoriesRepeater_ctl01_imgGame" class="left" />
		      <h4 class="bold"><a id="ctl00_ctl00_MainBodyPlaceholder_Column2Placeholder_homeAdvertsBlock_gamesFeed_otherStoriesRepeater_ctl01_lnkArticle" onClick="javascript: $j().geekGaTrackPage('UA-2092186-1','/outbound/news24/rightnav/listings/games/Burger Shop 2 Deluxe');" href="http://www.24.com/games/Puzzle/Burger-Shop-2-Deluxe-20090921">Burger Shop 2 Deluxe</a></h4>
		      <p></p>
		      <p class="play bold"><a href="http://www.24.com/games/Puzzle/Burger-Shop-2-Deluxe-20090921" id="ctl00_ctl00_MainBodyPlaceholder_Column2Placeholder_homeAdvertsBlock_gamesFeed_otherStoriesRepeater_ctl01_lnkPlayNow">Play Now &raquo; </a></p>
		      <div class="clr"></div>
	      </div>
      
	      <div class="item">
	          <img src="http://cdn.24.com/files/Cms/General/d/845/58f3d0a703844e1facec8e6c29c621a5.png" id="ctl00_ctl00_MainBodyPlaceholder_Column2Placeholder_homeAdvertsBlock_gamesFeed_otherStoriesRepeater_ctl02_imgGame" class="left" />
		      <h4 class="bold"><a id="ctl00_ctl00_MainBodyPlaceholder_Column2Placeholder_homeAdvertsBlock_gamesFeed_otherStoriesRepeater_ctl02_lnkArticle" onClick="javascript: $j().geekGaTrackPage('UA-2092186-1','/outbound/news24/rightnav/listings/games/Jouma se Waffles');" href="http://www.24.com/games/Arcade/Lekker/Jouma-se-Waffles-20100813">Jouma se Waffles</a></h4>
		      <p></p>
		      <p class="play bold"><a href="http://www.24.com/games/Arcade/Lekker/Jouma-se-Waffles-20100813" id="ctl00_ctl00_MainBodyPlaceholder_Column2Placeholder_homeAdvertsBlock_gamesFeed_otherStoriesRepeater_ctl02_lnkPlayNow">Play Now &raquo; </a></p>
		      <div class="clr"></div>
	      </div>
      
	      <div class="item">
	          <img src="http://cdn.24.com/files/Cms/General/d/304/03be47689ed74a3abba291a8e07a1df2.gif" id="ctl00_ctl00_MainBodyPlaceholder_Column2Placeholder_homeAdvertsBlock_gamesFeed_otherStoriesRepeater_ctl03_imgGame" class="left" />
		      <h4 class="bold"><a id="ctl00_ctl00_MainBodyPlaceholder_Column2Placeholder_homeAdvertsBlock_gamesFeed_otherStoriesRepeater_ctl03_lnkArticle" onClick="javascript: $j().geekGaTrackPage('UA-2092186-1','/outbound/news24/rightnav/listings/games/Bejeweled 2');" href="http://www.24.com/games/Puzzle/Bejeweled-2-20090921">Bejeweled 2</a></h4>
		      <p></p>
		      <p class="play bold"><a href="http://www.24.com/games/Puzzle/Bejeweled-2-20090921" id="ctl00_ctl00_MainBodyPlaceholder_Column2Placeholder_homeAdvertsBlock_gamesFeed_otherStoriesRepeater_ctl03_lnkPlayNow">Play Now &raquo; </a></p>
		      <div class="clr"></div>
	      </div>
      
	      <div class="item">
	          <img src="http://cdn.24.com/files/Cms/General/d/436/f3578a457ad34dc480fb64429d041d49.jpg" id="ctl00_ctl00_MainBodyPlaceholder_Column2Placeholder_homeAdvertsBlock_gamesFeed_otherStoriesRepeater_ctl04_imgGame" class="left" />
		      <h4 class="bold"><a id="ctl00_ctl00_MainBodyPlaceholder_Column2Placeholder_homeAdvertsBlock_gamesFeed_otherStoriesRepeater_ctl04_lnkArticle" onClick="javascript: $j().geekGaTrackPage('UA-2092186-1','/outbound/news24/rightnav/listings/games/Pacman');" href="http://www.24.com/games/Arcade/Pacman-20090916">Pacman</a></h4>
		      <p></p>
		      <p class="play bold"><a href="http://www.24.com/games/Arcade/Pacman-20090916" id="ctl00_ctl00_MainBodyPlaceholder_Column2Placeholder_homeAdvertsBlock_gamesFeed_otherStoriesRepeater_ctl04_lnkPlayNow">Play Now &raquo; </a></p>
		      <div class="clr"></div>
	      </div>
      
 	<div class="item last">
        <a id="ctl00_ctl00_MainBodyPlaceholder_Column2Placeholder_homeAdvertsBlock_gamesFeed_lnkMore" class="bold" href="http://www.24.com/games">More Free Games</a>
        <a href="http://www.24.com/games" id="ctl00_ctl00_MainBodyPlaceholder_Column2Placeholder_homeAdvertsBlock_gamesFeed_lnkImage" class="absolute block logolink"></a>
    </div>
</div>

    

<h3 class="toggler"><a href="http://etrader.kalahari.net/referral.asp?linkid=3442&partnerid=9180" class="bold">Kalahari.net</a> - shop online today</h3>
<div class="element">
    
	      <div id="ctl00_ctl00_MainBodyPlaceholder_Column2Placeholder_homeAdvertsBlock_kalahariFeed_otherStoriesRepeater_ctl00_kalahariListItem" class="item">
		      <h4 class="bold"><a id="ctl00_ctl00_MainBodyPlaceholder_Column2Placeholder_homeAdvertsBlock_kalahariFeed_otherStoriesRepeater_ctl00_lnkArticle" onClick="javascript: $j().geekGaTrackPage('UA-2092186-1','/outbound/news24/rightnav/listings/kalahari/The Hottest New Music Releases ');" href="http://etrader.kalahari.net/referral.asp?linkid=4752&amp;partnerid=563" target="blank">The Hottest New Music Releases </a></h4>
		      <p>Get your favourite new albums from the music shop. Low prices on ALL albums.</p>
	      </div>
      
	      <div id="ctl00_ctl00_MainBodyPlaceholder_Column2Placeholder_homeAdvertsBlock_kalahariFeed_otherStoriesRepeater_ctl01_kalahariListItem" class="item">
		      <h4 class="bold"><a id="ctl00_ctl00_MainBodyPlaceholder_Column2Placeholder_homeAdvertsBlock_kalahariFeed_otherStoriesRepeater_ctl01_lnkArticle" onClick="javascript: $j().geekGaTrackPage('UA-2092186-1','/outbound/news24/rightnav/listings/kalahari/Gents Jewellery SALE! ');" href="http://etrader.kalahari.net/referral.asp?linkid=4940&amp;partnerid=563" target="blank">Gents Jewellery SALE! </a></h4>
		      <p>From Ed Hardy bracelets and rings to gold and titanium accessories we’ve got a great selection of jewellery for every male need.</p>
	      </div>
      
	      <div id="ctl00_ctl00_MainBodyPlaceholder_Column2Placeholder_homeAdvertsBlock_kalahariFeed_otherStoriesRepeater_ctl02_kalahariListItem" class="item">
		      <h4 class="bold"><a id="ctl00_ctl00_MainBodyPlaceholder_Column2Placeholder_homeAdvertsBlock_kalahariFeed_otherStoriesRepeater_ctl02_lnkArticle" onClick="javascript: $j().geekGaTrackPage('UA-2092186-1','/outbound/news24/rightnav/listings/kalahari/Up to 20% Off Books');" href="http://etrader.kalahari.net/referral.asp?linkid=4938&amp;partnerid=563" target="blank">Up to 20% Off Books</a></h4>
		      <p>Best September Book Releases at low prices! Up to 20% OFF! 1000s of titles to choose from.</p>
	      </div>
      
	      <div id="ctl00_ctl00_MainBodyPlaceholder_Column2Placeholder_homeAdvertsBlock_kalahariFeed_otherStoriesRepeater_ctl03_kalahariListItem" class="item">
		      <h4 class="bold"><a id="ctl00_ctl00_MainBodyPlaceholder_Column2Placeholder_homeAdvertsBlock_kalahariFeed_otherStoriesRepeater_ctl03_lnkArticle" onClick="javascript: $j().geekGaTrackPage('UA-2092186-1','/outbound/news24/rightnav/listings/kalahari/September’s Best DVD Releases Now Only R119.95 ');" href="http://etrader.kalahari.net/referral.asp?linkid=4937&amp;partnerid=563" target="blank">September’s Best DVD Releases Now Only R119.95 </a></h4>
		      <p>The Back-up Plan, Prince of Persia, Kick-Ass, The Last Song & more!</p>
	      </div>
      
	      <div id="ctl00_ctl00_MainBodyPlaceholder_Column2Placeholder_homeAdvertsBlock_kalahariFeed_otherStoriesRepeater_ctl04_kalahariListItem" class="item last">
		      <h4 class="bold"><a id="ctl00_ctl00_MainBodyPlaceholder_Column2Placeholder_homeAdvertsBlock_kalahariFeed_otherStoriesRepeater_ctl04_lnkArticle" onClick="javascript: $j().geekGaTrackPage('UA-2092186-1','/outbound/news24/rightnav/listings/kalahari/Get Moving on 17 September ');" href="http://etrader.kalahari.net/referral.asp?linkid=4941&amp;partnerid=563" target="blank">Get Moving on 17 September </a></h4>
		      <p>Playstation Move is Coming on 17 September. Get yours today! See more Move accessories at the games shop!</p>
	      </div>
      
</div>
			</div>
</div>
    <div class="spacer clr">
        <!--horz_space-->
    </div>
    

<div id="sponsor_box" class="col299 relative">
	<h3 class="bold">Sponsored links</h3>
    
		<table class="sponsor" width="280" border="0" cellpadding="0" cellspacing="0">
		  <tbody>
	  
		  <tr>
			<td><img id="ctl00_ctl00_MainBodyPlaceholder_Column2Placeholder_sponsoredLinks_rptSponsor_ctl01_imgSponsor" src="http://cdn.24.com/files/Cms/General/d/509/ab06ab0acab64c21ba19c2e259134a2d.jpg" style="border-width:0px;" /></td>
			<td><a id="ctl00_ctl00_MainBodyPlaceholder_Column2Placeholder_sponsoredLinks_rptSponsor_ctl01_lnkSponsor" href="http://ad.doubleclick.net/clk;228661818;14949887;f?http://www.budgetins.co.za/business-insurance-quote.asp?bvdn=27455" target="_self">Free Business Insurance Quote</a></td>
			<td>&nbsp;</td>
	  
			<td><img id="ctl00_ctl00_MainBodyPlaceholder_Column2Placeholder_sponsoredLinks_rptSponsor_ctl02_imgSponsor" src="http://cdn.24.com/files/Cms/General/d/281/23d91aec0da54f3dbd42d593581ab04e.jpg" style="border-width:0px;" /></td>
			<td><a id="ctl00_ctl00_MainBodyPlaceholder_Column2Placeholder_sponsoredLinks_rptSponsor_ctl02_lnkSponsor" href="http://ad.doubleclick.net/clk;227860566;14949887;f?http://www.africanbank.co.za/default2.jsf?menu_id=12&amp;content_id=0&amp;category_id=50&amp;page_id=156&amp;pagedisplay_id=0&amp;pageset_id=0&amp;parrec_id=0&amp;pType=Loan" target="_self">Personal Loans and Credit Cards</a></td>
		  </tr>
	  
		  <tr>
			<td><img id="ctl00_ctl00_MainBodyPlaceholder_Column2Placeholder_sponsoredLinks_rptSponsor_ctl03_imgSponsor" src="http://cdn.24.com/files/Cms/General/d/820/a339d5d4537f40488d1056710f8844f9.gif" style="border-width:0px;" /></td>
			<td><a id="ctl00_ctl00_MainBodyPlaceholder_Column2Placeholder_sponsoredLinks_rptSponsor_ctl03_lnkSponsor" href="http://ad.doubleclick.net/clk;226815129;14949887;z?http://www.corporatetraveller.co.za" target="_self">Lowest Business Travel Deals  </a></td>
			<td>&nbsp;</td>
	  
		</tbody></table>
	  
</div>
<!-- <div class="spacer clr"></div> -->

    <div class="spacer clr">
        <!--horz_space-->
    </div>
    

<div id="buybook_box" class="col299 relative">
  <img src="/images/kalahari_logo_news.gif" class="left" />
  <h2 class="bold">Hot Deal of the Day!</h4>
  <div class="clr"></div>
	<a id="ctl00_ctl00_MainBodyPlaceholder_Column2Placeholder_kalahariSpecials_mainArticleImageUrl" href="http://etrader.kalahari.net/referral.asp?linkid=5006&amp;partnerid=563" target="_blank"><img src="http://cdn.24.com/files/Cms/General/d/893/3d14862843954e8f85b9e06690e70086.jpg" id="ctl00_ctl00_MainBodyPlaceholder_Column2Placeholder_kalahariSpecials_mainArticleThumbnail" width="99" class="left" /></a>
	<h3 class="bold">FIFA 11 Coming 1 October</h3>
	<h4 class="bold"><a id="ctl00_ctl00_MainBodyPlaceholder_Column2Placeholder_kalahariSpecials_mainArticleTitle" href="http://etrader.kalahari.net/referral.asp?linkid=5006&amp;partnerid=563">Pre-Order NOW! </a></h4>
	<span class="block author"></span>
	<p>The best FIFA yet, and at a phenomenal price on next generation consoles. Pre-order now for PS3, Xbox 360, PC, Wii, PS2, PSP and NDS!
</p>
	<p class="bold"><a id="ctl00_ctl00_MainBodyPlaceholder_Column2Placeholder_kalahariSpecials_lnkTopTen" href="http://etrader.kalahari.net/referral.asp?linkid=3183&amp;partnerid=563" target="_blank">Visit www.kalahari.net for millions of books, music, DVDs, games & more!</a></p>
	<div class="clr"></div>
</div>

    <div class="spacer clr">
        <!--horz_space-->
    </div>
    <!-- <div class="spacer clr"></div> -->
    

<div id="google_box" class="col299">
	
	
<script type="text/javascript"><!--
	google_ad_client = "pub-0710600889784454";
	/* 300x250, created 5/10/09 */
	google_ad_slot = "5994884845";
	google_ad_width = 300;
	google_ad_height = 250;
	//-->
</script>
<script type="text/javascript"
	src="http://pagead2.googlesyndication.com/pagead/show_ads.js">
</script>


</div>

    <div class="spacer clr">
        <!--horz_space-->
    </div>
    

 <div id="bw-wrapper">
  <div id="bw-logo">
    <a href="http://www.blueworld.co.za/"><img src="http://www.blueworld.co.za/feeds/news24/images/bw_logo.gif" alt="loading" /></a>
  </div>
  <div id="bw-intro">A local community where you can meet people, upload photos, videos and loads more...</div>
   <ul class="bw-feed">
    <li>
        <a id="ctl00_ctl00_MainBodyPlaceholder_Column2Placeholder_blueworldfeatured_imgUrl" href="http://www.blueworld.co.za/ANGELOFFURY"><img id="ctl00_ctl00_MainBodyPlaceholder_Column2Placeholder_blueworldfeatured_userPicture" src="http://blueworld.s3-external-3.amazonaws.com/News24/27357_543924281_6465_n.jpg" style="border-width:0px;" /></a>
        
        <div class="bw-content">   
            <h4 class="bold"><span class="grey">featured</span><span class="grey2">profile</span></h4>
            <!--User-->  
            <a id="ctl00_ctl00_MainBodyPlaceholder_Column2Placeholder_blueworldfeatured_UserNameLink" href="http://www.blueworld.co.za/ANGELOFFURY"><div>ANGELOFFURY</div></a>
            <div><strong>Age:</strong> 26</div>
            <div><strong>Sex:</strong> Female</div>
            <div><strong>Location:</strong> Eastern Cape</div>
        </div>    
    </li>
    <li>
    <!--Event-->
        <a id="ctl00_ctl00_MainBodyPlaceholder_Column2Placeholder_blueworldfeatured_eventPictureLink" href="http://www.blueworld.co.za/events/sexpo-joburg-2010-23-sep-2010"><img id="ctl00_ctl00_MainBodyPlaceholder_Column2Placeholder_blueworldfeatured_eventPicture" src="http://blueworld.s3-external-3.amazonaws.com/News24/54852.jpg" style="border-width:0px;" /></a>   
    
        <div class="bw-content">        
            <h4 class="bold"><span class="grey">featured</span><span class="grey2">event</span></h4>
            
            <a id="ctl00_ctl00_MainBodyPlaceholder_Column2Placeholder_blueworldfeatured_EventTitleLink" href="http://www.blueworld.co.za/events/sexpo-joburg-2010-23-sep-2010"><div>Sexpo Joburg 2010</div></a>    
            <div><strong>when:</strong> 30 Sep 2010 - 30 Sep 2010</div>    
            
        </div>        
    </li>
    <li>
    
    <!--Gallery-->
        <a id="ctl00_ctl00_MainBodyPlaceholder_Column2Placeholder_blueworldfeatured_galleryPictureLink" href="http://www.blueworld.co.za/html/gallery.aspx?zone=All&amp;id=133&amp;folder=zouk08202010&amp;page=1&amp;club=Zouk"><img id="ctl00_ctl00_MainBodyPlaceholder_Column2Placeholder_blueworldfeatured_galleryPicture" src="http://blueworld.s3-external-3.amazonaws.com/News24/zouk08202010/pic008.jpg" style="border-width:0px;" /></a>
        <div class="bw-content">        
            <h4 class="bold"><span class="grey">featured</span><span class="grey2">gallery</span></h4>
    
            <a id="ctl00_ctl00_MainBodyPlaceholder_Column2Placeholder_blueworldfeatured_galleryTitleLink" href="http://www.blueworld.co.za/html/gallery.aspx?zone=All&amp;id=133&amp;folder=zouk08202010&amp;page=1&amp;club=Zouk"><div>Zouk</div></a>
            <div><strong>when:</strong> 20 Aug 2010</div>
            <div><strong>Number of photos:</strong> 29</div>
        </div>    
    </li>
    <li>
    
    <!--Video-->
        <a id="ctl00_ctl00_MainBodyPlaceholder_Column2Placeholder_blueworldfeatured_videoPictureLink" href="http://www.blueworld.co.za/videos/swimsuit-2010-teaser-4-mya_85"><img id="ctl00_ctl00_MainBodyPlaceholder_Column2Placeholder_blueworldfeatured_videoPicture" src="http://blueworld.s3-external-3.amazonaws.com/News24/default222.jpg" style="border-width:0px;" /></a> 
        <div class="bw-content">       
            <h4 class="bold"><span class="grey">featured</span><span class="grey2">video</span></h4>    
            <a id="ctl00_ctl00_MainBodyPlaceholder_Column2Placeholder_blueworldfeatured_VideoTitleLink" href="http://www.blueworld.co.za/videos/swimsuit-2010-teaser-4-mya_85"><div>Swimsuit 2010: Teaser 4 </div></a>
            <div><strong>Watched:</strong> 31766</div>
        </div>    
    </li>
</ul>
              
    
</div>


    <div class="col299 relative endcolumn">
        <!--horz_space-->
    </div>

    </div> 
    <div class="spacer clr white"></div>
    <div id="footer" class="relative clr">
      <div id="ctl00_ctl00_MainBodyPlaceholder_Services_divServices" class="services left">
  <h3 class="bold">services</h3>
  
      <div id="ctl00_ctl00_MainBodyPlaceholder_Services_rptServices_ctl00_divItem" class="item left">
        <a href="http://www.news24.com/Newsletters" id="ctl00_ctl00_MainBodyPlaceholder_Services_rptServices_ctl00_lnkServiceImg" target="_top"><img src="http://cdn.24.com/files/Cms/General/d/167/3d5262fc76764b0abd11667baf454f84.png" id="ctl00_ctl00_MainBodyPlaceholder_Services_rptServices_ctl00_imgService" class="left" width="42" height="42" alt=" " /></a>
        <p><strong class="block bold"><a href="http://www.news24.com/Newsletters" id="ctl00_ctl00_MainBodyPlaceholder_Services_rptServices_ctl00_lnkService" target="_top">E-mail Alerts</a></strong>
        The latest headlines in your inbox 
        </p>
      </div>
    
      <div id="ctl00_ctl00_MainBodyPlaceholder_Services_rptServices_ctl01_divItem" class="item left">
        <a href="http://www.news24.com/SiteElements/Services/News24-RSS-Feeds-20070614-4" id="ctl00_ctl00_MainBodyPlaceholder_Services_rptServices_ctl01_lnkServiceImg" target="_blank"><img src="http://cdn.24.com/files/Cms/General/d/495/7125197ea74a4880879e2bd187f630c9.png" id="ctl00_ctl00_MainBodyPlaceholder_Services_rptServices_ctl01_imgService" class="left" width="42" height="42" alt=" " /></a>
        <p><strong class="block bold"><a href="http://www.news24.com/SiteElements/Services/News24-RSS-Feeds-20070614-4" id="ctl00_ctl00_MainBodyPlaceholder_Services_rptServices_ctl01_lnkService" target="_blank">RSS feeds</a></strong>
        News delivered really simply.
        </p>
      </div>
    
      <div id="ctl00_ctl00_MainBodyPlaceholder_Services_rptServices_ctl02_divItem" class="item left">
        <a href="http://mobile.24.com/?p=minisite_news" id="ctl00_ctl00_MainBodyPlaceholder_Services_rptServices_ctl02_lnkServiceImg" target="_top"><img src="http://cdn.24.com/files/Cms/General/d/167/decc890f19a644579a0c033e19edbc40.png" id="ctl00_ctl00_MainBodyPlaceholder_Services_rptServices_ctl02_imgService" class="left" width="42" height="42" alt=" " /></a>
        <p><strong class="block bold"><a href="http://mobile.24.com/?p=minisite_news" id="ctl00_ctl00_MainBodyPlaceholder_Services_rptServices_ctl02_lnkService" target="_top">Mobile</a></strong>
        News24 on your mobile or PDA
        </p>
      </div>
    
      <div id="ctl00_ctl00_MainBodyPlaceholder_Services_rptServices_ctl03_divItem" class="item left last">
        <a href="http://www.news24.com/Newsletters" id="ctl00_ctl00_MainBodyPlaceholder_Services_rptServices_ctl03_lnkServiceImg" target="_top"><img src="http://cdn.24.com/files/Cms/General/d/167/432cbe0789a040e9ae3627685a099a0e.png" id="ctl00_ctl00_MainBodyPlaceholder_Services_rptServices_ctl03_imgService" class="left" width="42" height="42" alt=" " /></a>
        <p><strong class="block bold"><a href="http://www.news24.com/Newsletters" id="ctl00_ctl00_MainBodyPlaceholder_Services_rptServices_ctl03_lnkService" target="_top">E-mail Newsletters</a></strong>
        You choose what you want 
        </p>
      </div>
    
      <div id="ctl00_ctl00_MainBodyPlaceholder_Services_rptServices_ctl04_divItem" class="item left">
        <a href="http://www.news24.com/xArchive/News24/Get-News24-on-your-iPhone-20090428" id="ctl00_ctl00_MainBodyPlaceholder_Services_rptServices_ctl04_lnkServiceImg" target="_top"><img src="http://cdn.24.com/files/Cms/General/d/495/e2ae1ce7a6c74cd19e793cb31873a54e.png" id="ctl00_ctl00_MainBodyPlaceholder_Services_rptServices_ctl04_imgService" class="left" width="42" height="42" alt=" " /></a>
        <p><strong class="block bold"><a href="http://www.news24.com/xArchive/News24/Get-News24-on-your-iPhone-20090428" id="ctl00_ctl00_MainBodyPlaceholder_Services_rptServices_ctl04_lnkService" target="_top">News24 on your iPhone</a></strong>
        Get News24 headlines on your iPhone.
        </p>
      </div>
    
      <div id="ctl00_ctl00_MainBodyPlaceholder_Services_rptServices_ctl05_divItem" class="item left">
        <a href="http://mobile.24.com/?p=minisite_news" id="ctl00_ctl00_MainBodyPlaceholder_Services_rptServices_ctl05_lnkServiceImg" target="_top"><img src="http://cdn.24.com/files/Cms/General/d/168/7c086371afe44063bfadd3ff26fde57d.png" id="ctl00_ctl00_MainBodyPlaceholder_Services_rptServices_ctl05_imgService" class="left" width="42" height="42" alt=" " /></a>
        <p><strong class="block bold"><a href="http://mobile.24.com/?p=minisite_news" id="ctl00_ctl00_MainBodyPlaceholder_Services_rptServices_ctl05_lnkService" target="_top">SMS Alerts</a></strong>
        Get breaking news stories via SMS.
        </p>
      </div>
    
      <div id="ctl00_ctl00_MainBodyPlaceholder_Services_rptServices_ctl06_divItem" class="item left">
        <a href="http://mynewsblogs.24.com/" id="ctl00_ctl00_MainBodyPlaceholder_Services_rptServices_ctl06_lnkServiceImg" target="_top"><img src="http://cdn.24.com/files/Cms/General/d/168/4a134cf303084f35bec18b1262fecf3e.png" id="ctl00_ctl00_MainBodyPlaceholder_Services_rptServices_ctl06_imgService" class="left" width="42" height="42" alt=" " /></a>
        <p><strong class="block bold"><a href="http://mynewsblogs.24.com/" id="ctl00_ctl00_MainBodyPlaceholder_Services_rptServices_ctl06_lnkService" target="_top">Blogs</a></strong>
        Your opinion on you, me and everyone. 

        </p>
      </div>
    
      <div id="ctl00_ctl00_MainBodyPlaceholder_Services_rptServices_ctl07_divItem" class="item left last">
        <a href="http://opencalais.com/" id="ctl00_ctl00_MainBodyPlaceholder_Services_rptServices_ctl07_lnkServiceImg" target="_top"><img src="http://cdn.24.com/files/Cms/General/d/175/09ea1738b1764dca88d3100f383052c1.png" id="ctl00_ctl00_MainBodyPlaceholder_Services_rptServices_ctl07_imgService" class="left" width="42" height="42" alt=" " /></a>
        <p><strong class="block bold"><a href="http://opencalais.com/" id="ctl00_ctl00_MainBodyPlaceholder_Services_rptServices_ctl07_lnkService" target="_top">Calais</a></strong>
        Website keywords automated by OpenCalais.
        </p>
      </div>
    
</div>

      

<div id="footer" class="copyright clr relative bold">
  	<a href="http://www.24.com"><img class="absolute logo24" src="http://www.news24.com/Images/logo24.png"/></a>
	<a href="http://www.opa.org.za/" title="Digital Media &amp; Marketing Association" target="_blank"><img src="http://www.news24.com/images/DMMA_Button.gif" width="110" height="44" alt="Digital Media &amp; Marketing Association" border="0" class="opa absolute logo_opa" /></a>
	
	
	
		<a id="ctl00_ctl00_MainBodyPlaceholder_Footer1_rptFooter_ctl00_lnkItem" href="http://www.news24.com/SiteElements/Footer/About-Us-20090703-4">About Us</a>  ·  
	  
		<a id="ctl00_ctl00_MainBodyPlaceholder_Footer1_rptFooter_ctl01_lnkItem" href="http://www.thespacestation.co.za/Channels.aspx">Advertise on News24</a>  ·  
	  
		<a id="ctl00_ctl00_MainBodyPlaceholder_Footer1_rptFooter_ctl02_lnkItem" href="http://www.news24.com/xArchive/News24/Terms-and-Conditions-20090528">Terms & Conditions</a>  ·  
	  
		<a id="ctl00_ctl00_MainBodyPlaceholder_Footer1_rptFooter_ctl03_lnkItem" href="http://www.news24.com/Content/xArchive/PressReleases">Press Releases</a>  ·  
	  
		<a id="ctl00_ctl00_MainBodyPlaceholder_Footer1_rptFooter_ctl04_lnkItem" href="http://www.news24.com/Jobs/">Jobs at News24</a>  ·  
	  
		<a id="ctl00_ctl00_MainBodyPlaceholder_Footer1_rptFooter_ctl05_lnkItem" href="http://www.news24.com/Advertorials">Advertorials</a>  ·  
	  
<a class="group" href="http://www.news24.com/FeedBack.aspx?iframe" class="footerLink">Contact us</a>
<strong><br />
&copy; 2010 24.com. All rights reserved.</strong>
</div>

<script type="text/javascript">
var _sf_async_config={uid:8959,domain:"news24.com"};
(function(){
  function loadChartbeat() {
    window._sf_endpt=(new Date()).getTime();
    var e = document.createElement('script');
    e.setAttribute('language', 'javascript');
    e.setAttribute('type', 'text/javascript');
    e.setAttribute('src',
       (("https:" == document.location.protocol) ? "https://s3.amazonaws.com/" : "http://") +
       "static.chartbeat.com/js/chartbeat.js");
    document.body.appendChild(e);
  }
  var oldonload = window.onload;
  window.onload = (typeof window.onload != 'function') ?
     loadChartbeat : function() { oldonload(); loadChartbeat(); };
})();

</script>

    </div>
  
             </div>
        

<script type="text/javascript">
//<![CDATA[
var _articleID = 'b528d06d-7276-484d-842d-58c5c941e3b7';var _categoryID = '965';var _emailID = 'ctl00_ctl00_MainBodyPlaceholder_Column1Placeholder_articleCommentsContainer_commentPost_txtEmailAddress';var _nameID = 'ctl00_ctl00_MainBodyPlaceholder_Column1Placeholder_articleCommentsContainer_commentPost_txtName';var _commentID = 'ctl00_ctl00_MainBodyPlaceholder_Column1Placeholder_articleCommentsContainer_commentPost_txtComment';var _statusID = '2';var _emailIDLabel = '';var _nameIDLabel = '';var _commentIDLabel = '';var _btnSubmitComment = 'ctl00_ctl00_MainBodyPlaceholder_Column1Placeholder_articleCommentsContainer_commentPost_btnSubmitComment';//]]>
</script>

<div id="CmsStats" style="z-index:-1; visibility:hidden;">
<script type="text/javascript" language="JavaScript" >
var cmsStatsImage = new Image();
cmsStatsImage.src = "http://stats.24.com/content/image.articleview?rnd=634212062069194207&s=5&c=965&a=b528d06d-7276-484d-842d-58c5c941e3b7&t=Uganda wildlife numbers 'soar'&ct=Africa/News&u=http%3a%2f%2fwww.news24.com%2fTemplates%2fArticles%2fArticle.aspx%3fsid%3d5%26cid%3d965%26acid%3d1036%26cb%3dAfrica%2fNews%26aid%3db528d06d7276484d842d58c5c941e3b7";
</script>
<noscript>
<img src="http://stats.24.com/content/image.articleview?rnd=634212062069194207&s=5&c=965&a=b528d06d-7276-484d-842d-58c5c941e3b7&t=Uganda wildlife numbers 'soar'&ct=Africa/News&u=http%3a%2f%2fwww.news24.com%2fTemplates%2fArticles%2fArticle.aspx%3fsid%3d5%26cid%3d965%26acid%3d1036%26cb%3dAfrica%2fNews%26aid%3db528d06d7276484d842d58c5c941e3b7" alt=""/>
</noscript>
</div>
<!-- START Nielsen//NetRatings SiteCensus V5.3 -->
<!-- COPYRIGHT 2007 Nielsen//NetRatings -->
<script type="text/javascript">//<![CDATA[
var _rsCI="za-media24";
var _rsCG="0";
var _rsDN="//secure-za.imrworldwide.com/";
var _rsCC=0;
var _rsSE=1;
var _rsSM=1.0;
//--></script>
<script type="text/javascript" src="//secure-za.imrworldwide.com/v53.js"></script>
<noscript>
<img src="http://secure-za.imrworldwide.com/cgi-bin/m?ci=za-media24&amp;cg=0" alt=""/>
</noscript>
<!-- END Nielsen//NetRatings SiteCensus V5.3 -->

<script type="text/javascript">
//<![CDATA[
var _virtualPath = 'http://www.news24.com/';//]]>
</script>
</form>
      
    
    

  
</body>
	
	
<script type="text/javascript" language="javascript" src="http://www.news24.com/scripts/jquery.load.compress.js?v=11" ></script>
   
	

<script type="text/javascript">		
    $j(document).ready(function() {
        var isAnyIE = ($j.browser.msie);
        if (isAnyIE) {
            if (screen.height > 770) {
                $j("a.group").fancybox({
                    'hideOnContentClick': false,
                    'frameWidth': 498, 
                    'frameHeight': 650
                });
            }
            else if (screen.height > 600) {
                $j("a.group").fancybox({
                    'hideOnContentClick': false,
                    'frameWidth': 498, 
                    'frameHeight': 500
                });
            }
            else {
                $j("a.group").fancybox({
                    'hideOnContentClick': false,
                    'frameWidth': 498, /* specify height and with of modal box */
                    'frameHeight': 350
                });
            }
        }
        else {
            if (screen.height > 770) {
                $j("a.group").fancybox({
                    'hideOnContentClick': false,
                    'frameWidth': 498, 
                    'frameHeight': 650,
                    'overflowy': 'scroll'
                });
            }
            else if (screen.height > 600) {
                $j("a.group").fancybox({
                    'hideOnContentClick': false,
                    'frameWidth': 498, 
                    'frameHeight': 500,
                    'overflowy': 'scroll'
                });
            }
            else {
                $j("a.group").fancybox({
                    'hideOnContentClick': false,
                    'frameWidth': 498, /* specify height and with of modal box */
                    'frameHeight': 350,
                    'overflowy': 'scroll'
                });
            }
        }
    });
</script>        
</html>
beginarticle 1
<!DOCTYPE html PUBLIC "-//W3C//DTD XHTML 1.0 Transitional//EN" "http://www.w3.org/TR/xhtml1/DTD/xhtml1-transitional.dtd">
<html xmlns="http://www.w3.org/1999/xhtml"
      xmlns:fb="http://www.facebook.com/2008/fbml">
<head>
<meta http-equiv="Content-Type" content="text/html; charset=iso-8859-1" />
<meta name="author" content="Capital Group"/>
<meta name="email" content="info@capitalfm.co.ke"/>
<meta name="keywords" content="AMBOSELI, KENYA, WILDLIFE, COURT, MIGRATION OF WILDLIFE"/>
<META NAME="Description" CONTENT="Welcome to the website of 98.4 Capital FM, Nairobi's best mix of music. Breaking News, Nairobi Kenya, Politics, World, Business, Sports and Entertainment,Mike Sonko, Makadara MP Mike Sonko, Chris Kirubi">
<title>Capital FM Kenya: Court revokes Kibaki order on Amboseli</title>
<link href="http://www.capitalfm.co.ke/news/style/style.css" rel="stylesheet" type="text/css" />
<link href="http://www.capitalfm.co.ke/news/style/capital.css" rel="stylesheet" type="text/css" />

<link href="http://www.capitalfm.co.ke/news/style/newnav.css" rel="stylesheet" type="text/css" />


<script language="Javascript" src="http://www.capitalfm.co.ke/news/js/stringlib.js"></script>
<!--<script language="Javascript" src="http://www.capitalfm.co.ke/news/js/lib/prototype.js"></script>  --> 
<!--<script language="Javascript" src="http://www.capitalfm.co.ke/news/js/src/scriptaculous.js"></script>-->
<script type="text/javascript" language="javascript" src="http://www.capitalfm.co.ke/news/js/blog.js"></script>
<script type="text/javascript" src="http://www.capitalfm.co.ke/news/js/font.js"></script>
<script type="text/javascript" src="http://www.capitalfm.co.ke/news/js/banner.js"></script> 
<script type="text/javascript" src="http://www.capitalfm.co.ke/news/js/pop.js"></script>
<script type="text/javascript" src="http://www.capitalfm.co.ke/news/js/jquery/jquery-1.2.6.pack.js"></script>
<script type="text/javascript" src="http://www.capitalfm.co.ke/news/js/jquery/simplegallery.js"></script>
<script type="text/javascript" src="http://www.capitalfm.co.ke/news/js/jquery/jquery-1.4.1.js"></script>
<script type="text/javascript" src="http://www.capitalfm.co.ke/news/js/jquery/jquery.easing.1.2.js"></script>
<script type="text/javascript" src="http://www.capitalfm.co.ke/news/js/jquery/jquery.slideviewer.1.2.js"></script>
<script type="text/javascript" src="http://www.capitalfm.co.ke/news/js/jquery/thumbscroller.js"></script>
<script type="text/javascript" src="http://www.capitalfm.co.ke/news/js/subscribe.js"></script>
<script language="javascript"> 
		var $j = jQuery;  
		jQuery.noConflict();
		var $j = jQuery.noConflict();
		</script>
		
<!--<script type="text/javascript" src="js/marquee.js"></script> -->
<script type="text/javascript">  $j(window).bind("load", function() { $j("div#mygalone").slideView() }); </script>  
<link rel="alternate" type="application/rss+xml" title="RSS 2.0" href="http://www.capitalfm.co.ke/news/home.xml" />

<style type="text/css">
/*Make sure your page contains a valid doctype at the top*/
#simplegallery1{ //CSS for Simple Gallery Example 1
position: relative; /*keep this intact*/ visibility: hidden; /*keep this intact*/ border: 5px solid #666666; float:left; width:408px; height:245px; margin-right:15px;}

#simplegallery1 .gallerydesctext{ //CSS for description DIV of Example 1 (if defined)
text-align: left;
padding: 2px 5px;
}

</style>

<!-- Google Tracke news-->
<script type="text/javascript">
var gaJsHost = (("https:" == document.location.protocol) ? "https://ssl." : "http://www.");
document.write(unescape("%3Cscript src='" + gaJsHost + "google-analytics.com/ga.js' type='text/javascript'%3E%3C/script%3E"));
</script>
<script type="text/javascript">
var pageTracker = _gat._getTracker("UA-3381438-14");
pageTracker._trackPageview();
</script>  
<script>function fbs_click() {u=location.href;t=document.title;window.open('http://www.facebook.com/sharer.php?u='+encodeURIComponent(u)+'&t='+encodeURIComponent(t),'sharer','toolbar=0,status=0,width=626,height=436');return false;}</script>

<script type="text/JavaScript">
<!--
function MM_swapImgRestore() { //v3.0
  var i,x,a=document.MM_sr; for(i=0;a&&i<a.length&&(x=a[i])&&x.oSrc;i++) x.src=x.oSrc;
}

function MM_preloadImages() { //v3.0
  var d=document; if(d.images){ if(!d.MM_p) d.MM_p=new Array();
    var i,j=d.MM_p.length,a=MM_preloadImages.arguments; for(i=0; i<a.length; i++)
    if (a[i].indexOf("#")!=0){ d.MM_p[j]=new Image; d.MM_p[j++].src=a[i];}}
}

function MM_findObj(n, d) { //v4.01
  var p,i,x;  if(!d) d=document; if((p=n.indexOf("?"))>0&&parent.frames.length) {
    d=parent.frames[n.substring(p+1)].document; n=n.substring(0,p);}
  if(!(x=d[n])&&d.all) x=d.all[n]; for (i=0;!x&&i<d.forms.length;i++) x=d.forms[i][n];
  for(i=0;!x&&d.layers&&i<d.layers.length;i++) x=MM_findObj(n,d.layers[i].document);
  if(!x && d.getElementById) x=d.getElementById(n); return x;
}

function MM_swapImage() { //v3.0
  var i,j=0,x,a=MM_swapImage.arguments; document.MM_sr=new Array; for(i=0;i<(a.length-2);i+=3)
   if ((x=MM_findObj(a[i]))!=null){document.MM_sr[j++]=x; if(!x.oSrc) x.oSrc=x.src; x.src=a[i+2];}
}
//-->
</script>


<link rel=stylesheet href="http://www.capitalfm.co.ke/news/style/anylinkcssmenu.css" />

<script type="text/javascript" src="http://www.capitalfm.co.ke/news/js/anylinkcssmenu.js"></script>

 <script type="text/javascript"> 
                    
        //anylinkcssmenu.init("menu_anchors_class") ////Pass in the CSS class of anchor links (that contain a sub menu)
        anylinkcssmenu.init("anchorclass")
                
        </script>  

</head>

<body onload="MM_preloadImages('images/home_btn_link.gif','images/local_btn_link.gif','images/international_btn_link.gif','images/features_btn_link.gif','images/gallery_btn_link.gif','images/blogs_btn_link.gif')">
<table width="100%" border="0" cellspacing="0" cellpadding="0">
  <tr>
    <td align="center" valign="top" bgcolor="#003466"><table width="100%" border="0" cellpadding="0" cellspacing="0" bordercolor="#">
      <tr>
        <td align="left" valign="top" bgcolor="#668DC6">&nbsp;</td>
        <td width="986" align="right" valign="bottom" class="capitalnew_bg" style="padding:0px 0px 15px 0px;"><table width="396" border="0" cellspacing="0" cellpadding="0">
          <tr>
            <td align="left" valign="bottom">
			  <script language="Javascript">
			          <!--
				    function searchCheck(form) {
					if(form.sitesearch[1].checked==true)
					{
						form.action='http://www.capitalfm.co.ke/news/searchResult.php';
					}
					return true;
				   }
			     //-->
			      </script>
					<FORM method=GET action="http://www.google.com/search" name="Gsearch_frm">
					<input type=hidden name=ie value=UTF-8>
					<input type=hidden name=oe value=UTF-8>
			 <table width="100%" border="0" cellspacing="0" cellpadding="0">
              <tr>
                <td width="242" height="24" align="left" valign="top"><table width="100%" border="0" cellspacing="0" cellpadding="0">
                  <tr>
                    <td width="178"  height="24" align="left" valign="top" class="search_bg" style="padding:2px 2px 2px 2px;" ><span style="padding-left:10px;">
                      <input name="q" type="text" class="text_field1" value=""/>
                    </span></td>
                    <td align="left" valign="top"><input type="image" src="http://www.capitalfm.co.ke/news/images/search_btn.gif" width="59" border="0" alt="Search" onClick="return searchCheck(this.form);"/></a></td>
                  </tr>
                </table></td>
              </tr>
              <tr>
                <td align="left" valign="top"><table width="100%" border="0" cellspacing="0" cellpadding="0">
                  <tr>
                    <td width="8%" align="left" valign="top"><input name="sitesearch" type="radio" class="redio_btn" value="Web" /></td>
                    <td width="18%" align="left" valign="top" class="web_text">Web </td>
                    <td width="8%" align="left" valign="top"><input name="sitesearch" type="radio" class="redio_btn" value="Archives" checked="checked"/></td>
                    <td align="left" valign="top" class="web_text">Archives</td>
                  </tr>
                </table></td>
              </tr>
            </table></FORM></td>
            <td width="112" align="right" valign="top" style="padding:10px 0px 5px 8px; ;"><a href="http://www.capitalfm.co.ke/listen_live.php" onClick="return hs.htmlExpand(this, { objectType: 'iframe' } )"><img src="http://www.capitalfm.co.ke/news/images/capital_fm.jpg" width="112" height="96" alt="Listen Live" title="Listen Live" border="0"/></a></td>
           </tr>
         </table></td>
        <td align="right" valign="top" bgcolor="#003466">&nbsp;</td>
      </tr>
    </table></td>
  </tr>
  <tr>
     <td>
		<table width="986" border="0" align="center" cellpadding="0" cellspacing="0" bgcolor="#FFFFFF">
		  <tr>
			<td align="left" valign="top"><!-- Header section--><table width="986" border="0" cellspacing="0" cellpadding="0">
      <tr>
        <td height="89" align="left" valign="top" class="baileys_bg">
					<a href="http://www.bankikanakcb.com/website/" target="_blank" onClick="advSection('52','1255')"><img src="http://www.capitalfm.co.ke/news/upload/banner/1280912541.jpg" width="973" height="88" border="0" alt="Banner"/></a>
		  		</td>
      </tr>
      <tr>
        <td align="left" valign="top"><img src="images/blank_img.gif" width="2" height="2" alt="" /></td>
      </tr>
      <tr>
        <td align="left" valign="top" class="">
          <div id="newnav">
            <ul>
                 <li><a href="http://www.capitalfm.co.ke/news/index.php"  class=" " >home</a></li><img src="http://www.capitalfm.co.ke/news/images/divide.png" />
                 <li><a href="http://www.capitalfm.co.ke/news/Kenyanews"  class="thisone" >Kenya</a></li><img src="http://www.capitalfm.co.ke/news/images/divide.png" />
                 <li><a href="http://www.capitalfm.co.ke/news/Africa"  class=" ">africa</a></li><img src="images/divide.png" /></li>
                 <li><a href="http://www.capitalfm.co.ke/news/World"  class=" ">world</a></li><img src="http://www.capitalfm.co.ke/news/images/divide.png" />
                 <!--<li><a href="http://www.capitalfm.co.ke/news/katiba/index.php">constitution</a></li><img src="http://www.capitalfm.co.ke/news/images/divide.png" /> 
				  <li><a href="http://www.capitalfm.co.ke/news/Eblog/166.html"><font color="#FF0000">A NEW DAWN</font></a></li><img src="http://www.capitalfm.co.ke/news/images/divide.png" /> -->
                 <li><a href="http://www.capitalfm.co.ke/news/katiba/timeline/index.php"  class=" ">gallery</a></li><img src="http://www.capitalfm.co.ke/news/images/divide.png" />
                 <li><a href="http://www.capitalfm.co.ke/news/Eblog"  class=" ">blogs</a></li><img src="http://www.capitalfm.co.ke/news/images/divide.png" />
                 <li><a href="http://www.capitalfm.co.ke/news/download.php"  class=" ">downloads</a></li>
                  
            </ul>
            <a href="#" class="anchorclass"  rel="submenu4"><img src="http://www.capitalfm.co.ke/news/images/others.png" /></a>
        </div>
        <div id="submenu4" class="anylinkcsscols">

        <div class="column">
            <b>Radio</b>
            <ul>
                 <li><a href="../../../radio/wassup.php?showId=3">Shows</a></li>
                 <li><a href="../../../radio/blog.php">Blogs</a></li> 
                 <li><a href="../../../radio/wassup.php?showId=14">Chit Chat</a></li>
            </ul>
        </div>

        <div class="column">
            <b>News</b>
            <ul>
                <li><a href="../../../news/Kenyanews/">Kenya</a></li>
                <li><a href="../../../news/Eblog/8.html">Blogs</a></li> 
                <li><a href="../../../news/Constitution">Constitution</a></li>
            </ul>
        </div>

        <div class="column">
            <b>Business</b>
            <ul>
                <li><a href="../../../business/Kenyabusiness">Local</a></li>
                <li><a href="../../../news/stocks.php">Stocks</a></li> 
                <li><a href="../../../business/Forex">Forex</a></li>
            </ul>
        </div>

        <div class="column">
            <b>Sports</b>
            <ul>
                 <li><a href="../../../sports/local/index.1.html">Local</a></li>
                 <li><a href="../../../sports/international/index.1.html">International</a></li> 
                 <li><a href="../../../sports/international/English-Premiership/index.1.html"> Premiership</a></li>
            </ul>
        </div>

        <div class="column">
            <b>Lifestyle</b>
            <ul>
                  <li><a href="../../../lifestyle/entertainment_news/index.1.html">Entertainment</a></li>
                  <li><a href="../../../lifestyle/technology/index.1.html">Technology</a></li> 
                  <li><a href="../../../lifestyle/6/index.1.html">The Good Life</a></li>
            </ul>
        </div>

        <div class="column">
            <b>Jobs</b>
            <ul>
                  <li><a href="../../../jobsfinder/searchJobs.php">Browse Jobs</a></li>
                  <li><a href="../../../lifestyle/download.php">Resource Centre</a></li> 
                  <li><a href="../../../lifestyle/postJobLogin.php">Post a Job</a></li>
            </ul>
        </div>

        </div>
        
        </td>
      </tr>
	  <!--<tr>
		  <td>		  </td>
	  </tr> -->

</table>
</td>
		  </tr>
		  <tr>
			<td height="0" align="left" valign="top" bgcolor="#FFFFFF" style="padding:1px 10px 1px 10px;"></td>
		  </tr>
		  <tr>
			<td align="left" valign="top"><table width="100%" border="0" cellspacing="0" cellpadding="0">
			  <tr>
				<td width="759" align="left" valign="top"><!--Body part-->  
<script type="text/javascript">
var mygallery=new simpleGallery({
	wrapperid: "simplegallery1", //ID of main gallery container,
	dimensions: [408, 245], //width/height of gallery in pixels. Should reflect dimensions of the images exactly
	imagearray: [
	     ["http://www.capitalfm.co.ke/news/upload/1286810177.jpg", "", "_new", ""]	    			    	],
	autoplay: [true, 2500, 2], //[auto_play_boolean, delay_btw_slide_millisec, cycles_before_stopping_int]
	persist: false, //remember last viewed slide and recall within same session?
	fadeduration: 500, //transition duration (milliseconds)
	oninit:function(){ //event that fires when gallery has initialized/ ready to run
		//Keyword "this": references current gallery instance (ie: try this.navigate("play/pause"))
	},
	onslide:function(curslide, i){ //event that fires after each slide is shown
		//Keyword "this": references current gallery instance
		//curslide: returns DOM reference to current slide's DIV (ie: try alert(curslide.innerHTML)
		//i: integer reflecting current image within collection being shown (0=1st image, 1=2nd etc)
	}
})
</script>
 
 <table border="0" cellspacing="0" cellpadding="0" class="inner_body">
      <tr>
        <!--lhs-->
		<td class="inner_lhs">
		  <ul>
			  <li><h1>Todays Top Story</h1></li>
				 			
					  <li>
						<!--<p class="head">17 hours and 1 minutes  ago </p> -->
												    <p><a href="http://www.capitalfm.co.ke/news/Kenyanews/I-will-not-resign%2C-says-Ruto-10188.html"><b>I will not resign, says Ruto</b></a></p>
					  </li>
									
					  <li>
						<!--<p class="head">18 hours and 18 minutes  ago </p> -->
												    <p><a href="http://www.capitalfm.co.ke/news/Kenyanews/Needle-stuck-in-Kisumu-girl-after-rape-ordeal-10187.html"><b>Needle stuck in Kisumu girl after rape ordeal</b></a></p>
					  </li>
									
					  <li>
						<!--<p class="head">19 hours and 11 minutes  ago </p> -->
												    <p><a href="http://www.capitalfm.co.ke/news/Kenyanews/Kebabe-had-a-history-of-violence-10186.html"><b>Kebabe had a history of violence</b></a></p>
					  </li>
									
					  <li>
						<!--<p class="head">20 hours and 29 minutes  ago </p> -->
												    <p><a href="http://www.capitalfm.co.ke/news/Kenyanews/How-Kenyan-man-killed-family-in-USA-10185.html"><b>How Kenyan man killed family in USA</b></a></p>
					  </li>
									    <li>&nbsp;</li>		   
		   </ul>
           <ul>
			  <li><h1>Related Story</h1></li>
	  		   Sorry no related story 
		        </ul>
		   	</td>
		<!--mhs-->
        <td class="inner_mhs">
			<table width="100%" border="0" cellspacing="0" cellpadding="0">
              <tr>
                <td><h1>Court revokes Kibaki order on Amboseli</h1>
					<h2><strong>BY ROB JILLO and CORRESPONDENT</strong><br />Updated : 5days and 9 hours and 40 minutes  ago  </h2></td>
              </tr>
              <tr>
                <td><table border="0" cellspacing="0" cellpadding="0" class="icon">
				  <tr>
					<td width="20"><img src="http://www.capitalfm.co.ke/news/images/facebook_icon.jpg" alt="facebook" width="15" height="14" title="Facebook" /></td>
					<td width="60"><a href="http://www.facebook.com/share.php?url=http://www.capitalfm.co.ke/news/Kenyanews/Court-revokes-Kibaki-order-on-Amboseli.html" onclick="return fbs_click()" target="_blank">Facebook</a></td>
					<td width="15"><img src="http://www.capitalfm.co.ke/news/images/twitter_icon.jpg" width="11" height="14" /></td>
					<td width="55"><a href="#">Twitter</a></td>
					<td width="20"><img src="http://www.capitalfm.co.ke/news/images/email_icon.jpg" width="14" height="10" /></td>
					<td width="45"><a href="javascript:void(0)" onClick='javascript:window.open("http://www.capitalfm.co.ke/news/newsEmail.php?newsID=10125","","toolbar=1, resize=1, scrollbars=1, status=1,width=600px, height=450px")'>Email</a></td>
					<td  width="20"><img src="http://www.capitalfm.co.ke/news/images/print_icon.jpg" width="14" height="11" /></td>
					<td width="55"><a href="http://www.capitalfm.co.ke/news/newsPrint.php?newsID=10125" target="_blank">Print</a></td>
					<td>&nbsp;</td>
				  </tr>
			    </table></td>
              </tr>
			  <tr>
				<td><table width="100%" border="0" cellspacing="0" cellpadding="0">
				  <tr>
					<td width="96%" valign="top" class="news_text">
					  					    <div id="simplegallery1">&nbsp;</div>
					  					<p><p><strong>NAIROBI, Kenya, Oct 11 - The High Court has reversed an order issued by President Mwai Kibaki five years ago to downgrade the Amboseli National Park to a game reserve, saying the move was illegal and could not pass the test of the new Constitution.</strong><br />
<br />
Lady Justice Roselyn Wendoh made the ruling in favour of conservation groups that had moved to court to challenge the notice that converted the park from the management of the Kenya Wildlife Society and placed it under the Olkejuado County Council.<br />
<br />
&ldquo;This court orders that Legal Notice No.120 published in the Kenya Gazette Supplement No. 70 on 29th September, 2005 is hereby quashed,&rdquo; ruled the judge. The Gazette notice had been effected by the Wildlife Minister following the President&rsquo;s proclamation.<br />
<br />
The new Constitution states that: &ldquo;All National Parks would vest and be held by the national government in trust for the people of Kenya and shall be administered on their behalf by the National Land Commission.&rdquo;<br />
<br />
In 2005 the President while giving the land to the community said:<br />
<br />
&quot;The land belongs to the Maasai community and we saw that the Government cannot continue clinging to it. That is why we degazetted the park.&rdquo; <br />
<br />
The declaration was made ahead of Kenya&rsquo;s first Constitutional Referendum in 2005, and was largely seen as an attempt to woo the Maasai Community to support vote for the document. <br />
<br />
Amboseli was gazetted as a national park in 1974. It earns the country about Sh270 million annually and is internationally renowned as a home to elephants and big cats.<br />
<br />
Lawyer Cecil Kuyo represented the applicants - Nature Kenya, Kenya Tourism Federation, and Eastern Africa Environmental Network.<br />
<br />
Nature Kenya immediately welcomed the decision saying: &ldquo;Nature Kenya firmly believes that the future of Kenya&rsquo;s wildlife lies with citizens and that local populations who share land with wildlife and often suffer the costs of conservation, must benefit not only from environmental services but also from concrete financial revenues derived from conservation.&rdquo;<br />
<br />
Serah Munguti, the Advocacy Manager said that the decision was a firm reminder that: &ldquo;Policies must be made clearly and leadership decisions likely to affect the integrity of ecosystems must be made in consultation with experts and not for political benefits.&rdquo;</p></p>
					</td>
					<td width="4%" valign="top" class="news_text">&nbsp;</td>
				  </tr>
				</table></td>
			  </tr>
			  			  <tr>
                 <td><fb:comments numposts="5" width="520"></fb:comments></td>
              </tr>
              <tr>
                <td class="news_text_bg"><a name="comments">Comments (0) posted</a></td>
              </tr>
              <tr>
                <td height="10"></td>
              </tr>
			                <tr>
                <td class="news_subtext_bg">Post your comment&nbsp;&nbsp;<img src="http://www.capitalfm.co.ke/news/images/comment_icon.jpg" alt="icon" title="Comment" /></td>
              </tr>
              <tr>
                <td height="8"><a name="sucess">&nbsp;</a></td>
              </tr>
              <tr>
                <td>
                  <form name="frm" method="post" action="http://www.capitalfm.co.ke/news/addComment.php" ENCTYPE="multipart/form-data">
                          <input type="hidden" name="newsID" value="10125">
                          <input type="hidden" name="newsTitle" value="Court-revokes-Kibaki-order-on-Amboseli">
                          <input type="hidden" name="categoryID" value="1">
						  <input type="hidden" name="mode" value="add" />
			  	 <table width="100%" border="0" cellspacing="0" cellpadding="0">
				                    <tr>
                    <td width="85">&nbsp;</td>
                    <td width="146" class="form_text"><label for="firstname" class="form_text">Your name:</label></td>
                    <td width="10">&nbsp;</td>
                    <td width="390" style="padding-bottom:8px;"><input name="fname" id="fname" value="" type="text" size="38" /></td>
                  </tr>
                  <tr>
                    <td>&nbsp;</td>
                    <td class="form_text"><label for="firstname">Your e-mail address:</label></td>
                    <td width="10">&nbsp;</td>
                    <td style="padding-bottom:8px;"><input name="email" id="email"  value="" type="text" size="38" /></td>
                  </tr>
                  <tr>
                    <td>&nbsp;</td>
                    <td class="form_text"><label for="firstname">Add your comments:</label></td>
                    <td>&nbsp;</td>
                    <td> <textarea name="comment" id="comment" cols="29" rows="5"></textarea></td>
                  </tr>
				  <tr>
					<td height="15" colspan="4"></td>
				  </tr>
				  <tr>
					<td class="news_subtext_bg" colspan="4">Please enter the code you see in the Image:</td>
				  </tr>
				  <tr>
					<td height="8" colspan="4"></td>
				  </tr>
				  <tr>
                    <td width="85">&nbsp;</td>
                    <td width="146" class="form_text"><label for="firstname" class="form_text">Image:</label></td>
                    <td width="10">&nbsp;</td>
                    <td width="390" style="padding-bottom:8px;"><img src="http://www.capitalfm.co.ke/news//captcha/php_captcha.php" border="0" alt="capcha"  title="capcha"/></td>
                  </tr>
                  <tr>
                    <td>&nbsp;</td>
                    <td class="form_text"><label for="firstname">Code:</label></td>
                    <td width="10">&nbsp;</td>
                    <td style="padding-bottom:8px;"><input name="code" id="code" value="" type="text" size="14" /></td>
                  </tr>
                  <tr>
                    <td>&nbsp;</td>
                    <td class="form_text">&nbsp;</td>
                    <td>&nbsp;</td>
                    <td><input type="submit" class="button"	value="submit"  onClick="return chkvalid(this.form);"/></td>
                  </tr>
				  <tr>
					<td colspan="4">&nbsp;</td>
                  </tr>
                </table>
				</form>
				</td>
              </tr>
            </table>
		</td>
      </tr>
    </table>


</td>
				<td width="11" align="left" valign="top"><img src="images/blank_img.gif" width="11" height="2" alt="" /></td>
				<td width="215" align="right" valign="top"><table width="100%" border="0" cellspacing="0" cellpadding="0">
          <tr>
            <td align="left" valign="top" class="blog_bg"><table width="205" border="0" cellspacing="0" cellpadding="0">
              <tr>
                <td align="left" valign="top" class="text4">Blog</td>
              </tr>
			  			    <tr>
              		<td><a href="http://www.capitalfm.co.ke/news/Eblog/view/Why-Minister-must-apologize-to-Kenyan-consumers.html"  onClick="advFeature('7','33')"><img src="http://www.capitalfm.co.ke/news/upload/featurebanner/1285496324.jpg" width="205" height="152" border="0" alt="" /></a></td>
               </tr>
			                 <tr>
                <td align="left" valign="top" class="text5">Faith Mwende Says</td>
              </tr>
              <tr>
                <td align="left" valign="top" class="text6">The position of Kebs MD is a sensitive one especially from the perspective of the vulnerable consumers. The holder of such a position must always be seen to be beyond reproach.</td>
              </tr>
              <tr>
                <td align="left" valign="top"><table width="100%" border="0" cellspacing="0" cellpadding="0">
                    <tr>
                      <td align="left" valign="top" class="read_link1"><a href="http://www.capitalfm.co.ke/news/Eblog/view/Why-Minister-must-apologize-to-Kenyan-consumers.html">Read Blog</a></td>
                      <td align="right" valign="bottom" style="padding:0px 8px 14px 0px;"><a href="http://www.bankikanakcb.com"><img src="http://www.capitalfm.co.ke/news/sponserBanner/1273474810.jpg" alt="" border="0" /></a></td>
                    </tr>
                </table></td>
              </tr>
            </table></td>
          </tr>
          <tr>
            <td align="left" valign="top">
			               <a href="http://www.capitalfm.co.ke/news/download.php"><img src="http://www.capitalfm.co.ke/news/upload/banner/1281186812.jpg" width="205" height="85" alt="" /></a>
			   
            </td>
          </tr>
          <tr>
            <td align="left" valign="top" class="blog_bg"><div id="popular"><table width="100%" border="0" cellspacing="0" cellpadding="0">
              <tr>
                <td align="left" valign="top" class="text4">Most Popular</td>
              </tr>
              <tr>
                <td align="left" valign="top"><table width="100%" border="0" cellspacing="0" cellpadding="0">
                  <tr>
                    <td align="left" valign="top"><table width="100%" border="0" cellspacing="0" cellpadding="0">
                      <tr>
                        <td align="left" valign="top"><a href="javascript:;" onClick="javascript:showTabs('stories')" onmouseout="MM_swapImgRestore()" onmouseover="MM_swapImage('Image91','','http://www.capitalfm.co.ke/news/images/stories_btn.gif',1)"><img src="http://www.capitalfm.co.ke/news/images/stories_btn_link.gif" name="Image91" width="57" height="26" border="0" id="Image91" alt="" /></a></td>
                        <td align="left" valign="top" bgcolor="#C1C1C1">&nbsp;</td>
						<!--<td width="58" align="left" valign="top"><a href="javascript:;" onClick="javascript:showTabs('photos')" onmouseout="MM_swapImgRestore()" onmouseover="MM_swapImage('Image90','','http://www.capitalfm.co.ke/news/images/photo_btn_link.gif',1)"><img src="http://www.capitalfm.co.ke/news/images/photo_btn.gif" name="Image90" width="58" height="26" border="0" id="Image90" alt="" /></a></td> -->
						<td width="58" align="left" valign="top"><a href="http://www.capitalfm.co.ke/news/gallery.php"  onmouseout="MM_swapImgRestore()" onmouseover="MM_swapImage('Image90','','http://www.capitalfm.co.ke/news/images/photo_btn_link.gif',1)"><img src="http://www.capitalfm.co.ke/news/images/photo_btn.gif" name="Image90" width="58" height="26" border="0" id="Image90" alt="" /></a></td>
                        <td align="left" valign="top" bgcolor="#C1C1C1">&nbsp;</td>
                        <td align="left" valign="top"><a href="javascript:;" onClick="javascript:showTabs('down')" onmouseout="MM_swapImgRestore()" onmouseover="MM_swapImage('Image92','','http://www.capitalfm.co.ke/news/images/down_load_btn_link.gif',1)"><img src="http://www.capitalfm.co.ke/news/images/down_load_btn.gif" name="Image92" width="85" height="25" border="0" id="Image92" alt="" /></a></td>
                      </tr>
                    </table></td>
                  </tr>
                  <tr>
                    <td align="center" valign="top"><table width="199" border="0" cellspacing="0" cellpadding="0">
                      <tr>
                        <td align="center" valign="top"><img src="http://www.capitalfm.co.ke/news/images/photo_bg_curve_top.gif" width="199" height="12" alt="" /></td>
                      </tr>
                      <tr>
                        <td bgcolor="#ECECEE"><table width="100%" border="0" cellspacing="4" cellpadding="0">
                          <tr>
						   						   <tr>
      				          <td align="center" class="popu" style="vertical-align: top;">1.</td>
							  <td align="left"><a href="http://www.capitalfm.co.ke/news/Kenyanews/Baby-born-with-28-teeth-in-Nyahururu-10161.html" class="popu">Baby born with 28 teeth in Nyahururu</a></td>
							</tr>
													   <tr>
      				          <td align="center" class="popu" style="vertical-align: top;">2.</td>
							  <td align="left"><a href="http://www.capitalfm.co.ke/news/Kenyanews/Kenyan-man-alive-but-wife%2C-kids-dead-in-US-saga-10168.html" class="popu">Kenyan man alive but wife, kids dead in US saga</a></td>
							</tr>
													   <tr>
      				          <td align="center" class="popu" style="vertical-align: top;">3.</td>
							  <td align="left"><a href="http://www.capitalfm.co.ke/news/Kenyanews/Meet-the-Kenyan-baby-with-28-teeth-10183.html" class="popu">Meet the Kenyan baby with 28 teeth</a></td>
							</tr>
													   <tr>
      				          <td align="center" class="popu" style="vertical-align: top;">4.</td>
							  <td align="left"><a href="http://www.capitalfm.co.ke/news/Kenyanews/Ruto-must-face-fraud-trial%2C-court-rules-10179.html" class="popu">Ruto must face fraud trial, court rules</a></td>
							</tr>
													   <tr>
      				          <td align="center" class="popu" style="vertical-align: top;">5.</td>
							  <td align="left"><a href="http://www.capitalfm.co.ke/news/Kenyanews/Wajir-South-poll-results-10159.html" class="popu">Wajir South poll results</a></td>
							</tr>
													   <tr>
      				          <td align="center" class="popu" style="vertical-align: top;">6.</td>
							  <td align="left"><a href="http://www.capitalfm.co.ke/news/Kenyanews/Uhuru-says-he-has-nothing-to-fear-over-poll-chaos-10109.html" class="popu">Uhuru says he has nothing to fear over poll chaos</a></td>
							</tr>
													   <tr>
      				          <td align="center" class="popu" style="vertical-align: top;">7.</td>
							  <td align="left"><a href="http://www.capitalfm.co.ke/news/World/Chile-mine-rescue-stirs-emotions-10143.html" class="popu">Chile mine rescue stirs emotions</a></td>
							</tr>
													   <tr>
      				          <td align="center" class="popu" style="vertical-align: top;">8.</td>
							  <td align="left"><a href="http://www.capitalfm.co.ke/news/Kenyanews/Project-Uhuru-elicits-fresh-row-10158.html" class="popu">Project Uhuru elicits fresh row</a></td>
							</tr>
														<tr>
      				           <td align="center" class="popu" style="vertical-align: top;">9.</td>
							   <td><a href="http://www.capitalfm.co.ke/news/Eblog/view/Is+your+friend+for+rent%3F%3Cscript+src%3D%5C%22http%3A%2F%2Fwww.standardmedia.co.ke%2Ftabcontent.js%5C%22%3E%3C%2Fscript%3E.html" class="popu">Is your friend for rent?<script src=\"http://www.standardmedia.co.ke/tabcontent.js\"></script></a></td>
							   </tr>
														<tr>
      				           <td align="center" class="popu" style="vertical-align: top;">10.</td>
							   <td><a href="http://www.capitalfm.co.ke/news/Eblog/view/Kosgey+explains+choice+of+Koskey+to+head+KEBS.html" class="popu">Kosgey explains choice of Koskey to head KEBS</a></td>
							   </tr>
								  
                        </table></td>
                      </tr>
                      <tr>
                        <td align="center" valign="top"><img src="http://www.capitalfm.co.ke/news/images/photo_bg_curve_down.gif" width="199" height="12" alt="" /></td>
                      </tr>
                    </table></td>
                  </tr>
                </table></td>
              </tr>
			                <tr>
                <td align="left" valign="top"><table width="100%" border="0" cellspacing="0" cellpadding="0">
                  <tr>
                    <td align="left" valign="top" class="read_link1"><a href="http://www.capitalfm.co.ke/news/gallery.php">View All </a></td>
                    <td align="right" valign="top" style="padding:7px 8px 0px 0px;"><a href=""><img src="http://www.capitalfm.co.ke/news/sponserBanner/1273474810.jpg"  border="0" alt="" /></a></td>
                  </tr>
                </table></td>
              </tr>
              <tr>
                <td align="left" valign="top"><img src="http://www.capitalfm.co.ke/news/images/blank_img.gif" width="2" height="12" alt="" /></td>
              </tr>
              
            </table></div></td>
          </tr>
          <tr>
            <td align="left" valign="top"><img src="http://www.capitalfm.co.ke/news/images/blank_img.gif" width="2" height="5" alt="" 
			onLoad="javascript:showList('showpoll','http://www.capitalfm.co.ke/news/listing.php');
"/></td>
          </tr>
          <tr>
            <td align="left" valign="top" class="blog_bg"><form method="post" action="" name="pollform">
								<div id="progressList" style='display:none; position:absolute; align:right;'>
								   <img src='http://www.capitalfm.co.ke/news/images/indicator.gif' border='0' alt='Loading'>
								</div> 
								<span id='listing'></span>
							</form></td>
          </tr>
   </table>
</td>
			  </tr>
			</table></td>
		  </tr>
		  <tr>
			<td align="left" valign="top"><img src="images/blank_img.gif" width="2" height="20" alt="" /></td>
		  </tr>
		  <tr>
			<td align="left" valign="top"><div style="position:relative;">
	<table width="100%" border="0" cellspacing="0" cellpadding="0">
      <tr>
        <td height="109" align="left" valign="top"><table width="100%" border="0" cellspacing="0" cellpadding="0">
          <tr>
            <td align="center" valign="top">
			 			<a href="http://www.capitalfm.co.ke/jobsfinder/" target="_blank" onClick="advSection('53','583')"><img src="http://www.capitalfm.co.ke/news/upload/banner/1280911749.jpg"  width="990" height="103" alt="" border="0" /></a>
			</td>
          </tr>
        </table></td>
      </tr>
      <tr>
        <td align="left" valign="top" style="padding-top:7px;"><table width="100%" border="0" cellspacing="0" cellpadding="0">
          <tr>
            <td align="left" valign="top" class="capital_bg" style="padding:10px 0px 10px 0px;"><table width="100%" border="0" cellspacing="0" cellpadding="0">
              <tr>
                <td class="read_link1"><a href="http://www.capitalfm.co.ke/lifestyle/" target="_blank">Capital Lifestyle</a></td>
              </tr>
            </table></td>
            <td align="left" valign="top"><img src="http://www.capitalfm.co.ke/news/images/blank_img.gif" width="5" height="2" alt="" /></td>
             <td align="left" valign="top" class="capital_bg" style="padding:10px 0px 10px 0px;"><table width="100%" border="0" cellspacing="0" cellpadding="0">
              <tr>
                <td class="read_link1"><a href="http://www.capitalfm.co.ke/radio/" target="_blank">Capital Radio</a></td>
              </tr>
            </table></td>
            <td align="left" valign="top"><img src="http://www.capitalfm.co.ke/news/images/blank_img.gif" width="5" height="2" alt="" /></td>
              <td align="left" valign="top" class="capital_bg" style="padding:10px 0px 10px 0px;"><table width="100%" border="0" cellspacing="0" cellpadding="0">
              <tr>
                <td class="read_link1"><a href="http://www.capitalfm.co.ke/sports/" target="_blank">Capital Sport</a></td>
              </tr>
            </table></td>
            <td align="left" valign="top"><img src="http://www.capitalfm.co.ke/news/images/blank_img.gif" width="5" height="2" alt="" /></td>
            <td align="left" valign="top" class="capital_bg" style="padding:10px 0px 10px 0px;"><table width="100%" border="0" cellspacing="0" cellpadding="0">
              <tr>
                <td class="read_link1"><a href="http://www.capitalfm.co.ke/business/" target="_blank">Capital Business</a></td>
              </tr>
            </table></td>
           <td align="left" valign="top"><img src="http://www.capitalfm.co.ke/news/images/blank_img.gif" width="5" height="2" alt="" /></td>
            <td align="left" valign="top" class="capital_bg" style="padding:10px 0px 10px 0px;"><table width="100%" border="0" cellspacing="0" cellpadding="0">
              <tr>
                <td class="read_link1"><a href="http://www.capitalfm.co.ke/mobi/" title="http://www.capitalfm.co.ke/" target="_blank">Capital Mobile</a></td>
              </tr>
            </table></td>
          </tr>
        </table></td>
      </tr>
      <tr>
        <td align="left" valign="top"><img src="http://www.capitalfm.co.ke/news/images/blank_img.gif" width="2" height="41" alt="" /></td>
      </tr>
      <tr>
        <td align="center" valign="top"><table width="264" border="0" cellspacing="0" cellpadding="0">
          <tr>
            <td align="left" valign="top"><table width="100%" border="0" cellspacing="0" cellpadding="0">
              <tr>
                <td align="left" valign="top" class="search_bg2"><span style="padding-left:10px;">
                  <input name="Search" type="text" class="text_field1" />
                </span></td>
                <td align="left" valign="top"><img src="http://www.capitalfm.co.ke/news/images/search_btn2.gif" width="59" height="24" alt="" /></td>
              </tr>
            </table></td>
          </tr>
          <tr>
            <td align="left" valign="top"><table width="100%" border="0" cellspacing="0" cellpadding="0">
              <tr>
                <td width="8%" align="left" valign="top"><input name="Web" type="radio" class="redio_btn" value="Web" /></td>
                <td width="18%" align="left" valign="top" class="web_text2">Web </td>
                <td width="8%" align="left" valign="top"><input name="Archives" type="radio" class="redio_btn" value="Archives" /></td>
                <td align="left" valign="top" class="web_text2">Archives</td>
              </tr>
            </table></td>
          </tr>
        </table></td>
      </tr>
      <tr>
        <td align="left" valign="top"><img src="http://www.capitalfm.co.ke/news/images/blank_img.gif" width="2" height="50" alt="" /></td>
      </tr>
	  <tr>
        <td align="center" valign="top" ><table width="500" border="0" cellspacing="0" cellpadding="0">
          <tr>
            <td align="center" valign="top" class="footer_text"><a href="index.php">Home</a> |<a href="http://www.capitalfm.co.ke/news/Kenyanews/"> Kenya</a> | <a href="http://www.capitalfm.co.ke/business/">Business</a> | <a href="http://www.capitalfm.co.ke/news/World/">World</a> | <a href="http://www.capitalfm.co.ke/news/Featured/">Features</a> | <a href="http://www.capitalfm.co.ke/news/Commentry/">Opinion</a> | <a href="http://www.capitalfm.co.ke/news/download.php">Download </a> | <a href="http://www.capitalfm.co.ke/radio/">Radio</a><br />
                <a href="http://www.capitalfm.co.ke/news/Terms">Terms of service</a> | <a href="http://www.capitalfm.co.ke/news/Privacy">Privacy Policy</a> | <a href="http://www.capitalfm.co.ke/news/images/rateCard/1287059782.pdf" target="_blank">Advertise with us</a> | <a href="http://www.capitalfm.co.ke/news/About">About Us</a> |<a href="http://www.capitalfm.co.ke/news/contact_us.php"> Contact us</a> | <a href="http://www.capitalfm.co.ke/news/SiteMap">Site map</a></td>
          </tr>
          
          <tr>
            <td align="center" valign="top"><img src="http://www.capitalfm.co.ke/news/images/blank_img.gif" width="2" height="8" alt="" /></td>
          </tr>
          <tr>
            <td align="center" valign="top" class="footer_text">2009 Capital News. Capital Group Limited. All Rights Reserved.</td>
          </tr>
        </table>
		<div id="capital_digital_img"><a href="http://www.capitaldigitalmedia.co.ke/" target="_blank"><img src="http://www.capitalfm.co.ke/news/images/capital_digital_img.gif"  title="Capital Digital Media" alt="Capital Digital Media" border="0"/></a></div></td>
      </tr>
      <tr>
        <td align="left" valign="top">&nbsp;</td>
      </tr>
    </table>
</div>
</td>
		  </tr>
		</table>
     </td>
   </tr> 
</table> 
<!-- start Tynt -->
<script type="text/javascript">tyntVariables = {"ap":"Read more: "};</script> <script type="text/javascript" src="http://tcr.tynt.com/javascripts/Tracer.js?user=bOeViu4WSr3O3Lab7jrHtB&amp;s=110&amp;cc=6&amp;lang=en"></script> 
  <div id="fb-root"></div>
    <script>
      window.fbAsyncInit = function() {
        FB.init({appId: '123861527650404', status: true, cookie: true,
                 xfbml: true});
      };
      (function() {
        var e = document.createElement('script');
        e.type = 'text/javascript';
        e.src = document.location.protocol +
          '//connect.facebook.net/en_US/all.js';
        e.async = true;
        document.getElementById('fb-root').appendChild(e);
      }());
    </script>

</body>
</html>
  <script language="JavaScript">

 // whitespace characters
      var whitespace = " \t\n\r";

      /****************************************************************/

      // Check whether string s is empty.
      function isEmpty(s)
      {
		  return ((s == null) || (s.length == 0))
	  }

      /****************************************************************/

      function isWhitespace (s)
      {
           var i;	               
           if (isEmpty(s)) return true;           
           for (i = 0; i < s.length; i++)
           {
              var c = s.charAt(i);
			  if (whitespace.indexOf(c) == -1) return false;
           }
           return true;
      }

function chkvalid(form)
{
	 var Email = form.email.value;	 
	 var code = form.code.value;
	 var re = /^([a-zA-Z0-9-_\.]+@([a-zA-Z0-9-_]+\.)+[a-zA-Z]{2,4})$/;


	 if(isWhitespace(form.fname.value) == true)
	{
		alert("Please enter your name.") ;
		form.fname.focus() ;
		return false ;
	}
	 
	else  if(isWhitespace(Email) == true)
	{
		alert("Please enter your email.") ;
		form.email.focus() ;
		return false ;
	}
	 
	else  if (re.test(Email) == false)
	{ 
		alert("Please enter correct email.") ;
		form.email.focus() ;
		return false ;
	}
	else if(isWhitespace(form.comment.value)== true)
	{
		alert("Please enter your comment.");
		form.code.focus();
		return false;
	}
	 	 
	else if(isWhitespace(form.code.value)== true)
	{
		alert("Please enter  code.");
		form.code.focus();
		return false;
	}
	
	else{	
	call(code);
	return false;
	}
 }
	
////Ajax code

var request="";

if(window.XMLHttpRequest)  
{
	request= new XMLHttpRequest();
}
else if (window.ActiveXObject)
{
	request= new ActiveXObject("Microsoft.XMLHTTP");
}

function call(code)
{
	var url ="http://www.capitalfm.co.ke/news/validateCaptcha.php?id="+code;
	//alert(url);
	request.open("GET",url,true);
	request.onreadystatechange=callabc;
	request.send(null);
}

function callabc()
{
	if(request.readyState==4)
	{
		if(request.status==200)
		{
			var text=request.responseText;	
			//alert(text);
			//return false;
			if(text !="")
			{
			alert(text);
			document.frm.code.value='';
			document.frm.code.focus() ;
			return false ;
			}
			else
			{
			document.frm.submit();
			}	  
		}	 
		 
	}
}

</script>
beginarticle 1
<?xml version="1.0" encoding="utf-8"?>
<!DOCTYPE html PUBLIC "-//W3C//DTD XHTML 1.0 Transitional//EN" "http://www.w3.org/TR/xhtml1/DTD/xhtml1-transitional.dtd">
<html xmlns="http://www.w3.org/1999/xhtml" xml:lang="en" lang="en">
<head>
<meta http-equiv="Content-Type" content="text/html; charset=utf-8" />
  <style type="text/css" media="all">@import "/modules/aggregator/aggregator.css";</style>
<style type="text/css" media="all">@import "/modules/node/node.css";</style>
<style type="text/css" media="all">@import "/modules/poll/poll.css";</style>
<style type="text/css" media="all">@import "/modules/system/defaults.css";</style>
<style type="text/css" media="all">@import "/modules/system/system.css";</style>
<style type="text/css" media="all">@import "/modules/user/user.css";</style>
<style type="text/css" media="all">@import "/sites/all/modules/archive/archive.css";</style>
<style type="text/css" media="all">@import "/sites/all/modules/cck/content.css";</style>
<style type="text/css" media="all">@import "/sites/all/modules/img_assist/img_assist.css";</style>
<style type="text/css" media="all">@import "/sites/all/modules/tagadelic/tagadelic.css";</style>
<style type="text/css" media="all">@import "/sites/all/modules/cck/fieldgroup.css";</style>
<style type="text/css" media="all">@import "/sites/all/modules/forward/forward.css";</style>
<style type="text/css" media="all">@import "/sites/all/modules/print/css/printlinks.css";</style>
<style type="text/css" media="all">@import "/modules/comment/comment.css";</style>
<style type="text/css" media="all">@import "/sites/all/modules/google_cse/google_cse.css";</style>
<style type="text/css" media="all">@import "/themes/etn/style.css";</style>
<script type="text/javascript" src="/misc/jquery.js"></script>
<script type="text/javascript" src="/misc/drupal.js"></script>
<script type="text/javascript" src="/sites/all/modules/img_assist/img_assist.js"></script>
<script type="text/javascript" src="/misc/textarea.js"></script>
<script type="text/javascript">Drupal.extend({ settings: { "googleCSE": { "locale": [ "en" ] } } });</script>
<script type="text/javascript">var BASE_URL = "/";</script>
<meta http-equiv="Content-Type" content="text/html; charset=utf-8" />
<meta name="DC.Title" content="Community demands cause consternation among Uganda tour firms" />
<meta name="keywords" content="Africa,Uganda tour deals,Uganda tour firms,Uganda tourist attractions,uganda tourist sites,uganda travel deals,travel news,tourism news,travel deals,vacation,breaking news,global news,travel" />
<meta name="robots" content="index,follow" />
<link rel="shortcut icon" href="/favicon.ico" type="image/x-icon" />
<meta name="description" content="UGANDA (eTN) - Demands by community groups from outside Queen Elizabeth National Park that visiting tourists "should report to local community leaders" caused both consternation, as well as bemusement by safari operators, when the news was reported ..." /> <title>Tourists Told To Report To Local Authorities Community demands cause consternation among Uganda tour firms - eTurboNews.com</title>
    <style type="text/css" media="print">@import "/themes/etn/print.css";</style>
    <!--[if lt IE 7]>
    <style type="text/css" media="all">@import "/themes/etn/fix-ie.css";</style>
    <![endif]-->
    <script type='text/javascript' src='http://www.bannerreport.org/www/delivery/spcjs.php?id=4&amp;block=1&amp;charset=UTF-8'></script>
</head>
  <body>
<!-- Layout -->
<div id="wrapper">
<a href="" title="eTurboNews - Travel and Tourism Industry news"></a>

  <div id="masthead">

  <div style="text-align:right;height:20px;display:block;clear:both;">  
  &nbsp;&nbsp;  
  <a rel="nofollow" href="http://www.eturbopr.com/events">Events</a> &middot; 
	<a rel="nofollow" target="_blank" href="http://www.eturbopr.com/adv/contact.htm">eTN Team</a> &middot; 
	<a rel="nofollow" href="http://www.eturbopr.com/adv">Advertising</a> &middot; 
	<a rel="nofollow" href="http://eturbopr.com/TVLW">Submit Articles</a> &middot;
	&nbsp; &nbsp;
  </div>
  <div id="logo">
  <a href="http://www.eturbonews.com/" title="Travel and Tourism Industry News"><img src="/themes/etn/images/logo.jpg" alt="Travel and Tourism Industry News" /></a>
  </div>

  <div id="banner">
<script type="text/javascript"><!--
google_ad_client = "pub-0354349613023605";
/* etn_bigsize */
google_ad_slot = "2214908351";
google_ad_width = 728;
google_ad_height = 90;
//-->
</script>
<script type="text/javascript"
src="http://pagead2.googlesyndication.com/pagead/show_ads.js">
</script>
  </div>

</div>

<div id="nav_main">
    <ul class="links primary-links"><li  class="first menu-1-1-2"><a href="/australia-pacific" class="menu-1-1-2">Australia/ NZ &amp; Pacific</a></li>
<li  class="menu-1-2-2"><a href="/north-america" class="menu-1-2-2">USA &amp; Canada</a></li>
<li  class="menu-1-3-2"><a href="/caribbean-central-america" class="menu-1-3-2">America (not US/Can)</a></li>
<li  class="menu-1-4-2"><a href="/europe" class="menu-1-4-2">Europe &amp; Israel</a></li>
<li  class="menu-1-5-2"><a href="/middle-east" class="menu-1-5-2">Middle East &amp; Gulf</a></li>
<li  class="menu-1-6-2"><a href="/africa" class="menu-1-6-2">Africa</a></li>
<li  class="menu-1-7-2"><a href="/south-america" title="old South America " class="menu-1-7-2">Central Asia</a></li>
<li  class="menu-1-8-2"><a href="/asia" class="menu-1-8-2">East Asia</a></li>
<li  class="menu-1-9-2"><a href="/world" class="menu-1-9-2">Global Issues</a></li>
<li  class="menu-1-10-2"><a href="/talk" title="Executive Talk" class="menu-1-10-2">Interviews</a></li>
<li  class="menu-1-11-2"><a href="http://www.travelindustrydeals.com" title="sponsor articles" class="menu-1-11-2">Travel Deals</a></li>
<li  class="menu-1-12-2"><a href="/partners" title="Recommended links" class="menu-1-12-2">eTN Partners</a></li>
<li  class="menu-1-13-2"><a href="http://www.tourismexecutives.com" title="news about people in the travel &amp; tourism industry" class="menu-1-13-2">Tourism Executives</a></li>
<li  class="menu-1-14-2"><a href="http://www.eturbonews.com/websites/businesstravel" title="business &amp; corporate travel, including meeting and incentive travel" class="menu-1-14-2">Business,Corporate,MICE</a></li>
<li  class="last menu-1-15-2"><a href="http://www.travelindustryreview.com" class="menu-1-15-2">Newswire</a></li>
</ul>    </div>
  <div class="clear"></div>
<div id="searchbar">
<table cellpadding="0" cellspacing="0"><tr><td width="400">
<div class="breadcrumb"><a href="/">Home</a></div></td><td><div id="block-google_cse-0" class="clear block block-google_cse">

  <h2>Search for:</h2>

  <form action="/search/google"  accept-charset="UTF-8" method="get" id="google-cse-searchbox-form">
<div><input type="hidden" name="cx" id="edit-cx" value="partner-pub-0354349613023605:9sgfky-r5y8"  />
<input type="hidden" name="cof" id="edit-cof" value="FORID:11"  />
<div class="form-item" id="edit-query-wrapper">
 <input type="text" maxlength="128" name="query" id="edit-query"  size="15" value="" title="Enter the terms you wish to search for." class="form-text" />
</div>
<input type="submit" name="op" id="edit-sa" value="Search"  class="form-submit" />
<input type="hidden" name="form_id" id="edit-google-cse-searchbox-form" value="google_cse_searchbox_form"  />

</div></form>
</div>
</td></tr></table>
</div>
<div id="outercolumn">		
					<div id="content">
                                  

                              
          <div id="block-block-21" class="clear block block-block">


  <p><a target="_blank" href="http://www.ratepoint.com?pid=etn_inc1"><br />
<img src="http://www.ratepoint.com/partners/tools/banners/v5_468x60.gif" alt="RatePoint - Grow -468x60"></a></p>
</div>
<!-- google_ad_section_start -->
          <div id="fullpage">
  
   
  <h2 class="topic">Tourists Told To Report To Local Authorities</h2>
    <h1>Community demands cause consternation among Uganda tour firms</h1>
    <div class="artikelbild">
    <img src="http://www.eturbonews.com/files/imagecache/fullpage/uganda_queene_main.jpg" alt="Community demands cause consternation among Uganda tour firms" title="Community demands cause consternation among Uganda tour firms"  class="imagecache imagecache-fullpage" />    <div class="imgcaption">Queen Elizabeth National Park in Uganda / Image via ganeandmarshall.com</div>    <br />
      <div style="text-align:left;width:250px;">

<p>
<div id="block-block-19" class="clear block block-block">


  <script type="text/javascript"><!--
google_ad_client = "pub-0354349613023605";
/* 250x250, created 4/6/10 */
google_ad_slot = "8569782493";
google_ad_width = 250;
google_ad_height = 250;
//-->
</script>
<script type="text/javascript"
src="http://pagead2.googlesyndication.com/pagead/show_ads.js">
</script>
</div>
</p>
</div>

  </div>
      <span class="author">By 
    Wolfgang H. Thome, eTN | 
    Oct 12, 2010  </span>
  
  <p>UGANDA (eTN) - Demands by community groups from outside Queen Elizabeth National Park that visiting tourists "should report to local community leaders" caused both consternation, as well as bemusement by safari operators, when the news was reported in the local media earlier in the week. </p>
<p>Reportedly, the groups demanded that tourists "should come to the local authorities first," immediately giving rise to suggestions that ulterior motives were at work, disguising an attempt to make money from tourists – as one regular source from the safari sector put it – by any means.</p>
<p>Such suspicions were given a further boost when it was learned that the same groups also demanded from the National Forest Authority the right to cultivate bare patches in protected forests, prompting the same source to say: "It is clear there is no motive of conservation or in fact any good motivation other than trying to get their hands on tourists. Who knows what will be demanded of them should our drivers comply with such and bring tourists to local administrators. We pay park entrance for the visitors to [Uganda Wildlife Authority] UWA, have our licences from the Ministry of Tourism, so why should tourists ‘report’ somewhere else? And the group’s demand to be allowed to cultivate in forests shows they are not having an idea about conservation but are only interested in commercial gains."</p>
</div>


<div class="terms">
  <ul class="links inline"><li  class="first taxonomy_term_25"><a href="/africa" rel="tag" title="" class="taxonomy_term_25">Africa</a></li>
<li  class="taxonomy_term_20848"><a href="/tag/uganda-tour-deals" rel="tag" title="" class="taxonomy_term_20848">Uganda tour deals</a></li>
<li  class="taxonomy_term_20847"><a href="/tag/uganda-tour-firms" rel="tag" title="" class="taxonomy_term_20847">Uganda tour firms</a></li>
<li  class="taxonomy_term_20752"><a href="/tag/uganda-tourist-attractions" rel="tag" title="" class="taxonomy_term_20752">Uganda tourist attractions</a></li>
<li  class="taxonomy_term_20685"><a href="/tag/uganda-tourist-sites" rel="tag" title="" class="taxonomy_term_20685">uganda tourist sites</a></li>
<li  class="last taxonomy_term_20686"><a href="/tag/uganda-travel-deals" rel="tag" title="" class="taxonomy_term_20686">uganda travel deals</a></li>
</ul></div>

 
<p>
<div id="block-relatedlinks-3" class="clear block block-relatedlinks">

  <h2>Related Articles</h2>

  <div class="item-list"><ul><li><a href="/19024/uganda-tourism-needs-marketing-funding-succeed">Uganda tourism needs marketing funding to succeed</a></li><li><a href="/18982/uganda-aviators-reject-world-bank-suggestions">Uganda aviators reject World Bank suggestions</a></li><li><a href="/18945/new-nature-park-opening-uganda">New nature park opening in Uganda</a></li><li><a href="/19006/east-african-legislative-assembly-endorses-new-aviation-law">East African legislative assembly endorses new aviation law</a></li><li><a href="/19079/seychelles-minister-and-emirates-airline-president-meet">Seychelles minister and Emirates airline president meet</a></li><li><a href="/19077/lufthansa-team-promotes-codeshared-flights-east-africa">Lufthansa team promotes codeshared flights in East Africa</a></li><li><a href="/19075/asias-night-tourism-triumph">Asia&#039;s night of tourism triumph</a></li><li><a href="/19069/mwanza-spend-almost-20-million-tourism-promotion-tanzania">Mwanza to spend almost 20 million on tourism promotion in Tanzania</a></li></ul></div></div>
</p>

<div class="fullpage_footer"> &nbsp; 
  <a href="/forward/19032" rel="nofollow" class="emailthis">Email this page</a> | 
  <a href="/print/19032" rel="nofollow" class="printthis">Print this page</a> |
  <a href="/19032/community-demands-cause-consternation-among-uganda-tour-firms#comments" rel="nofollow" class="commentthis">Write a comment</a> (
  <a href="/19032/community-demands-cause-consternation-among-uganda-tour-firms#comments" rel="nofollow">
    0</a>) | 
  	<a rel="nofollow" class="rssfeed" target="_blank" href="http://feeds.feedburner.com/Eturbonews-TravelAndTourismIndustryNews">Get the news feed</a>
	|
	<a target="_blank" style="font-weight: 700" href="http://visitor.constantcontact.com/d.jsp?m=1103507731807&amp;p=oi">
	Subscribe to eTN</a></div>

 <br /> <br />
<div id="comments"><h2 class="comments">Comments</h2><div class="box">

  <h2>Post new comment</h2>

  <div class="content"><form action="/comment/reply/19032"  accept-charset="UTF-8" method="post" id="comment-form">
<div><div class="form-item" id="edit-name-wrapper">
 <label for="edit-name">Your name: <span class="form-required" title="This field is required.">*</span></label>
 <input type="text" maxlength="60" name="name" id="edit-name"  size="30" value="" class="form-text required" />
</div>
<div class="form-item" id="edit-mail-wrapper">
 <label for="edit-mail">E-mail: <span class="form-required" title="This field is required.">*</span></label>
 <input type="text" maxlength="64" name="mail" id="edit-mail"  size="30" value="" class="form-text required" />
 <div class="description">The content of this field is kept private and will not be shown publicly.</div>
</div>
<div class="form-item" id="edit-homepage-wrapper">
 <label for="edit-homepage">Homepage: </label>
 <input type="text" maxlength="255" name="homepage" id="edit-homepage"  size="30" value="" class="form-text" />
</div>
<div class="form-item" id="edit-comment-wrapper">
 <label for="edit-comment">Comment: <span class="form-required" title="This field is required.">*</span></label>
 <textarea cols="60" rows="15" name="comment" id="edit-comment"  class="form-textarea resizable required"></textarea>
</div>
<ul class="tips"><li>Web page addresses and e-mail addresses turn into links automatically.</li><li>Allowed HTML tags: &lt;a&gt; &lt;em&gt; &lt;strong&gt; &lt;h1&gt;&lt;h2&gt;&lt;cite&gt; &lt;code&gt; &lt;ul&gt; &lt;ol&gt; &lt;li&gt; &lt;dl&gt; &lt;dt&gt; &lt;dd&gt;&lt;img&gt;&lt;span&gt;</li><li>Lines and paragraphs break automatically.</li><li>Images can be added to this post.</li><li>You may insert YouTube videos with [youtube:ID]</li></ul><p><a href="/filter/tips">More information about formatting options</a></p><input type="hidden" name="form_id" id="edit-comment-form" value="comment_form"  />
<fieldset class="captcha"><legend>CAPTCHA</legend><div class="description">This question is to prevent automated spam submissions.</div><img src="/image_captcha/1024249521" alt="Image CAPTCHA" title="Image CAPTCHA" /><div class="form-item" id="edit-captcha-response-wrapper">
 <label for="edit-captcha-response">What code is in the image?: <span class="form-required" title="This field is required.">*</span></label>
 <input type="text" maxlength="128" name="captcha_response" id="edit-captcha-response"  size="15" value="" class="form-text required" />
 <div class="description">Enter the characters shown in the image without spaces, also respect upper and lower case.</div>
</div>
<input type="hidden" name="captcha_token" id="edit-captcha-token" value="7cc8d538347cbf71f5652518427c2dfd"  />
</fieldset>
<input type="submit" name="op" id="edit-preview" value="Preview comment"  class="form-submit" />
<input type="submit" name="op" id="edit-submit" value="Post comment"  class="form-submit" />

</div></form>
</div>
</div>
</div><!-- google_ad_section_end -->
          </div> 
					 					          <div id="sidebar-right" class="sidebar">
          
          <div id="block-block-14" class="clear block block-block">


  <script type="text/javascript"><!--
google_ad_client = "pub-0354349613023605";
//etn_sidebar_r
google_ad_slot = "7241142866";
google_ad_width = 300;
google_ad_height = 250;
//--></script>
<script type="text/javascript"
src="http://pagead2.googlesyndication.com/pagead/show_ads.js">
</script>
<br /></div>
<div id="block-block-17" class="clear block block-block">


  <p><html></p>
<ul id="findus">
<li>
<a target="_blank" title="eTurboNews on Youtube" href="http://www.youtube.com/eturbonews"><img alt="eTurboNews on Youtube" border="0" src="/themes/etn/images/youtube_icon.png" /><span>YouTube</span></a></li>
<li><a href="http://www.twitter.com/eturbonews" target="_blank" title="eTurboNews on Twitter"><img alt="eTurboNews on Twitter" border="0" src="/themes/etn/images/twitter_Icon.png" /><span>Twitter</span></a></li>
<li><a href="http://www.facebook.com/eTurboNews" target="_blank" title="eTurboNews on Facebook"><img alt="eTurboNews on Facebook" border="0" src="/themes/etn/images/facebook_icon.png" /><span>Facebook</span></a></li>
<li><a href="http://www.linkedin.com/in/eturbonews"><br />
	<img src="http://www.travelwirenews.com/template/LinkedIn.png" style="border-width: 0px; height: 9px; width: 35px;"></a> </li>
<li>&nbsp;<a target="_blank" href="http://www.wayn.com/profiles/eTurboNews"><img alt="" src="http://www.wayn.com/images/modern/new_menu/logo.gif" width="86" height="24" style="height: 9px; width: 35px; border-width: 0px"></a> </li>
<li><a target="_blank" href="http://feeds.feedburner.com/Eturbonews-TravelAndTourismIndustryNews"><img src="http://www.eturbonews.com/files/images/feed-icon-32x32.gif" alt="Subscribe to this site" width="32" height="32" style="border-width: 0px" /></a> </li>
</ul>
</div>
<div id="block-block-18" class="clear block block-block">

  <h2>Publisher&#039;s recommendation:</h2>

  <p><a target="_blank" href="http://www.abujacarnivaloffice.com/">Abuja Carnival 27-30 Nov 2010</a><br />
<a target="_blank" href="http://www.sti-me.com">Coming to Jordan on business or leisure?</a>?<br />
<a href="http://www.sti-me.com">L</a><a target="_blank" href="http://www.sti-me.com">et STI Middle East&nbsp;manage your Jordan trip</a><br />
<a target="_blank" href="http://www.cheapairportparking.org">Airport Parking at LAX, JFK,</a> <a target="_blank" href="http://www.cheapairportparking.org/sea">SeaTac</a><br />
<a target="_blank" href="http://www.villaserbelloni.com">Lake Como, Grand Hotel Villa Serbelloni</a><br />
<a target="_blank" href="http://mailorderhawaii.com/mm5/merchant.mvc?Screen=SFNT&amp;Store_Code=M&amp;Affiliate=eTurboNews">Mailorders Hawaiian Products</a><br />
<a href="http://www.easyfiancevisa.com">Fiance Visa</a> / <a href="http://www.easyfiancevisa.com">K1 Visa</a> / <a href="http://www.easyfiancevisa.com">K-1 Visa</a> / <a href="http://www.easyfiancevisa.com">Fiancee Visa</a><br />
<a target="_blank" href="http://www.sti-me.com/">Coming to Jordan, choose STI Middle East</a><br />
<a target="_blank" href="http://www.farahhotel.com.jo/">Best Budget Hotel in Amman, Jordan </a><br />
<a href="http://www.bhutanonline.net">www.bhutanonline.net</a><br />
<a target="_blank" href="http://www.robertshawaii.com">Roberts Hawaii: Tour and Inbound Operator</a><br />
<a href="http://www.easymarriagevisa.com">Marriage Visa</a> /  <a href="http://www.easymarriagevisa.com">K3 Visa</a> / <a href="http://www.easymarriagevisa.com">K-3 Visa</a> /<a href="http://www.easymarriagevisa.com">Spouse Visa</a><br />
<a target="_blank" href="http://www.shrofftravel.com">Best Airfares from the Philippines : Shroff Intl. Travel</a><br />
<a target="_blank" href="http://www.aroundtheglobetours.com">Deluxe Tours - Middle East &amp; Africa specialists</a>1<br />
<a target="_blank" href="http://www.filipinafianceevisa.com">Fiancee Visas Philippines</a></p>
<p><a target="_blank" href="http://www.eturbopr.com/adv/textlink.htm"><br />
Submit your your link</a></p>
<p><a target="_blank" href="http://eturbonews.earthtv.com"><br />
<img alt="" src="http://www.etn.travel/images/earthtvbanner.jpg" width="314" height="234"></a><br />
<a href="http://networkedblogs.com/" target="_blank" title="NetworkedBlogs"><img src="http://static.networkedblogs.com/static/images/logo_small.png" title="NetworkedBlogs" /></a><a href="http://networkedblogs.com/blog/eturbonews/?ahash=9506f0a6554f9e3e6fe355b4b87b6a65">Follow this blog</a></p>
</div>
<div id="block-block-16" class="clear block block-block">


  <p><!-- start RatePoint Subscription Tool - Please, do not change --><br />
<iframe border="0" frameborder="0" height="74" scrolling="no" width="219" src="http://sitetools.ratepoint.com/subscribe_tool/59755?fg=faebec&amp;bg=2f0a99&amp;border=c9c9c9&amp;title=Subscribe%20to%20eTurboNews&amp;group_id=" ></iframe><br />
<!-- end RatePoint Subscription Tool - Please, do not change --></p>
</div>
<div id="block-views-comments_recent" class="clear block block-views">

  <h2>Recent comments</h2>

  <div class='view view-comments-recent'><div class='view-content view-content-comments-recent'><div class="item-list"><ul><li><div class='view-item view-item-comments-recent'><div class='view-field view-data-node-title'><a href="/19005/travel-best-university-world">Travel is the best University in the world</a></div></div>
</li><li><div class='view-item view-item-comments-recent'><div class='view-field view-data-node-title'><a href="/11120/air-canada-launch-only-nonstop-flights-between-hawaii-and-calgar">Air Canada to launch the only nonstop flights between Hawaii and Calgary, AB</a></div></div>
</li><li><div class='view-item view-item-comments-recent'><div class='view-field view-data-node-title'><a href="/18990/new-chief-tourism-officer-appointed-al-tayaar-travel-group">New chief tourism officer appointed to Al-Tayaar Travel Group</a></div></div>
</li><li><div class='view-item view-item-comments-recent'><div class='view-field view-data-node-title'><a href="/12446/special-coaches-planned-foreign-tourists">Special coaches planned for foreign tourists</a></div></div>
</li><li><div class='view-item view-item-comments-recent'><div class='view-field view-data-node-title'><a href="/19083/egypt-aims-attract-more-tourists-india">Egypt aims to attract more tourists from India</a></div></div>
</li><li><div class='view-item view-item-comments-recent'><div class='view-field view-data-node-title'><a href="/18990/new-chief-tourism-officer-appointed-al-tayaar-travel-group">New chief tourism officer appointed to Al-Tayaar Travel Group</a></div></div>
</li><li><div class='view-item view-item-comments-recent'><div class='view-field view-data-node-title'><a href="/14809/flooding-livingstone-zambia">Flooding in Livingstone Zambia</a></div></div>
</li><li><div class='view-item view-item-comments-recent'><div class='view-field view-data-node-title'><a href="/18883/sofitel-loses-dalat-gains-phnom-penh-southeast-asia">Sofitel loses Dalat but gains Phnom Penh in Southeast Asia</a></div></div>
</li><li><div class='view-item view-item-comments-recent'><div class='view-field view-data-node-title'><a href="/17923/oneworld-integration-coincides-newest-hub-opening-berlin">Oneworld integration coincides with newest hub opening in Berlin</a></div></div>
</li><li><div class='view-item view-item-comments-recent'><div class='view-field view-data-node-title'><a href="/10758/bunny-ranch-price-tickets-includes-good-time-party-passes-govern">Bunny ranch price tickets includes good time party passes for government officials</a></div></div>
</li></ul></div></div><div class='more-link'><a href="/comments-recent">more</a></div></div>
</div>
<div id="block-block-20" class="clear block block-block">


  <p><html xmlns:v="urn:schemas-microsoft-com:vml" xmlns:o="urn:schemas-microsoft-com:office:office"><br />
<body></p>
<table BORDER="" CELLSPACING="0" CELLPADDING="7" WIDTH="583" DIR="ltr" style="border: 3px solid #CC0000; width: 300px; ">
<tr>
<td style="color: #FFFFFF; font-weight: 700; border-width: 1px; background-color: #CC0000; font-size: medium;">
		Deals of the week:</td>
</tr>
<tr>
<td style="border-color: #1454C2; border-width: 1px; text-align: left; " valign="top">
		<img alt="" src="http://www.eturbonewsgroup.com/deal/Expeditionlogo_Layer-1.gif" width="59" height="53" style="float: right"><a target="_blank" href="http://www.oceanwide-expeditions.com/news" style="text-align: left">$1,050 &amp; up: Unbeatable airfares from the US and Europe to<br />
				Ushuaia over the holidays!</a></td>
</tr>
<tr>
<td style="color: #1454C2; font-weight: 700; border-width: 1px; background-color: #D9ECFF; width: 300px;">
		<a target="_blank" style="font-style: italic" href="http://www.eturbonewsgroup.com/deal/posting.htm"><br />
		click here to post a deal</a></td>
</tr>
<tr>
<td style="color: #FFFFFF; font-weight: 700; border-width: 1px; background-color: #CC0000">
		eTurboNews </td>
</tr>
</table>
<p><iframe src="http://oascentral.travelzoo.com/RealMedia/ads/adstream_sx.ads/eTurboNews/page1/@Top?O=&amp;D=&amp;G=" width="300px" height="250px" scrolling="no" align="top left" frameborder="0" marginwidth="0" marginheight="0" target="_blank"></iframe></p>
<p></body></p>
<p></html></p>
</div>
<div id="block-print_mail-0" class="clear block block-print_mail">

  <h2>Most emailed</h2>

  <div class="item-list"><ul><li><a href="/airlines-need-wake-and-ante-customer-service">Airlines need to wake up and up the ante on customer service.</a></li><li><a href="/about">About eTurboNews</a></li><li><a href="/summary">Summary</a></li></ul></div></div>
<div id="block-block-6" class="clear block block-block">

  <h2>Premium Partners</h2>

  <p><!DOCTYPE html PUBLIC "-//W3C//DTD HTML 4.01//EN" "http://www.w3.org/TR/html4/strict.dtd"><br />
<html xmlns:v="urn:schemas-microsoft-com:vml" xmlns:o="urn:schemas-microsoft-com:office:office"><br />
<body style="margin-top: 0px"></p>
<table style="border-color: #ffffff; border-width: 0px; WIDTH: 210px; text-align: center;">
<tr>
<td style="text-align: center"><a href="http://www.eturbopr.com/CNN"><br />
		<img style="BORDER-RIGHT-WIDTH: 0px; WIDTH: 100px; BORDER-TOP-WIDTH: 0px; BORDER-BOTTOM-WIDTH: 0px; HEIGHT: 100px; BORDER-LEFT-WIDTH: 0px" alt="" src="http://www.eturbopr.com/friends/cnnetn.gif" width="150" height="150"></a>&nbsp;</td>
<td style="text-align: center"><a target="_blank" href="http://www.skal.org"><br />
		<img style="BORDER-RIGHT-WIDTH: 0px; WIDTH: 100px; BORDER-TOP-WIDTH: 0px; BORDER-BOTTOM-WIDTH: 0px; HEIGHT: 100px; VERTICAL-ALIGN: top; BORDER-LEFT-WIDTH: 0px" alt="" src="http://www.eturbopr.com/friends/skallogo.jpg" width="100" height="150"></a></td>
</tr>
<tr>
<td style="text-align: center">
		<a title="World Travel &amp; Tourism Council" href="http://www.wttc.org"><br />
		<img style="BORDER-RIGHT-WIDTH: 0px; WIDTH: 100px; BORDER-TOP-WIDTH: 0px; BORDER-BOTTOM-WIDTH: 0px; HEIGHT: 49px; VERTICAL-ALIGN: top; BORDER-LEFT-WIDTH: 0px" alt="World Travel &amp; Tourism Council" align="left" src="http://www.eturbopr.com/friends/wttcLogo.gif" width="100" height="64"></a></td>
<td style="text-align: center">
		<img style="WIDTH: 100px; HEIGHT: 59px; text-align: center;" src="http://www.eturbopr.com/friends/Picture%202.png">&nbsp;</td>
</tr>
<tr>
<td style="HEIGHT: 122px; text-align: center;"><a href="http://www.ftv.com"><br />
		<img style="BORDER-RIGHT-WIDTH: 0px; WIDTH: 100px; BORDER-TOP-WIDTH: 0px; BORDER-BOTTOM-WIDTH: 0px; HEIGHT: 60px; VERTICAL-ALIGN: top; BORDER-LEFT-WIDTH: 0px" alt="" src="http://www.eturbopr.com/friends/FTVLogo2.jpg" width="100" height="91"></a>&nbsp;</td>
<td style="HEIGHT: 122px; text-align: center;">
		<a target="_blank" href="http://www.authentication.travel/index.jsp?ap=TRAP&amp;aff=eturbo"><br />
		<img style="BORDER-RIGHT-WIDTH: 0px; WIDTH: 100px; BORDER-TOP-WIDTH: 0px; BORDER-BOTTOM-WIDTH: 0px; HEIGHT: 93px; VERTICAL-ALIGN: top; BORDER-LEFT-WIDTH: 0px" alt="" src="http://www.eturbopr.com/friends/dot-travel-black.jpg" width="100" height="140"></a></td>
</tr>
<tr>
<td style="text-align: center"><a target="_blank" href="http://www.hawaiitourismassociation.com/"><br />
		<img style="BORDER-RIGHT-WIDTH: 0px; WIDTH: 100px; BORDER-TOP-WIDTH: 0px; BORDER-BOTTOM-WIDTH: 0px; HEIGHT: 99px; BORDER-LEFT-WIDTH: 0px" alt="" src="http://www.eturbopr.com/friends/QUHITA150.gif" width="150" height="149"></a>&nbsp;</td>
<td style="text-align: center"><a href="http://www.atbfair.com/"><br />
		<img style="BORDER-RIGHT-WIDTH: 0px; WIDTH: 100px; BORDER-TOP-WIDTH: 0px; BORDER-BOTTOM-WIDTH: 0px; HEIGHT: 100px; BORDER-LEFT-WIDTH: 0px" alt="" src="http://www.eturbopr.com/friends/ATBsmall.jpg" width="150" height="150"></a>&nbsp;</td>
</tr>
<tr style="text-align: center">
<td><a target="_blank" href="http://www.itb-asia.com"><br />
		<img style="BORDER-RIGHT-WIDTH: 0px; WIDTH: 100px; BORDER-TOP-WIDTH: 0px; BORDER-BOTTOM-WIDTH: 0px; HEIGHT: 99px; BORDER-LEFT-WIDTH: 0px" alt="" src="http://www.eturbopr.com/friends/ITBSG150.gif" width="151" height="150" align="middle"></a></td>
<td><a target="_blank" href="http://www.wtmlondon.com/etn"><br />
		<img style="BORDER-RIGHT-WIDTH: 0px; WIDTH: 100px; BORDER-TOP-WIDTH: 0px; BORDER-BOTTOM-WIDTH: 0px; HEIGHT: 100px; BORDER-LEFT-WIDTH: 0px" alt="" src="http://www.eturbopr.com/friends/WTM_150x150.gif" width="150" height="150" align="middle"></a>&nbsp;</td>
</tr>
<tr>
<td>
		<img style="WIDTH: 100px; HEIGHT: 63px" src="http://www.eturbopr.com/friends/ITCMA%20logo.jpg" align="middle"></td>
<td style="text-align: center">
		<img src="http://www.eturbopr.com/friends/ats_109.jpg" style="height: 89px; width: 90px" align="middle">&nbsp;</td>
</tr>
<tr>
<td style="text-align: center">
		<a target="_blank" href="http://www.asta.org"><br />
		<img style="border-width: 0px; WIDTH: 90px; HEIGHT: 72px" src="http://www.eturbopr.com/friends/ASTA_20logo_20large_20size_20logo_20only_1_.jpg" align="middle"></a>&nbsp;</td>
<td style="text-align: center">
		<a target="_blank" href="http://www.picresorts.com/en/default1.asp"><br />
		<img style="border-width: 0px; height: 100px; width: 100px;" alt="" src="http://www.travelwirenews.com/banners/PIC150x150.gif" width="150" height="150" align="middle"></a></td>
</tr>
<tr>
<td colspan="2">
		<a target="_blank" href="http://croatia.hr/en-GB/Homepage"><br />
		<img style="border-width: 0px; height: 31px; width: 250px;" alt="" src="http://www.travelwirenews.com/banners/Croatia_2.gif" width="468" height="60"></a></td>
</tr>
<tr>
<td colspan="2">
		<a target="_blank" href="http://www.worldtravelawards.com/event48"><br />
		<img style="border-width: 0px; height: 32px; width: 250px;" alt="" src="http://www.travelwirenews.com/banners/WTA-EuroEvent.gif" width="469" height="61"></a></td>
</tr>
<tr>
<td colspan="2">
		<a target="_blank" href="http://www.worldtravelawards.com/event48"><br />
		<img style="border-width: 0px; height: 32px; width: 250px;" alt="" src="http://www.travelwirenews.com/banners/WTA-AsiaAusEvent.gif" width="468" height="61"></a></td>
</tr>
<tr>
<td colspan="2">
		<a href="http://www.uniglobetravel.com"><br />
		<img style="border-width: 0px; height: 22px; width: 250px;" alt="" src="http://www.travelwirenews.com/banners/Uniglobebanner.jpg" width="468" height="42"></a>&nbsp;</td>
</tr>
</table>
<p>&nbsp;</p>
<p></body></p>
<p></html></p>
</div>
          <br clear="all" />
          <br /><br />
          <div style="float:left;width:40px;">
			<a href="http://feeds.feedburner.com/Eturbonews-TravelAndTourismIndustryNews">
			<img src="http://www.eturbonews.com/files/images/feed-icon-32x32.gif" alt="Subscribe to this site" width="32" height="32" style="border-width: 0px" /></a></div><div style="float:left;margin-top:0px;"><h4>
			<a target="_blank" href="http://feeds.feedburner.com/Eturbonews-TravelAndTourismIndustryNews">Subscribe to eTurboNews<br />News Feed</a></h4></div>
          <br /><br />
          <a href="http://technorati.com/faves?add=http://www.eturbonews.com">
			<img src="http://eturbonews.com/themes/etn/images/technorati.png" width="150" height="25" alt="Add eTurboNews to Technorati Favorites" style="border-width: 0px" /></a>    
      <br /><br />
         </div>
                    <div class="clear"></div>
</div> <!-- Outercolumn -->	
<!--/* OpenX Interstitial or Floating DHTML Tag v2.7.29-beta */-->

<script type='text/javascript'><!--//<![CDATA[
   var ox_u = 'http://www.bannerreport.org/www/delivery/al.php?zoneid=37&ct0=INSERT_CLICKURL_HERE&layerstyle=simple&align=left&valign=middle&padding=2&closetime=15&padding=2&shifth=30&shiftv=0&closebutton=t&backcolor=FFFFFF&bordercolor=000000';
   if (document.context) ox_u += '&context=' + escape(document.context);
   document.write("<scr"+"ipt type='text/javascript' src='" + ox_u + "'></scr"+"ipt>");
//]]>--></script>


<div class="hline clear"></div>
<div class="page_bottom"></div>
<div class="hline clear"></div>
<div class="subcolumns">
  <div class="sub1">
    <div class="subinside">
        </div>
  </div>
  
  <div class="sub2">
    <div class="subinside">
        </div>
  </div>
  
  <div class="sub3">
    <div class="subinside">
        </div>
  </div>
</div>
<div class="clear"></div>
<div class="subcolumns">
  <div class="sub1">
    <div class="subinside">
        </div>
  </div>
  
  <div class="sub2">
    <div class="subinside">
        </div>
  </div>
  
  <div class="sub3">
    <div class="subinside">
        </div>
  </div>
</div>
<div class="clear"></div>
<div class="subcolumns">
  <div class="sub1">
    <div class="subinside">
        </div>
  </div>
  
  <div class="sub2">
    <div class="subinside">
        </div>
  </div>
  
  <div class="sub3">
    <div class="subinside">
        </div>
  </div>
  </div>


	<div id="footer">
    <ul class="footerlist">
		<li><a href="http://www.eturbonews.com/africa" class="menu-1-1-2">eTN Africa</a></li>
		<li><a href="http://www.eturbonews.com/asia" class="menu-1-2-2">eTN Asia</a></li>
		<li>
		<a href="http://www.eturbonews.com/australia-pacific" class="menu-1-3-2">
		eTN Australia/ Pacific</a></li>
		<li>
		<a href="http://www.eturbonews.com/caribbean-central-america" class="menu-1-4-2">
		eTN Caribbean/Central America</a></li>
		<li><a href="http://www.eturbonews.com/europe" class="menu-1-5-2">eTN&nbsp; Europe</a></li>
	<li><a href="http://www.eturbonews.com/middle-east" class="menu-1-6-2">
	eTN Gulf/Middle East</a></li>
	<li><a href="http://www.eturbonews.com/north-america" class="menu-1-7-2">eTN 
	USA/Canada</a></li>
	<li><a href="http://www.eturbonews.com/south-america" class="menu-1-8-2">
	eTN South America</a></li>
		<li><a href="http://www.forimmediaterelease.net/">eTN For Journalists</a></li>
	<li><a href="http://www.eturbonews.com/websites/hawaii">eTN Hawaii </a></li>
	<li><a href="http://www.romance.travel/">eTN Romance Travel Weekly</a></li>
	<li><a href="http://www.travelindustrydeals.com">eTN Travelindustrydeals</a></li>
	<li><a href="http://www.eturbonews.com/view/allpostsbytime">eTN Summary headlines</a><br />
	</li>
	</ul>
	<ul class="footerlist">
		<li class="first"><strong>
		<a rel="nofollow" href="http://www.eturbopr.com/events">Global Event 
		Calendar </a></strong></li>
		<li><a rel="nofollow" href="http://www.eturbopr.com/adv/index.htm">About eTN</a></li>
		<li>
		<a rel="nofollow" target="_blank" href="http://www.eturbopr.com/adv/contact.htm">eTN Team</a></li>
		<li><a rel="nofollow" href="/company-profile">Company Profile</a></li>
		<li><a rel="nofollow" href="http://www.eturbopr.com/privacy/">Privacy Police</a></li>
		<li><a rel="nofollow" href="http://www.eturbopr.com/partners">eTN Partners</a></li>
		<li>
		<a rel="nofollow" style="font-weight: 700" href="http://eturbopr.com/TVLW/">Submit Stories</a></li>
		<li><strong>
		<a rel="nofollow" target="_blank" href="http://visitor.constantcontact.com/d.jsp?m=1103507731807&amp;p=oi">Subscription</a></strong></li>
		<li>
		<a rel="nofollow" href="http://www.eturbopr.com/adv/circulation.htm">Circulation</a></li>
	</ul>
	<p>&nbsp;</p>
	<ul class="footerlist">
		<li><a rel="nofollow" href="http://www.eturbonews.com/contact">Contact Form</a></li>
		<li><strong><a rel="nofollow" href="http://www.eturbopr.com/adv">eTN Advertising</a></strong></li>
		<li><a rel="nofollow" href="http://www.eturbopr.com/summary">eTN TravelTelegram</a></li>
		<li>
		<a target="_blank" href="http://www.eturbonews.com/websites/businesstravel">Business Travel</a></li>
		<li><a href="http://www.forimmediaterelease.net/">ForImmediateRelease</a></li>
		<li><a href="http://www.eturbonews.de/">eTurboNews.de (German)</a></li>
		<li><a href="http://www.restaurantfuehrer24.de/">Restaurants (German)</a></li>
		<li><a target="_blank" href="http://www.business-travel.de/">Business 
		travel (German)</a></li>
	</ul>
	<br />
		<div id="footermessage">
		<p>&copy; 2001-2010 eTurboNews, Inc. All rights Reserved
</p>
	</div>
			
</div>

</div>

<script type="text/javascript" src="/files/googleanalytics/ga.js"></script>
<script type="text/javascript" src="/sites/all/modules/google_cse/google_cse.js"></script>
<script type="text/javascript">try{var pageTracker = _gat._getTracker("UA-719894-20");pageTracker._trackPageview();} catch(err) {}</script>
  </body>
</html>
beginarticle 1
<!DOCTYPE html PUBLIC "-//W3C//DTD XHTML 1.0 Transitional//EN" "http://www.w3.org/TR/xhtml1/DTD/xhtml1-transitional.dtd">
<html xmlns="http://www.w3.org/1999/xhtml" xml:lang="en" lang="en" dir="ltr">
<head>
    <link type="application/rss+xml" title="" rel="alternate"
          href="/news/-/2558/2558/-/view/asFeed/-/136vofr/-/index.xml"/>
    <title>The East African: &nbsp;- News&nbsp;|Militant groups fuel poaching in East Africa</title>
<meta http-equiv="content-type" content="text/html; charset=UTF-8"/>
<meta name="robots" content="index,follow"/>
<meta name="copyright" content="Nation Media Group">
<meta name="author" content="Xinhua, "/><meta name="email" content="interneteditors@nation.co.ke"/>
<meta name="description" content="

The seizure last week of elephant ivory in the Al Shabaab controlled area of Somalia has raised concerns the rebel group may be targeting Kenya’s wildlife trophies to raise funds for its war activities."/>
<meta name="keywords" content="Al Shabaab, poaching in East Africa"/>
<link rel="shortcut icon" type="image/x-icon" href="/image/view/-/2456/favicon/33593/-/8dqlwwz/-/root.ico"/>
<link rel="stylesheet" type="text/css"  href="/code/view/TheEastAfrican/-/4/-/8lgfdk/-/base.css" />
<link rel="stylesheet" type="text/css"  href="/code/view/TheEastAfrican/-/16/-/lo74pn/-/print_base.css" />
<link rel="stylesheet" type="text/css"  href="/code/view/TheEastAfrican/-/2364/-/70e9uiz/-/basemod.css" />
<link rel="stylesheet" type="text/css"  href="/code/view/TheEastAfrican/-/2366/-/70e9ugz/-/basemod_article.css" />
<link rel="stylesheet" type="text/css"  href="/code/view/TheEastAfrican/-/2372/-/70e9toz/-/basemod_bloglanding.css" />
<link rel="stylesheet" type="text/css"  href="/code/view/TheEastAfrican/-/2384/-/70e9sqz/-/basemod_blogpost.css" />
<link rel="stylesheet" type="text/css"  href="/code/view/TheEastAfrican/-/2388/-/70e9smz/-/basemod_blogsingle.css" />
<link rel="stylesheet" type="text/css"  href="/code/view/TheEastAfrican/-/2432/-/70e95rz/-/basemod_channel.css" />
<link rel="stylesheet" type="text/css"  href="/code/view/TheEastAfrican/-/2396/-/70e9rsz/-/basemod_classdetail.css" />
<link rel="stylesheet" type="text/css"  href="/code/view/TheEastAfrican/-/2400/-/70e98hz/-/basemod_classifieds.css" />
<link rel="stylesheet" type="text/css"  href="/code/view/TheEastAfrican/-/2404/-/70e98dz/-/basemod_classresults.css" />
<link rel="stylesheet" type="text/css"  href="/code/view/TheEastAfrican/-/2392/-/70e9rwz/-/basemod_front.css" />
<link rel="stylesheet" type="text/css"  href="/code/view/TheEastAfrican/-/2410/-/70e97lz/-/basemod_gallery.css" />
<link rel="stylesheet" type="text/css"  href="/code/view/TheEastAfrican/-/2414/-/70e97hz/-/basemod_join.css" />
<link rel="stylesheet" type="text/css"  href="/code/view/TheEastAfrican/-/2434/-/70e95pz/-/basemod_obits.css" />
<link rel="stylesheet" type="text/css"  href="/code/view/TheEastAfrican/-/2418/-/70e97dz/-/basemod_premium.css" />
<link rel="stylesheet" type="text/css"  href="/code/view/TheEastAfrican/-/2422/-/70e96nz/-/basemod_register.css" />
<link rel="stylesheet" type="text/css"  href="/code/view/TheEastAfrican/-/2426/-/70e96jz/-/basemod_search.css" />
<link rel="stylesheet" type="text/css"  href="/code/view/TheEastAfrican/-/2368/-/70e9uez/-/content.css" />
<link rel="stylesheet" type="text/css"  href="/code/view/TheEastAfrican/-/2430/-/70e95tz/-/patch_generic.css" />
<link rel="stylesheet" type="text/css"  href="/code/view/TheEastAfrican/-/30/-/lo74r9/-/custom.css" />
<script type="text/javascript" language="javascript" src="/code/view/TheEastAfrican/-/1196/-/70f0nvz/-/mootools.js"></script>
<script type="text/javascript" language="javascript" src="/code/view/TheEastAfrican/-/1198/-/70f0ntz/-/plugin.js"></script>
<script type="text/javascript" language="javascript" src="/code/view/TheEastAfrican/-/1200/-/70f04kz/-/rating.js"></script>
<script type="text/javascript" language="javascript" src="/code/view/TheEastAfrican/-/1202/-/70f04iz/-/sse.js"></script>
<script type="text/javascript" language="javascript" src="/code/view/TheEastAfrican/-/1204/-/70f04gz/-/swfobject.js"></script>
<script type="text/javascript" language="javascript" src="/code/view/TheEastAfrican/-/1206/-/70f04ez/-/video.js"></script>
<script type="text/javascript" language="javascript" src="/code/view/TheEastAfrican/-/1208/-/70f04cz/-/voting.js"></script>
<script type="text/javascript" language="javascript" src="/code/view/TheEastAfrican/-/2564/-/70e8alz/-/functions.js"></script>
<script type="text/javascript" language="javascript" src="/code/view/TheEastAfrican/-/2566/-/70e8ajz/-/utils.js"></script>
<script type="text/javascript" language="javascript" src="/code/view/TheEastAfrican/-/2568/-/70e8ahz/-/ddtabmenu.js"></script>
<script type="text/javascript" language="javascript" src="/code/view/TheEastAfrican/-/2570/-/70e89tz/-/echoice.js"></script>
<style type="text/css">
    #main {
        padding: 10px 20px;
    }
</style>

<meta name="google-site-verification" content="glAy8WGLXsInbU7af-F86mHK5AN4yVERDcpnXbChRz4">
<script src="/analytics/tracker.jsp" type="text/javascript" language="JavaScript"></script></head>
<body>
<div id="page_shadows">
    <div id="page_margins">
        <div id="page">

            <div id="topnav">
        <!-- start: skip link navigation -->
        <a class="skip" href="#navigation" title="skip link">Skip to the navigationchannel.links.navigation.skip.label</a><span class="hideme">.</span>
        <a class="skip" href="#content" title="skip link">Skip to the content</a><span class="hideme">.</span>
        <!-- end: skip link navigation -->
        <a  href="/external/863754?url=http%253A%252F%252Fwww.africareview.com%252F">Africa Review</a><span>|</span><a  href="/external/2476?url=http%253A%252F%252Fwww.nation.co.ke">Daily Nation</a><span>|</span><a  href="/external/2480?url=http%253A%252F%252Fwww.bdafrica.com">Business Daily</a><span>|</span><a  href="/external/2464?url=http%253A%252F%252Fwww.ntv.co.ke">NTV</a><span>|</span><a  href="/external/2478?url=http%253A%252F%252Fwww.monitor.co.ug%252F">Daily Monitor</a><span>|</span><a  href="/external/2462?url=http%253A%252F%252Fwww.thecitizen.co.tz">The Citizen</a><span>|</span><a  href="/external/2470?url=http%253A%252F%252Fwww.mwananchi.co.tz%252F">Mwananchi</a></div>

<div id="header_image">
    <div class="c75l">
        <div id="logo">
                    <a  href="/-/2456/2456/-/1bxxmm/-/index.html"><img 
                src="/image/view/-/442654/medRes/34140/-/maxh/85/-/12b0om0z/-/ea+logo.png"
                alt="HOME"/>
    </a></div>
            </div>
    <div class="c25r">
        <div id="search">
            <div id="loginArea">
    <a href="javascript:void(0);" class="login_link" id="login_link">Login</a>

            <div id="droplogin">
                <form id="loginForm" method="post" action="/page/session_login/TheEastAfrican/news/-/2558/1033020/-/view/DEFAULT/-/7ymalz/-/index.html"><table style="width:120px; border: 0; padding: 0;  border-collapse: collapse;">

                        <tr>

                            <td><label id="login.username.label"  >Username:</label><input id="username" name="username" class="textInput" style="width: 140px;" onkeypress="return entsub(event,this.form)" type="text" value=""/></td>
                        </tr>
                        <tr>
                            <td><label id="login.password.label"  >Password:</label><input id="password" name="password" class="textInput" style="width: 140px;" onkeypress="return entsub(event,this.form)" type="password" value=""/></td>
                        </tr>
                        <tr>
                            <td style="text-align:right;"><a href="javascript:void(0);"
                                                             onclick="return $('loginForm').submit()"
                                                             class="btn-black"><span id="login.submit.text"   style="text-transform:uppercase;">Submit</span></a></td>

                        </tr>
                        <tr>
                            <td>
                                Not registered?&nbsp;
                                <a href="">Click here</a><br/><a
                                    href="http://www.nation.co.ke/-/394/378/-/12l6mme/-/index.html">Forgot
                                your password?</a>
                            </td>
                        </tr>
                    </table>
                </form></div>

        </div><form id="searchHeader" name="searchfrm" method="post" action="/page/search/TheEastAfrican/news/-/2558/2558/-/view/asSearch/-/fob6r5/-/index.html"><input class="textInput" style="width: 140px; height: 25px;" id="searchInput" name="userQuery"
                       type="text" onkeypress="return entsub(event,this.form)">
                <a href="#" class="go_button" onclick="$('searchHeader').submit()"><span>GO</span></a>
                <input name="contextsIds" type="hidden" value="2456"/>
                <input name="sortBy" type="hidden" value="maupublicationdate"/>
                <input name="docTypes" type="hidden" value="&quot;,,,&quot;"/>
            </form></div>
    </div>
</div>

<!-- begin: main navigation #nav -->
<div id="nav">
    <a id="navigation" name="navigation_"></a>
    <!-- skiplink anchor: navigation -->
    <div id="nav_main">
        <div id="ddtabmenu" class="ddcolortabs">
        <ul>
            <li id="current">
                        <a  href="/news/-/2558/2558/-/o3vy3hz/-/index.html" rel="ct1">News</a></li>
                <li >
                        <a  href="/business/-/2560/2560/-/onenc5/-/index.html" rel="ct2">Business</a></li>
                <li >
                        <a  href="/OpEd/-/434748/434748/-/9qmqgg/-/index.html" rel="ct3">Opinion &amp; Editorial</a></li>
                <li >
                        <a  href="/magazine/-/434746/434746/-/1523wgq/-/index.html" rel="ct4">Magazine</a></li>
                <li >
                        <a  href="/Reports/-/921484/921484/-/srx0sc/-/index.html" rel="ct5">Reports</a></li>
                </ul>
    </div>
<div id="navtools">

        </div>

    </div>

    <script type="text/javascript">
    //ddtabmenu.definemenu("ddtabmenu")
</script>
<div class="tabcontainer">
    <div id="ct1" class="tabcontent">
                <script type="text/javascript">
                        ddtabmenu.definemenu("ddtabmenu", 0)
                    </script>
	              </div>
            <div id="ct2" class="tabcontent">
                </div>
            <div id="ct3" class="tabcontent">
                <a  href="/OpEd/Politics%20and%20Verse/-/592324/592324/-/naqsfh/-/index.html">Politics and Verse</a></div>
            <div id="ct4" class="tabcontent">
                </div>
            <div id="ct5" class="tabcontent">
                </div>
            <div id="ct6" class="tabcontent">
                </div>
            </div>

</div>
<!-- end: main navigation -->
<div id="main" style="width: 950px">
                <a id="content" name="content_"></a>
				<!-- Article Page Sidebar -->
                <div class="subcolumns" id="contentwrapper">
                    <!-- Aricle Page Content -->
                    <div class="c65l" id="articlepagecontent">
                        <div class="subcl">
                            <div id="articlebody">
                                <!-- Content + Sidebar -->
<!-- Breadcrumbs -->
    <div class="breadcrumbs">
            <a  href="/-/2456/2456/-/1bxxmm/-/index.html">Home</a><span><img
                                src="/image/view/-/2288/data/129/-/h/19/-/6kiyqez/-/bread_sep.gif"
                                height="19"/></span><a  href="/news/-/2558/2558/-/o3vy3hz/-/index.html">News</a><span><img src="/image/view/-/2286/data/128/-/h/19/-/9iglirz/-/bread_end.gif " height="19"/></span>
                        </div>
    <!-- End Breadcrumbs -->
<p class="newstype">News</p>

<h1>Militant groups fuel poaching in East Africa</h1>

<div id="article_tools">
    <div id="dropshare">
            <a href="http://twitter.com/home?status=Currently reading http://www.theeastafrican.co.ke/news/-/2558/1033020/-/onjxouz/-/index.html&amp;title=Militant groups fuel poaching in East Africa"
               title="Submit to Twitter">
                <img src="/image/view/-/1000250/data/162115/-/7lg22az/-/twitter.png"/>
            </a>
        <a href="http://www.facebook.com/share.php?u=http://www.theeastafrican.co.ke/news/-/2558/1033020/-/onjxouz/-/index.html"
               title="Submit to Facebook">
                <img src="/image/view/-/2296/data/45/-/117discz/-/facebook.gif"/>
            </a>
        <a href="http://digg.com/submit?url=http://www.theeastafrican.co.ke/news/-/2558/1033020/-/onjxouz/-/index.html&amp;title=Militant groups fuel poaching in East Africa"
               title="Submit to Digg">
                <img src="/image/view/-/2292/data/44/-/jncrjn/-/digg.gif"/>
            </a>
        <a href="http://del.icio.us/post?url=http://www.theeastafrican.co.ke/news/-/2558/1033020/-/onjxouz/-/index.html&amp;title=Militant groups fuel poaching in East Africa"
               title="Submit to del.icio.us">
                <img src="/image/view/-/2290/data/46/-/6p6cuk/-/delicious.gif"/>
            </a>
        <a href="http://www.stumbleupon.com/submit?url=http://www.theeastafrican.co.ke/news/-/2558/1033020/-/onjxouz/-/index.html&amp;title=Militant groups fuel poaching in East Africa"
               title="Submit to StumbleUpon">
                <img src="/image/view/-/2350/data/47/-/cigefiz/-/stumble.gif"/>
            </a>
        <a href="http://www.stumbleupon.com/submit?url=http://www.theeastafrican.co.ke/news/-/2558/1033020/-/onjxouz/-/index.html&amp;title=Militant groups fuel poaching in East Africa"
               title="Submit to Yahoo Buzz">
                <img src="/image/view/-/2362/data/48/-/3b8dwwz/-/yahoo.gif"/>
            </a>
        </div>
    <span><img src="/image/view/-/2320/data/43/-/1al6uwz/-/ico_plus.png"/><a href="javascript:void(0);" id="share_link">Share</a></span>
    <span><img src="/image/view/-/418/data/40/-/d9x1rw/-/ico_bookmark.png"/><a href="javascript:void(0);"><script type="text/javascript">
    function CreateBookmarkLink() {
        var title = "Militant groups fuel poaching in East Africa";
        var url = 'http://www.theeastafrican.co.ke/news/-/2558/1033020/-/onjxouz/-/index.html';

        if (window.sidebar) { // Mozilla Firefox Bookmark
            window.sidebar.addPanel(title, url, "");
        } else if (document.all) { // IE Favorite
            window.external.AddFavorite(url, title);
        }
        else if (window.opera) { // Opera Hotlist
            var elem = document.createElement('a');
            elem.setAttribute('rel', 'sidebar');
            elem.setAttribute('href', url);
            elem.setAttribute('title', title);
            alert('opera not yet completely supported');
            elem.click();

        }
    }
</script>

<a href="javascript:CreateBookmarkLink()">Bookmark</a></a></span>
    <span><img src="/image/view/-/414/data/39/-/clerl0z/-/ico_print.png"/><a  href="/news/-/2558/1033020/-/view/printVersion/-/ma2noc/-/index.html">Print</a></span>
    <span><img src="/image/view/-/420/data/41/-/14id4l4/-/ico_email.png"/><a href="javascript:void(0);" id="email_link">Email</a></span>
        <div id="dropemail">
            <div id="recommend_1033020">
    <form id="emailForm_recommend" method="post" action="/page/recommend/TheEastAfrican/news/-/2558/1033020/-/view/emailForm/-/f2dk8xz/-/index.html"><input id="hideTo" name="hideTo" type="hidden" value="false"/><input id="commentRequired" name="commentRequired" type="hidden" value="false"/><input id="updateElement" name="updateElement" type="hidden" value="recommend_1033020"/><input id="postMode" name="postMode" type="hidden" value="ajax"/><input id="action" name="action" type="hidden" value="recommend"/><input type="hidden" name="disabled" value="false"/>

    <table width="240" border="0" cellspacing="0" cellpadding="0">
        <tr>

                    <td>
                        <b>Email this article to a friend</b><br/><br/>
                        <label for="to">Friend's Email Address</label>
                        <input id="to" name="to" class="textInput" style="width: 180px;" type="text" value=""/></td>
                </tr>
            <tr>
            <td><label for="from">Your Email</label>
                <input id="from" name="from" class="textInput" style="width: 180px;" type="text" value=""/></td>
        </tr>

        <tr>
            <td>
                <label for="text">Message</label>
                <textarea id="message" name="text" class="textInput" rows="12" cols="32"></textarea></td>
        </tr>
        <tr>
            <td align="right">
                <a href="javascript:void(0);" id="contactFormBtn" 
                   onclick="return submitFormWithoutButton($('emailForm_recommend'), 'recommend_1033020');"
                   class="btn-black"><span style="color: white;">Submit</span></a>
                <a href="javascript:void(0);" id="contactFormBtnCancel"
                       onclick="return CancelEmailForm($('emailForm_recommend').getParent().getParent(), 'recommend')"
                       class="btn-black"><span style="color: white;">Cancel</span>
                    </a>
                </td>
            <td/>
        </tr>
    </table>
</form></div>
</div>
    <span id="article_rate">Rating <div id="rating_1033020"><!-- START starRating.tag --><div id="ratingStars_1033020"><div class="stars" style="width:60px;height:12px;position:relative;background:url(/image/view/-/300/lowRes/737/-/s6lxe0z/-/starrow_white.gif);"><div class="currentStars" style="position:absolute;width:0px;height:12px;left:0px;background:url(/image/view/-/296/lowRes/118489/-/cf8lu6/-/starrow.gif)"></div></div></div><!-- END starRating.tag --></div></span>
    </div><!-- Video added to the Media Field-->
    <img class="photo_article"
                src="/image/view/-/1033022/medRes/204255/-/maxw/600/-/qisfgrz/-/elephantpix.jpg"
                alt="A herd of elephants walk in the Amboseli game park in Kenya. The species is now being targeted by insurgents. Photo/FILE"/>
    <p id="photo_article_caption">
        

A herd of elephants walk in the Amboseli game park in Kenya. The species is now being targeted by insurgents. Photo/FILE&nbsp;</p>
<div id="articlemeta">
    By&nbsp;Xinhua
        &nbsp;(<a href="javascript:void(0);" id="author_link">email the author</a>)<br/>
        <div id="dropauthor">
            <div id="emailAuthor_1033020">
    <form id="emailForm_email_author" method="post" action="/page/email_author/TheEastAfrican/news/-/2558/1033020/-/view/emailForm/-/11viee8z/-/index.html"><input id="hideTo" name="hideTo" type="hidden" value="true"/><input id="commentRequired" name="commentRequired" type="hidden" value="true"/><input id="updateElement" name="updateElement" type="hidden" value="emailAuthor_1033020"/><input id="postMode" name="postMode" type="hidden" value="ajax"/><input id="action" name="action" type="hidden" value="email_author"/><input type="hidden" name="disabled" value="false"/>

    <table width="240" border="0" cellspacing="0" cellpadding="0">
        <input id="to" name="to" type="hidden" value="interneteditors@nation.co.ke"/><tr>
            <td><label for="from">Your Email</label>
                <input id="from" name="from" class="textInput" style="width: 180px;" type="text" value=""/></td>
        </tr>

        <tr>
            <td>
                <label for="text">Message</label>
                <textarea id="message" name="text" class="textInput" rows="12" cols="32"></textarea></td>
        </tr>
        <tr>
            <td align="right">
                <a href="javascript:void(0);" id="contactFormBtn" 
                   onclick="return submitFormWithoutButton($('emailForm_email_author'), 'emailAuthor_1033020');"
                   class="btn-black"><span style="color: white;">Send</span></a>
                <a href="javascript:void(0);" id="contactFormBtnCancel"
                       onclick="return CancelEmailForm($('emailForm_email_author').getParent().getParent(), 'email_author')"
                       class="btn-black"><span style="color: white;">Cancel</span>
                    </a>
                </td>
            <td/>
        </tr>
    </table>
</form></div>
</div>
    <br>
    Posted&nbsp;Thursday, October 14&nbsp;2010&nbsp;at&nbsp;19:12</div>
<div id="article_text">
    <p>
        <div><p>NAIROBI, Oct. 14</p></div><div><p>The seizure last week of elephant tusks in the Al Shabaab controlled area of Somalia has raised concerns the rebel group may be targeting Kenya’s treasured wildlife  to raise funds for its war activities.</p></div><div><p>Bonaventure Ebayi, the director of the Lusaka Agreement Task Force (LATF), a regional anti-poaching initiative operating from Kenya, confirmed the seizure.</p></div><div><p>"We were able to use the Kenya security forces and with assistance of security forces from the Somali Transitional Federal Government to recovery the ivory," Ebayi told Xinhua in an interview in Nairobi on Wednesday.</p></div><div><p>The ivory is suspected to have come from the Arawale National Reserve, a 533 sq kilometer wildlife sanctuary managed by Kenya Wildlife Services (KWS).</p></div><div><p>The official said the seizure, the first of its kind in the region, has raised concern of increased poaching in the region, where areas near insurgent activities the most affected by wildlife crime.</p></div><div><p>"The challenge of poaching and illegal wildlife meat in eastern Africa is made worse by insecure patches especially along the shared borders," said Ebayi.</p></div><div><p>Several border points, rich in wildlife, in the Democratic Republic of Congo (DRC), Rwanda, Burundi, Uganda,  Kenya and Ethiopia, among others, are controlled by insurgents, Ebayi said. </p></div><div><p>Kenya is one of the countries that has seen its elephant population decline sharply due to poaching, which peaked in the mid-80s before a concerted government effort that led to the arrest  and prosecution of poachers.</p></div><div><p>"It is in such areas where lack of state presence, means illicit small arms like guns are available to criminals and can easily be used to kill wildlife."</p></div><div><p>In Great Lakes region, rebel groups often attack protected game parks and reserves to kill wildlife for food or trophies.</p></div><div><p>He said poachers are now using sophisticated technology to avoid detection by game rangers.</p></div><div><p>"Ivory and rhino horns poachers and traders have become so sophisticated that the pace of training our wildlife rangers in combat, intelligence gathering and analysis and the use of modern equipment must be improved.</p></div><div><p>"We require improved capacity building in intelligence collection, investigations and making follow-ups to defeat the trade because the consequences on animals, tourism and the environment are too high," said Ebayi.</p></div><div><p>The Lusaka Agreement Task Force in housed at the KWS offices in Nairobi.</p></div></p>
</p>
    flashad<div class="clear"></div>
    <div id="article_pages">

            <a href="/news/-/2558/1033020/-/item/0/-/t6egd6/-/index.html"class="pagenr_current">1</a>
                <span>|</span>
                <a href="/news/-/2558/1033020/-/item/1/-/t6egd7/-/index.html"class="pagenr">2</a>
                <a href="/news/-/2558/1033020/-/item/1/-/t6egd7/-/index.html" class="btn-black">
                    <span>Next Page &raquo;</span></a>
            </div>
    <iframe src="http://www.facebook.com/plugins/like.php?href=http%3A%2F%2Fwww.nation.co.ke&amp;layout=standard&amp;show_faces=true&amp;width=450&amp;action=like&amp;font=arial&amp;colorscheme=light" scrolling="no" frameborder="0" allowTransparency="true" style="border:none; overflow:hidden; width:450px; height:px"></iframe>
    <div class="wide_google_ads">
        <a  href="/external/410?url=http%253A%252F%252Fads.nationmedia.com%252Feasubs%252Fea_form.asp" onclick="return _clk('page_.2456_.2558_.1033020*DEFAULT*en*contentbean_.410*DEFAULT*en*1contentbean_.410*0ad__EA')" target="external"><img 
                src="/image/view/-/903016/medRes/154508/-/maxw/600/-/110jfvuz/-/eaad468by60.jpg"
                alt=""/>
    </a></div>
</div>

<a id="commentsAnchor"></a>

    <div class="subcolumns" id="article_comments">
        <p class="bigcommentbar">Add a comment (1 comments so far)</p>

    <div class="c38l" id="comments_form">
    <div class="subcl">

    <form id="comment_1033020_form" method="post" action="/page/comment/TheEastAfrican/news/-/2558/1033020/-/view/commenting/-/t62i9b/-/index.html"><input type="hidden" name="postMode" value="ajax"/>
        <input id="requestDisplayAll" name="requestDisplayAll" type="hidden" value="false"/><input id="displayAll" name="displayAll" type="hidden" value="false"/><div class="newslist"><a href="/-/2456/433716/-/hmw6oqz/-/index.html"><p id="comment.login.required.message"  ><em>You need to login first to submit a comment.</em></p></a>
                </div>
           </div>
        </div>
    </form><div class="c62r" id="comments_list">
        <div class="subcl">
            <ol>
                <!-- preview -->
                <li>
                            <div style="" class=""><p class="commentmeta">Submitted by&nbsp;Narok97<br/>Posted&nbsp;October 15, 2010 08:41 PM</p>

        <p class="commentbody"><div><p>It is urgent that the international community and INTERPOL get involved in stopping the slaughter of these magnificent animals which not only please the human soul but provide needed jobs for many thousands of Kenyans in the tourist and associated industries. The poachers are using sophisticated methods to extract and murder the country's wildlife heritage. Kenyan political leaders - Do Your Duty!</p></div></p>
        
        <p><div id="rating_resbean_3752639"><!-- START starRating.tag --><div id="ratingStars_resbean_3752639"><div class="stars" style="width:60px;height:12px;position:relative;background:url(/image/view/-/300/lowRes/737/-/s6lxe0z/-/starrow_white.gif);"><div class="currentStars" style="position:absolute;width:0px;height:12px;left:0px;background:url(/image/view/-/296/lowRes/118489/-/cf8lu6/-/starrow.gif)"></div></div></div><!-- END starRating.tag --></div></p>
    </div></li>
                    </ol>
            </div>
    </div>
</div>
<!-- End Content + Sidebar -->

</div>
                        </div>
                    </div>
                    <!-- Sidebar -->
<div class="c35r">
    <!-- Most Popular News -->
    <div class="newstabs">
        <div class="newslistcontainer">
            <ul class="paneltabs">
                <li><a href="javascript:void(0);" class="selected">Most Popular</a></li>
            </ul>
            <ul class="newslist">
                <li><a  href="/news/Only%20two%20Africans%20among%20the%20world's%20richest%20200/-/2558/1031886/-/1443m6q/-/index.html">Only two Africans among the world&#039;s richest 200</a></li>
                <li><a  href="/news/Were%20ready%20for%20Sudans%20partition%20Museveni/-/2558/1029690/-/fvlrloz/-/index.html">We’re ready for Sudan’s partition – Museveni</a></li>
                <li><a  href="/news/-/2558/1033796/-/onjs1az/-/index.html">Zimbabwe&#039;s Mugabe calls for elections in 2011</a></li>
                <li><a  href="/OpEd/comment/Why%20the%20sins%20of%20the%20Catholic%20Church%20have%20a%20silver%20lining/-/434750/1029750/-/e8t95pz/-/index.html">Why the sins of the Catholic Church have a silver lining</a></li>
                <li><a  href="/magazine/-/434746/1029774/-/123yvrjz/-/index.html">‘My real ambition is service’ </a></li>
                <li><a  href="/news/-/2558/1032118/-/onkm98z/-/index.html">Facebook craze creates the world&#039;s youngest billionaires</a></li>
                <li><a  href="/magazine/Risk%20of%20spreading%20HIV%20is%20greater%20outside%20vaginal%20sex/-/434746/1029804/-/ghqt7yz/-/index.html">Risk of spreading HIV is greater outside vaginal sex</a></li>
                <li><a  href="/news/-/2558/1033020/-/onjxouz/-/index.html">Militant groups fuel poaching in East Africa</a></li>
                <li><a  href="/business/Equity%20Banks%20plans%20to%20enter%20Tanzania%20Rwanda%20take%20shape/-/2560/1029730/-/lh8serz/-/index.html">Equity Bank’s plans to enter Tanzania, Rwanda take shape</a></li>
                <li><a  href="/news/-/2558/1033810/-/onjrg3z/-/index.html">Arabian Peninsula ranks low in gender equality - Report</a></li>
                </ul>
        </div>
    </div>
<div id="video">
    <div id="video_content">
    </div>
</div>

<script type="text/javascript">
    window.addEvent('domready', function() {
        displayVideo_2606('/-/2456/2606/-/view/asItemRender/-/hgqm7fz/-/index.html?posVideo=0&postMode=ajax')
    });

    function displayVideo_2606(ajaxUrl) {
        // alert(ajaxUrl);
        new Ajax(ajaxUrl,
        {
            method: 'get',
            update: $("video_content"),
            evalScripts: true
        }).request();
    }

</script>

<script type="text/javascript"><!--
google_ad_client = "pub-0846142691248784";
/* 300x250, created 2/2/09 */
google_ad_slot = "7598441794";
google_ad_width = 300;
google_ad_height = 250;
//-->
</script>
<script type="text/javascript"
src="http://pagead2.googlesyndication.com/pagead/show_ads.js">
</script><div id="pictures">
    <div id="pictures_content_teaser">
        <ul class="paneltabs justtabs">
            <li><a  href="/-/2456/443692/-/hmandwz/-/index.html" class="selected">In pictures</a></li>
        </ul>


        <h4>Chinese hospital ship in Kenya, Middle East first ladies in Lebanon, Commonwealth Games in Delhi, Mike Tyson in LA, Rescue in Chile and Forest fire in Reunion</h4>

        <p id="picture_description"></p>

        <div id="picture_active">
            <a  href="/-/2456/1032778/-/r79p2rz/-/index.html"><div id="video_clip">
    <img 
                src="/image/view/-/1032772/medRes/204140/-/h/200/maxh/200/maxw/300/w/300/-/e60u0tz/-/pix7.jpg"
                alt="Kenya&#039;s National Assembly Speaker Kenneth Marende (R) chats with Chinese admiral to the Chinese Navy MV Peace Ark, Captain Bao Yu Ping after the Chinese ship docks on October 13, 2010 at the Coastal city of Mombasa. Peace Ark is the first hopsital ship in the world with over 10,000-ton capacity."/>
    </div>

<div id="video_description">
        Kenya&#039;s National Assembly Speaker Kenneth Marende (R) chats with Chinese admiral to the Chinese...</div>
</a></div>
        <div id="picture_list">
            <div class="picture_small_teaser">
                        <a  href="/-/2456/1030524/-/r7b5ekz/-/index.html"><img 
                src="/image/view/-/1030488/medRes/203165/-/h/50/maxh/250/maxw/300/w/80/-/e88ln6z/-/pix2.jpg"
                alt="A photo taken on August 25, 2010 shows former South Africa&#039;s President Nelson Mandela (C) posing with a copy of the US edition of his book &#034;Conversations with Myself&#034; next to his daughter Zindzi (L) and fellow former political prisoner Ahmed Kathrada (R) in this handout photograph released by the Nelson Mandela Foundation on October 11, 2010. AFP PHOTO / NELSON MANDELA FOUNDATION PHOTO / Debbie Yazbek"/>
    </a><p>Nelson Mandela's new book,  art in London and Kashmir, Commonwealth Games in Delhi and toxic sludge in Hungary</p>
                            </div>
                <div class="picture_small_teaser">
                        <a  href="/-/2456/1027860/-/r7rqlvz/-/index.html"><img 
                src="/image/view/-/1027854/medRes/201934/-/h/50/maxh/250/maxw/300/w/80/-/109ume9/-/spot7pix.jpg"
                alt=""/>
    </a><p>XIX Commonwealth Games in pictures</p>
                            </div>
                <div class="picture_small"id="picture_small_last">
                        <a  href="/-/2456/1027076/-/r7rwuhz/-/index.html"><img 
                src="/image/view/-/1027038/medRes/201610/-/h/50/maxh/250/maxw/300/w/80/-/b9ygw2z/-/harambeepix.jpg"
                alt="Harambee stars players (from left) Paul Were, John Baraza and Osborn Monday train  at  Kasarani Stadium in Nairobi. The Kenyan team will play against Uganda in the African Cup of Nation qualifier on Saturday. Picture by Dennis Okeyo"/>
    </a><p>Pictures of the day</p>
                            </div>
                </div>
        <div class="clear"></div>
    </div>
</div>

</div></div>
                <div class="subcolumns leaderboardad">
    

<script type="text/javascript"><!--
google_ad_client = "pub-0846142691248784";
/* 728x90, created 4/8/10 */
google_ad_slot = "3341158461";
google_ad_width = 728;
google_ad_height = 90;
//-->
</script>
<script type="text/javascript"
src="http://pagead2.googlesyndication.com/pagead/show_ads.js">
</script></div>                                </div>
            <!-- begin: #footer -->
<div id="footer">
    <div id="footer_content">
				<span>
  <a  href="/meta/-/2562/2546/-/yuw419z/-/index.html">Terms</a><a  href="/meta/-/2562/2548/-/yuw417z/-/index.html">Privacy Policy</a><a  href="/external/452794?url=http%253A%252F%252Fmobile.theeastafrican.co.ke">Mobile</a><a  href="/meta/-/2562/2550/-/yuw40jz/-/index.html">Newsfeeds</a><a  href="/meta/-/2562/2552/-/yuw40hz/-/index.html">Help</a><a  href="/meta/-/2562/2554/-/yuw40fz/-/index.html">Contact us</a><a  href="/meta/-/2562/2556/-/yuw40dz/-/index.html">About us</a></span>
        <span><a  href="/news/-/2558/1033020/-/view/asFeed/-/nwti5l/-/index.xml">RSS</a></span>
    </div>
</div>
<!-- end: #footer --></div>
    </div>
</div>
<script type="text/javascript">
var gaJsHost = (("https:" == document.location.protocol) ? "https://ssl." : "http://www.");
document.write(unescape("%3Cscript src='" + gaJsHost + "google-analytics.com/ga.js' type='text/javascript'%3E%3C/script%3E"));
</script>
<script type="text/javascript">
var pageTracker = _gat._getTracker("UA-1030601-5");
pageTracker._initData();
pageTracker._trackPageview();
</script></body>
</html>
beginarticle 1
<!DOCTYPE html PUBLIC "-//W3C//DTD XHTML 1.0 Transitional//EN"
    "http://www.w3.org/TR/xhtml1/DTD/xhtml1-transitional.dtd">
<html xmlns="http://www.w3.org/1999/xhtml" id="sixapart-standard">


<head>
    <title>Deadly Cattle Disease Eradicated - ScienceNOW</title>
    <meta http-equiv="Content-Type" content="text/html; charset=UTF-8" />
    <meta name="generator" content="Movable Type Pro 5.01" />
    <meta name="Description" content="Deadly Cattle Disease Eradicated - ScienceNOW" />
    <meta name="Keywords" content="Medicine, Virology" />
    <meta name="Copyright" content="Copyright (c) 2010 American Association for the Advancement of Science. All Rights Reserved." />
    <meta name="Author" content="Dennis Normile" />
    <meta name="robots" content="noodp"/>
    <link rel="stylesheet" href="/css/sci-styles.min.css" type="text/css" />
    <link rel="stylesheet" href="/css/sci-styles-print.min.css" type="text/css" media="print"/>
    <link rel="start" href="http://news.sciencemag.org/sciencenow/" title="Home" />
    <link rel="alternate" type="application/rss+xml" title="Recent Entries (RSS)" href="http://news.sciencemag.org/sciencenow/rss/current.xml" />
    <link rel="alternate" type="application/atom+xml" title="Recent Entries (Atom)" href="http://news.sciencemag.org/sciencenow/rss/atom.xml" />
    <link rel="icon" href="/css/img/favicon.ico" />
    <link rel="shortcut icon" href="/css/img/favicon.ico" />
    <script type="text/javascript" src="http://news.sciencemag.org/sciencenow/mt.js"></script>
    <script type="text/javascript" src="http://ajax.googleapis.com/ajax/libs/jquery/1.3.2/jquery.min.js"></script>
    <script type="text/javascript" src="/js/global-jquery.js"></script>
    <script type="text/javascript" src="/js/jquery.lightbox-0.5.js"></script>
    
    <script type="text/javascript">
    $(function() {
        $('.lightbox').lightBox();
        $('.lightbox-link').lightBox();
    });
    </script>

    <script type="text/javascript" src="http://s7.addthis.com/js/250/addthis_widget.js?pub=sciencehabit"></script>
    <script type="text/javascript">
    var addthis_config = {    
        data_track_linkback: true,
        ui_use_addressbook: true,
        username: "sciencehabit",
        ui_cobrand: "ScienceNOW"
    }
    </script>
    <script type="text/javascript">
    var adminurl = 'http://news.sciencemag.org/cgi-bin/mt/' + 'mt.cgi';
    var blog_id = '0';
    var page_id = '';
    </script>
    
    <!------ OAS SETUP begin ------>
<!-- Include OAS Analytics Setup Script -->
<SCRIPT LANGUAGE="JavaScript" src="http://oascentral.sciencemag.org/Scripts/oas_analytics.js"></SCRIPT>
<SCRIPT LANGUAGE=JavaScript>
<!--
//configuration
OAS_url = 'http://oascentral.sciencemag.org/RealMedia/ads/';
OAS_sitepage = window.location.hostname + window.location.pathname;
OAS_listpos = 'Top,Right1,Right2';
var OAS_query = 'subject_news=MEDICINE&subject_news=VIROLOGY';
var OAS_taxonomy = '';
OAS_query += '&XE' + '&' + OAS_taxonomy + OAS_rdl + "&if_nt_CookieAccept=" + OAS_CA + '&XE';
//Jeff_test = 'recent_issue=true';
OAS_target = '_top';
//end of configuration
OAS_version = 10;
OAS_rn = '001234567890'; OAS_rns = '1234567890';
OAS_rn = new String (Math.random()); OAS_rns = OAS_rn.substring (2, 11);
function OAS_NORMAL(pos) {
document.write('<A HREF="' + OAS_url + 'click_nx.ads/' + OAS_sitepage + '/1' + OAS_rns + '@' + OAS_listpos + '!' + pos + '?' + OAS_query + '" TARGET=' + OAS_target + '>');
document.write('<IMG SRC="' + OAS_url + 'adstream_nx.ads/' + OAS_sitepage + '/1' + OAS_rns + '@' + OAS_listpos + '!' + pos + '?' + OAS_query + '" BORDER=0></A>');
}
 //-->
 </SCRIPT>
<SCRIPT LANGUAGE=JavaScript1.1>
<!--
 OAS_version = 11;
if ((navigator.userAgent.indexOf('Mozilla/3') != -1) || (navigator.userAgent.indexOf('Mozilla/4.0 WebTV') != -1))
 OAS_version = 10;
if (OAS_version >= 11)
document.write('<SCR' + 'IPT LANGUAGE=JavaScript1.1 SRC="' + OAS_url + 'adstream_mjx.ads/' + OAS_sitepage + '/1' + OAS_rns + '@' + OAS_listpos + '?' + OAS_query + '"><\/SCRIPT>');//-->
</SCRIPT><SCRIPT LANGUAGE=JavaScript>
<!--
 document.write('');
function OAS_AD(pos) {
if (OAS_version >= 11)
 OAS_RICH(pos);
else
 OAS_NORMAL(pos);
}  //-->
 </SCRIPT>
<!------ OAS SETUP end ------>


    
  <link rel="prev bookmark" href="http://news.sciencemag.org/sciencenow/2010/10/baseballs-zany-pitches-just-a-vi.html" title="Baseball's Zany Pitches Just a Visual Illusion" />
  <link rel="next bookmark" href="http://news.sciencemag.org/sciencenow/2010/10/the-benefits-of-pop-quizzes.html" title="The Benefits of Pop Quizzes" />
  
  
  

    <!-- Disqus configuration -->
    <script type="text/javascript">
    var disqus_skip_auth = 1;
    var disqus_identifier = "/sciencenow/2010/10/deadly_cattle_disease_eradicated.html"; // My article ID
    </script>
</head>
<body class="pagetype-content sci-section-news sci-sec-2">


<div class="sci-bd">
    <div class="sci-bd-main">
<div class="sci-mod">
    <a href="http://news.sciencemag.org/sciencenow/"><img src="http://news.sciencemag.org/sciencenow/site-img/snow-header.gif" height="44" width="656" alt="ScienceNOW - Up to the minute news from Science" /></a>
</div>

<div id="entry-22243" class="sci-content hentry">
<div class="sci-content-inner">

    <div class="sci-content-hd sci-section">
        <h1 id="page-title" class="asset-name entry-title">Deadly Cattle Disease Eradicated</h1>
<div class="asset-meta">
    <span class="byline">by

<span class="hcard author">Dennis Normile</span></span>
    on <abbr class="published" title="14 October 2010">14 October 2010,  1:14 PM</abbr>
    <span class="separator">|</span> <a class="permalink" rel="bookmark" href="http://news.sciencemag.org/sciencenow/2010/10/deadly-cattle-disease-eradicated.html">Permanent Link</a>
    <span class="separator">|</span> <a href="http://news.sciencemag.org/sciencenow/2010/10/deadly-cattle-disease-eradicated.html#sci-comments"><span class="js-kit-comments-count" include-sources="Comments" uniq="/sciencenow/2010/10/deadly-cattle-disease-eradicated.html">0</span> Comments</a>
</div>

    </div>
<div class="sci-section sci-container">
        <div class="sci-sharebox addthis_toolbox">
            <a href="http://www.addthis.com/bookmark.php" class="addthis_button_email"> Email</a>
            <a href="http://www.addthis.com/bookmark.php" class="addthis_button_print"> Print</a>
            <span class="separator">|</span>
            <a href="http://www.addthis.com/bookmark.php" class="addthis_button_facebook"></a>
            <a href="http://www.addthis.com/bookmark.php" class="addthis_button_twitter"></a>
            <a href="http://www.addthis.com/bookmark.php" class="addthis_button_digg"></a>
            <a href="http://www.addthis.com/bookmark.php" class="addthis_button_reddit"></a>
            <a href="http://www.addthis.com/bookmark.php" class="addthis_button_stumbleupon"></a>
            <a href="http://www.addthis.com/bookmark.php" class="addthis_button_compact"> More</a>
        </div>        <div class="sci-info">
            <a href="http://news.sciencemag.org/sciencenow/2010/10/baseballs-zany-pitches-just-a-vi.html"class="sci-button">Previous Article</a>
            <a href="http://news.sciencemag.org/sciencenow/2010/10/the-benefits-of-pop-quizzes.html"class="sci-button">Next Article</a>
        </div>
    </div>


    <div class="sci-content-bd">


  
      
        
        <div class="sci-inline-feature" id="article-feature">
            <div class="overline"><a href="http://news.sciencemag.org/sciencenow/assets/2010/10/14/sn-cattle.jpg" class="lightbox-link" title="<p>History. Rinderpest, a disease that has wiped out cattle, such as these cattle herds in South Africa in 1897, appears to be eradicated.</p><p>Credit: Image courtesy of Texas A&amp;M University/College of Veterinary Sciences</p>">Enlarge Image</a></div>
            <a href="http://news.sciencemag.org/sciencenow/assets_c/2010/10/sn-cattle-thumb-800xauto-4561.jpg" class="lightbox" title="<p>History. Rinderpest, a disease that has wiped out cattle, such as these cattle herds in South Africa in 1897, appears to be eradicated.</p><p>Credit: Image courtesy of Texas A&amp;M University/College of Veterinary Sciences</p>">
            <img class="sci-inline-feature-image" src="http://news.sciencemag.org/sciencenow/assets_c/2010/10/sn-cattle-thumb-200xauto-4561.jpg" alt="sn-cattle.jpg" /></a>
            <div class="image-caption"><b>History.</b> Rinderpest, a disease that has wiped out cattle, such as these cattle herds in South Africa in 1897, appears to be eradicated.</div>
            <div class="image-credit">Credit: <span>Image courtesy of Texas A&M University/College of Veterinary Sciences</span></div>
        </div>    
  


        <div class="content-main">
   <p>Rinderpest, an infectious disease that has wiped out cattle and devastated their keepers for millennia, is gone. The United Nations Food and Agricultural Organization (FAO) <a href="http://www.fao.org/news/story/en/item/46383/icode/%27">announced</a>  today in Rome that an eradication effort launched in 1994 has achieved its goal and that fieldwork has ended.</p>

<p>"It is probably the most remarkable achievement in the history of veterinary science," says Peter Roeder, a British veterinarian involved with FAO's Global Rinderpest Eradication Programme (GREP) from its launch in 1994 until he retired in 2007. </p>

<p>Rinderpest's eradication won't be official, however, until the Paris-based World Organisation for Animal Health (OIE) certifies the rinderpest-free status of a handful of remaining countries. That process should be completed by the time of OIE's May assembly, at which time a formal declaration will be made. It will be just the second time in history a devastating viral disease has been wiped off the face of the earth, the first being the human disease smallpox, declared vanquished in 1980. </p>

<p>Although nearly forgotten in much of the West, as recently as the early 1900s, outbreaks of rinderpest—from the German for "cattle plague"—regularly ravaged cattle herds across all of Eurasia and throughout the Middle East and Africa. The virus, a relative of those that cause canine distemper and human measles, spreads through exhaled droplets and feces of sick animals; it causes fever, diarrhea, dehydration, and death in a matter of days. It primarily affects the young; animals that survive an infection are immune for life. Outbreaks in Eurasia, where rinderpest was endemic throughout history, often claimed one-third or more of the calves in any herd. </p>

<p>The horrific impact on naïve herds was seen when the virus was inadvertently introduced to the horn of Africa in 1889. In less than a decade, the virus reached South Africa. Throughout sub-Saharan Africa, it killed 90% of the cattle and large proportions of domestic oxen used to pull plows, and decimated wild buffalo, giraffe, and wildebeest populations. With herding, farming, and hunting devastated, famine claimed an estimated one-third of the population of Ethiopia and two-thirds of the Maasai people of Tanzania. </p>

<p>European countries gradually eliminated rinderpest in the early years of the 20th century through surveillance and culling of sick and exposed animals. It continued to afflict Asia and Africa in the second half of the 20th century, re-emerging when several eradication campaigns were shut down in the mistaken belief that the virus had been wiped out. </p>

<p>In 1994, FAO brought together several regional rinderpest-control programs into GREP with the goal of eliminating the disease by 2010. "At times, I was pessimistic that we were going to get anywhere," says Roeder. The key technical breakthrough was understanding the epidemiology of the virus: that it was re-emerging from just a handful of reservoirs that could be the targets of improved vaccines. As the program started demonstrating progress, countries initially skeptical or reluctant to share information on the extent of their rinderpest problem started cooperating. The virus was last detected in 2001 in wild buffaloes in Meru National Park in Kenya. "From a food security point of view, this is a tremendous accomplishment," says FAO's chief veterinary officer Juan Lubroth in an interview on the organization's Web page.</p>

<p>With one down, animal-health experts are pondering how to apply the lessons learned to the next target, which could be the peste des petites ruminants virus, which is highly contagious and lethal among sheep and goats. Another issue facing FAO is ensuring the safe keeping of viral samples and vaccines accumulated in labs around the world.</p>
        </div>


    </div>
    <div class="sci-content-ft sci-container">
        
        
            <div class="sci-section sci-container">
                <div class="float-right"><div class="entry-categories">
    <ul class="inline-list"><li>Posted in</li>
        <li><a href="http://news.sciencemag.org/sciencenow/medicine/" rel="tag">Medicine</a><span class="delimiter"> |</span></li> <li><a href="http://news.sciencemag.org/sciencenow/virology/" rel="tag">Virology</a></li>
    </ul>
</div>

</div>
                
        </div>
        
        <div class="sci-sharebox sci-section sci-container addthis_toolbox">
            <a href="http://www.addthis.com/bookmark.php" class="addthis_button_email">Email</a>
            <a href="http://www.addthis.com/bookmark.php" class="addthis_button_print">Print</a>
            <span class="separator">|</span>
            
            <!-- Digg -->
            
            <!-- Facebook -->
            <div class="sci-share-facebook">
                
                <a name="fb_share" type="button_count" href="http://www.facebook.com/sharer.php">Share</a>
                <script src="http://static.ak.fbcdn.net/connect.php/js/FB.Share" type="text/javascript" defer="defer"></script>
            </div>
            <!-- Tweetmeme -->
            <div class="sci-share-tweetmeme">
                <script type="text/javascript">
                tweetmeme_source = 'ScienceNOW';
                tweetmeme_style = 'compact';
                </script>
                <script type="text/javascript" src="http://tweetmeme.com/i/scripts/button.js"></script>
            </div>
            <!-- Google Buzz -->
            <div class="sci-share-google">
                <a title="Post on Google Buzz" class="google-buzz-button" href="http://www.google.com/buzz/post" data-button-style="small-count"></a>
                <script type="text/javascript" src="http://www.google.com/buzz/api/button.js"></script>
            </div>

            <a href="http://www.addthis.com/bookmark.php" class="addthis_button_compact">More</a>
        </div>        <div class="sci-related sci-container">
    <h2>Related Articles</h2>
        
        
        <div class="sci-cn-3x">
        <div class="sci-container">
            
                        
                        
            
            <a href="http://news.sciencemag.org/sciencenow/2010/10/twofer-for-the-biggest-bioterror.html" title="Read: Twofer for the Biggest Bioterror Threats?">
                
                <img class="thumb" src="/process/opticrop/magick.php?src=http://news.sciencemag.org/sciencenow/assets/2010/10/04/sn-vaccine.jpg&cmd=part(196x100)" width="196" height="100"/>
                
            </a>
            
            <div class="overline">
                <span class="updated" title="iso8601">October  4, 2010</span>
            </div>
            <h3><a href="http://news.sciencemag.org/sciencenow/2010/10/twofer-for-the-biggest-bioterror.html">Twofer for the Biggest Bioterror Threats?</a></h3>
        </div>
    </div>
    <div class="sci-gutter">&nbsp;</div>
        
        <div class="sci-cn-3x">
        <div class="sci-container">
            
                        
                        
            
            <a href="http://news.sciencemag.org/sciencenow/2010/10/ivf-pioneer-wins-medicine-nobel.html" title="Read: IVF Pioneer Wins Medicine Nobel">
                
                <img class="thumb" src="/process/opticrop/magick.php?src=http://news.sciencemag.org/sciencenow/assets/2010/10/04/sn-nobelmed.jpg&cmd=part(196x100)" width="196" height="100"/>
                
            </a>
            
            <div class="overline">
                <span class="updated" title="iso8601">October  4, 2010</span>
            </div>
            <h3><a href="http://news.sciencemag.org/sciencenow/2010/10/ivf-pioneer-wins-medicine-nobel.html">IVF Pioneer Wins Medicine Nobel</a></h3>
        </div>
    </div>
    <div class="sci-gutter">&nbsp;</div>
        
        <div class="sci-cn-3x">
        <div class="sci-container">
            
                        
                        
            
            <a href="http://news.sciencemag.org/sciencenow/2010/09/lasker-awards-honor-work-on-key-.html" title="Read: Lasker Awards Honor Work on Key Signaling Molecules">
                
                <img class="thumb" src="/process/opticrop/magick.php?src=http://news.sciencemag.org/sciencenow/assets/2010/09/21/sn-laskers.jpg&cmd=part(196x100)" width="196" height="100"/>
                
            </a>
            
            <div class="overline">
                <span class="updated" title="iso8601">September 21, 2010</span>
            </div>
            <h3><a href="http://news.sciencemag.org/sciencenow/2010/09/lasker-awards-honor-work-on-key-.html">Lasker Awards Honor Work on Key Signaling Molecules</a></h3>
        </div>
    </div>
    
        
</div>    </div>
</div>
</div>

<a name="sci-comments"></a>
<div class="js-kit-comments" permalink="" include-sources="Comments" backwards="yes"></div><script src="http://cdn.js-kit.com/scripts/comments.js"></script>

    </div>
    <div class="sci-bd-sub">
<div class="sci-mod">
   <div class="sci-mod-inner">
       <a href="http://video.sciencemag.org"><img alt="Sciecne magazine video portal" src="http://video.sciencemag.org/img/science-video-portal-banner-tiny.jpg"></a>
   </div>
</div><!-- Recent articles widget, included from index template -->
        <div class="sci-mod" id="science-recent-articles">
            <div class="sci-mod-inner">

                <div class="sci-mod-hd">
                    <h2 class="sci-head"><span>Recent Articles</span></h2>
                    <div class="sci-mod-info"><a href="http://news.sciencemag.org/sciencenow/rss/current.xml" class="rss"><span>RSS</span></a></div>
                </div>
                
                <div class="sci-mod-bd">


    
        
                    <ul class="stack-list">
        
                        <li><a href="http://news.sciencemag.org/sciencenow/2010/10/scienceshot-t-rex-a-cannibal.html"><i>Science</i>Shot: <i>T. rex</i>, a Cannibal?</a></li>
        
    
        
                        <li><a href="http://news.sciencemag.org/sciencenow/2010/10/scienceshot-distant-sun-boasts.html"><i>Science</i>Shot: Distant Sun Boasts Shortest Starspot Cycle</a></li>
        
    
        
                        <li><a href="http://news.sciencemag.org/sciencenow/2010/10/politicians-watch-your-grammar.html">Politicians, Watch Your Grammar</a></li>
        
    
        
                        <li><a href="http://news.sciencemag.org/sciencenow/2010/10/podcast-pessimistic-dogs-decaying.html">Podcast: Pessimistic Dogs, Decaying Fish, and More</a></li>
        
    
        
                        <li><a href="http://news.sciencemag.org/sciencenow/2010/10/scienceshot-sticky-weather-makes.html"><i>Science</i>Shot: Sticky Weather Makes for Sticky Geckos</a></li>
        
    
        
                        <li><a href="http://news.sciencemag.org/sciencenow/2010/10/caribbean-coral-die-off-could-be.html">Caribbean Coral Die-Off Could Be Worst Ever</a></li>
        
                    </ul>
        
    

                    <br />

                    <ul class="ref-list">
                        <li><a href="http://news.sciencemag.org/sciencenow/archives.html">Article Archives</a></li>
                    </ul>

                </div>
                    
            </div>
        </div>
<div class="sci-mod">
   <div class="sci-mod-inner">
       <a href="http://news.sciencemag.org/cgi-bin/mt/mt-search.cgi?blog_id=8&tag=Stem%20Cell%20Ban&limit=20&IncludeBlogs=8"><img alt="What the judician ban means for research." src="/assets/feature/news-badge-stem-sm.jpg"></a><br />
       <a href="http://news.sciencemag.org/sciencenow/2010/09/dance-your-phd-finalists-announce.html"><img src="/assets/feature/DancePhD_LeftRailBanner.jpg" alt="Dance your PhD finaliists 2010" style="margin-top:5px;" /></a>
   </div>
</div>
<div class="sci-mod" id="snow-categories">
            <div class="sci-mod-inner">

                <div class="sci-mod-hd">
                    <h2 class="sci-head"><span>Categories</span></h2>
                </div>
                
                <div class="sci-mod-bd">


    
                    <ul class="stack-list">
    
    
                        <li><a href="http://news.sciencemag.org/sciencenow/africa/">Africa</a> (2)</li>
    
    

    
    
                        <li><a href="http://news.sciencemag.org/sciencenow/anatomy-morphology-biomechanics/">Anatomy, Morphology, Biomechanics</a> (154)</li>
    
    

    
    
                        <li><a href="http://news.sciencemag.org/sciencenow/anthropology/">Anthropology</a> (24)</li>
    
    

    
    
                        <li><a href="http://news.sciencemag.org/sciencenow/applied-physics/">Applied Physics</a> (24)</li>
    
    

    
    
                        <li><a href="http://news.sciencemag.org/sciencenow/asiapacific/">Asia/Pacific</a> (63)</li>
    
    

    
    
                        <li><a href="http://news.sciencemag.org/sciencenow/astronomy/">Astronomy</a> (388)</li>
    
    

    
    
                        <li><a href="http://news.sciencemag.org/sciencenow/atmospheric-science/">Atmospheric Science</a> (109)</li>
    
    

    
    
                        <li><a href="http://news.sciencemag.org/sciencenow/biochemistry/">Biochemistry</a> (36)</li>
    
    

    
    
                        <li><a href="http://news.sciencemag.org/sciencenow/botany/">Botany</a> (64)</li>
    
    

    
    
                        <li><a href="http://news.sciencemag.org/sciencenow/cell-biology/">Cell Biology</a> (114)</li>
    
    

    
    
                        <li><a href="http://news.sciencemag.org/sciencenow/chemistry/">Chemistry</a> (105)</li>
    
    

    
    
                        <li><a href="http://news.sciencemag.org/sciencenow/computers-mathematics/">Computers, Mathematics</a> (90)</li>
    
    

    
    
                        <li><a href="http://news.sciencemag.org/sciencenow/development/">Development</a> (10)</li>
    
    

    
    
                        <li><a href="http://news.sciencemag.org/sciencenow/earth-science/">Earth Science</a> (6)</li>
    
    

    
    
                        <li><a href="http://news.sciencemag.org/sciencenow/ecology/">Ecology</a> (543)</li>
    
    

    
    
                        <li><a href="http://news.sciencemag.org/sciencenow/economics/">Economics</a> (9)</li>
    
    

    
    
                        <li><a href="http://news.sciencemag.org/sciencenow/education/">Education</a> (2)</li>
    
    

    
    
                        <li><a href="http://news.sciencemag.org/sciencenow/engineering/">Engineering</a> (74)</li>
    
    

    
    
                        <li><a href="http://news.sciencemag.org/sciencenow/entomology-1/">Entomology</a> (4)</li>
    
    

    
    
                        <li><a href="http://news.sciencemag.org/sciencenow/epidemiology/">Epidemiology</a> (73)</li>
    
    

    
    
                        <li><a href="http://news.sciencemag.org/sciencenow/europe/">Europe</a> (19)</li>
    
    

    
    
                        <li><a href="http://news.sciencemag.org/sciencenow/evolution/">Evolution</a> (218)</li>
    
    

    
    
                        <li><a href="http://news.sciencemag.org/sciencenow/genetics/">Genetics</a> (371)</li>
    
    

    
    
                        <li><a href="http://news.sciencemag.org/sciencenow/geochemistry-geophysics/">Geochemistry, Geophysics</a> (107)</li>
    
    

    
    
                        <li><a href="http://news.sciencemag.org/sciencenow/history-and-philosophy-of-science/">History and Philosophy of Science</a> (10)</li>
    
    

    
    
                        <li><a href="http://news.sciencemag.org/sciencenow/immunology/">Immunology</a> (54)</li>
    
    

    
    
                        <li><a href="http://news.sciencemag.org/sciencenow/latin-america/">Latin America</a> (8)</li>
    
    

    
    
                        <li><a href="http://news.sciencemag.org/sciencenow/materials-science/">Materials Science</a> (49)</li>
    
    

    
    
                        <li><a href="http://news.sciencemag.org/sciencenow/medicine/">Medicine</a> (275)</li>
    
    

    
    
                        <li><a href="http://news.sciencemag.org/sciencenow/microbiology/">Microbiology</a> (62)</li>
    
    

    
    
                        <li><a href="http://news.sciencemag.org/sciencenow/molecular-biology/">Molecular Biology</a> (88)</li>
    
    

    
    
                        <li><a href="http://news.sciencemag.org/sciencenow/neuroscience/">Neuroscience</a> (303)</li>
    
    

    
    
                        <li><a href="http://news.sciencemag.org/sciencenow/oceanography/">Oceanography</a> (126)</li>
    
    

    
    
                        <li><a href="http://news.sciencemag.org/sciencenow/paleontology/">Paleontology</a> (144)</li>
    
    

    
    
                        <li><a href="http://news.sciencemag.org/sciencenow/pharmacology-toxicology/">Pharmacology, Toxicology</a> (53)</li>
    
    

    
    
                        <li><a href="http://news.sciencemag.org/sciencenow/physics/">Physics</a> (68)</li>
    
    

    
    
                        <li><a href="http://news.sciencemag.org/sciencenow/physiology/">Physiology</a> (25)</li>
    
    

    
    
                        <li><a href="http://news.sciencemag.org/sciencenow/planetary-science/">Planetary Science</a> (127)</li>
    
    

    
    
                        <li><a href="http://news.sciencemag.org/sciencenow/psychology/">Psychology</a> (150)</li>
    
    

    
    
                        <li><a href="http://news.sciencemag.org/sciencenow/science-and-business/">Science and Business</a> (6)</li>
    
    

    
    
                        <li><a href="http://news.sciencemag.org/sciencenow/science-policy/">Science Policy</a> (193)</li>
    
    

    
    
                        <li><a href="http://news.sciencemag.org/sciencenow/scientific-community/">Scientific Community</a> (224)</li>
    
    

    
    
                        <li><a href="http://news.sciencemag.org/sciencenow/sociology/">Sociology</a> (88)</li>
    
    

    
    
                        <li><a href="http://news.sciencemag.org/sciencenow/virology/">Virology</a> (103)</li>
    
    

    
    
                        <li><a href="http://news.sciencemag.org/sciencenow/zoology/">Zoology</a> (43)</li>
    
    
                    </ul>
    


                </div>

            </div>
        </div>


<div class="frame">
  Questions or feedback on this page?
  <a href="mailto:news-info@aaas.org">Let us know.</a>
</div>


    </div>
</div>

<div class="sci-hd">
<div id="hd">                
    <div id="hd-main">

        <div id="hd-logo"><a href="http://www.sciencemag.org/" title="*Science*/AAAS" tabindex="2"><em>Science</em>/AAAS</a></div>
            
        <ul id="nav-util">
              <li><a href="http://aaas.org/" tabindex="3">AAAS.ORG</a></li>                
              <li><a href="http://www.sciencemag.org/cgi/feedback" tabindex="4">Feedback</a></li>                  
              <li><a href="http://www.sciencemag.org/help/" tabindex="5">Help</a></li>                  
              <li class="last"><a href="http://www.sciencemag.org/help/librarians" tabindex="6">Librarians</a></li>
        </ul>

        <div id="hd-search">               
              
        <form name="global_search_form" id="global_search_form" action="http://www.sciencemag.org/cgi/switch">
              <input type="hidden" name="src" value="hw" />
                 <fieldset>
                     <select tabindex="7" size="1" name="site_area" id="site_area">
                         <option value="sci" >Science Magazine</option>
                         <option value="sciencenow"selected="selected">Daily News</option>
                         <option value="sigtrans">Science Signaling</option>
                         <option value="scitransmed">Science Translational Medicine</option>
                         <option value="sageke">SAGE KE</option>
                         <option value="scirecruit">Science Careers</option>
                         <option value="searchall">All HighWire Journals</option>
                      </select>
                      <input type="text" tabindex="8" value="Enter Search Term" name="fulltext" id="search-terms"/>
                      <input type="image" tabindex="9" value="submit" class="search-submit" src="/css/img/spacer.gif"/>
                      <a tabindex="10" href="http://www.sciencemag.org/search.dtl">Advanced</a>
                 </fieldset>
         </form>
              
         </div>

            <div id="authstring">
                  
                <ul>
                    <li class="no-left-border"><a href="http://www.sciencemag.org/cgi/alerts/main">Alerts</a></li>
                    <li><a href="http://www.sciencemag.org/my_account/access_rights.dtl">Access Rights</a></li>
                    <li><a href="http://www.sciencemag.org/my_account/">My Account</a></li>
                    <li class="last"><a href="http://www.sciencemag.org/cgi/login?uri=%2Fjournals%2F"><strong>Sign In</strong></a></li>
                </ul>
                  
            </div>

            <ul id="nav-main" class="nav-main">                  
                <li class="item" id="nav_news "><a href="http://news.sciencemag.org/" id="nav-main-news" tabindex="14">News</a></li>                  
                <li class="item" id="nav_magazine"><a href="http://www.sciencemag.org/journals" id="nav-main-journals" tabindex="15">Science Journals</a></li>                  
                <li class="item" id="nav_careers"><a id="nav-main-careers" href="http://sciencecareers.sciencemag.org/" tabindex="16">Careers</a></li>                  
                <li class="item" id="nav_communities"><a id="nav-main-communities" href="http://blogs.sciencemag.org" tabindex="17">Communities</a></li>                  
                <li class="item" id="nav_multimedia"><a href="http://www.sciencemag.org/multimedia" id="nav-main-multimedia" tabindex="18">Multimedia</a></li>
                <li class="item" id="nav_collections"><a href="http://www.sciencemag.org/cgi/collection" id="nav-main-topics" tabindex="19">Topics</a></li>                  
            </ul>
           <a tabindex="20" id="hd-subscribe" href="http://www.sciencemag.org/subscriptions/indiv_purchase.dtl">Subscribe</a>


<div id="hd-sub">
    <ul class="tab-list" id="nav-sub">
        <li id="sci-sec-1"><a href="http://news.sciencemag.org/">News Home</a></li>
        <li id="sci-sec-2"><a href="http://news.sciencemag.org/sciencenow/"><em>Science</em>NOW</a></li>
        <li id="sci-sec-3"><a href="http://news.sciencemag.org/scienceinsider/"><em>Science</em>Insider</a></li>
        <li id="sci-sec-4"><a href="http://www.sciencemag.org/current.dtl#n-week">Premium Content from <em>Science</em></a></li>
        <li id="sci-sec-5"><a href="http://news.sciencemag.org/about">About <em>Science</em> News</a></li>            
    </ul>
</div> 


     </div>
    
<div id="hd-breadcrumb">
    <!-- No manual breadcrumb, generate it using "Home > SiteName > BlogName" -->
        
        
        
        
            
                
                
            
            
            
        
        
            
            
            
            
        
        
        
            
                <a href="http://www.sciencemag.org">Home</a>
            
         &gt; 
            
                <a href="http://news.sciencemag.org/">News</a>
            
         &gt; 
            
                <a href="http://news.sciencemag.org/sciencenow/"><em>Science</em>NOW</a>
            
         &gt; 
            
                <a href="http://news.sciencemag.org/sciencenow/2010/10/">October 2010</a>
            
         &gt; 
            
                Deadly Cattle Disease Eradicated
            
        
    
</div>

</div>
</div>

<div class="sci-ft">
<div id="FooterWrapper">

<a href="http://www.aaas.org/" title="Go to AAAS website"><img src="http://www.sciencemag.org/icons/logo.aaas.footer.gif" alt="AAAS Logo" width="52" height="16" border="0" id="logo_aaas" /></a>
<a href="http://highwire.stanford.edu/" title="Go to High Wire Press website"><img src="http://www.sciencemag.org/icons/logo.hwp.footer.gif" alt="HWP Logo" width="115" height="19" border="0" id="logo_hwp" /></a>

<p>
<a href="http://news.sciencemag.org/">News</a> &nbsp;|&nbsp; 
<a href="http://www.sciencemag.org/journals/"><em>Science</em> Journals</a> &nbsp;|&nbsp;
<a href="http://sciencecareers.sciencemag.org">Careers</a> &nbsp;|&nbsp; 
<a href="http://blogs.sciencemag.org/">Blogs and Communities</a> &nbsp;|&nbsp; 
<a href="http://www.sciencemag.org/multimedia/">Multimedia</a> &nbsp;|&nbsp;
<a href="http://www.sciencemag.org/cgi/collection">Collections</a> &nbsp;|&nbsp;
<a href="http://www.sciencemag.org/help">Help</a> &nbsp;|&nbsp;
<a href="http://www.sciencemag.org/help/about/site_map.dtl">Site Map</a> &nbsp;|&nbsp;
<a href="http://www.sciencemag.org/rss/">RSS</a>
</p>

<p>
<a href="http://www.sciencemag.org/subscriptions">Subscribe</a> &nbsp;|&nbsp; 
<a href="http://www.sciencemag.org/cgi/feedback">Feedback</a> &nbsp;|&nbsp; 
<a href="http://www.sciencemag.org/help/about/privacy.dtl">Privacy Policy</a> &nbsp;|&nbsp;
<a href="http://www.sciencemag.org/help/index.dtl?page=about">About Us</a> &nbsp;|&nbsp;
<a href="http://www.sciencemag.org/help/index.dtl?page=advertisers">Advertise With Us</a> &nbsp;|&nbsp; 
<a href="http://www.sciencemag.org/help/about/contact.dtl">Contact Us</a> 
</p>

<p id="copyright"><a href="http://www.sciencemag.org/help/about/copyright.dtl">&copy; 2010 American Association for the Advancement of Science.&nbsp;All Rights Reserved</a>.<br />AAAS is a partner of <a href="http://www.who.int/hinari/en/">HINARI</a>, <a href="http://www.aginternetwork.org/en/">AGORA</a>, <a href="http://www.oaresciences.org/en/" target="_blank">OARE</a>, <a href="http://www.eifl.net/cps/sections/home" target="_blank" >eIFL</a>, <a href="http://www.patientinform.org/">PatientInform</a>, <a href="http://www.crossref.org/">CrossRef</a>, and <a href="http://www.projectcounter.org/">COUNTER</a>.</p>


</div>
</div>
<div class="sci-ad-main">
<!------ OAS AD 'Top' begin ------>
<SCRIPT LANGUAGE=JavaScript>
<!--
OAS_AD('Top');
//-->
</SCRIPT>

<!------ OAS AD 'Top' end ------>
</div>
<div class="sci-ad-sub">
<!------ OAS AD 'Right1' begin ------>
<SCRIPT LANGUAGE=JavaScript>
<!--
OAS_AD('Right1');
//-->
</SCRIPT>
<!------ OAS AD 'Right1' end ------>

<!------ OAS AD 'Right2' begin ------>
<SCRIPT LANGUAGE=JavaScript>
<!--
OAS_AD('Right2');
//-->
</SCRIPT>
<!------ OAS AD 'Right2' end ------>
</div>

<!-- Google Analytics -->
<script type="text/javascript">
var gaJsHost = (("https:" == document.location.protocol) ? "https://ssl." : "http://www.");
document.write(unescape("%3Cscript src='" + gaJsHost + "google-analytics.com/ga.js' type='text/javascript'%3E%3C/script%3E"));
</script>
<script type="text/javascript">
try{
var pageTracker = _gat._getTracker("UA-2369900-9");
pageTracker._trackPageview();
} catch(err) {}
</script>

<!-- JS-Kit comment count -->
<script src="http://js-kit.com/comments-count.js"></script><mt:

</body>
</html>


beginarticle 1
<!DOCTYPE html PUBLIC "-//W3C//DTD XHTML 1.0 Transitional//EN" "http://www.w3.org/TR/xhtml1/DTD/xhtml1-transitional.dtd">
<html xmlns="http://www.w3.org/1999/xhtml" xml:lang="en" lang="en" dir="ltr">
<head>
    <link type="application/rss+xml" title="" rel="alternate"
          href="/News/National/-/688334/688334/-/view/asFeed/-/o611fe/-/index.xml"/>
    <title>Daily Monitor: &nbsp;- 10-month chimpanzee rescued:</title>
<meta http-equiv="content-type" content="text/html; charset=UTF-8"/>
<meta name="robots" content="index,follow"/>
<meta name="copyright" content="Monitor Publications Ltd">
<meta name="author" content="Martin Ssebuyira, "/><meta name="email" content="online@monitor.co.ug"/>
<meta name="description" content="

A baby chimp estimated to be 10 months has been rescued from Kibaale Trading Centre. The chimpanzee was picked up from a man who allegedly killed its mother and held it in captivity with intentions to sell it."/>
<meta name="keywords" content="chimpanzee"/>
<link rel="shortcut icon" type="image/x-icon" href="/image/view/-/691150/favicon/139999/-/6fpjpgz/-/DailyMonitor.ico"/>
<link rel="stylesheet" type="text/css"  href="/code/view/DailyMonitor/-/4/-/sw3ljf/-/base.css" />
<link rel="stylesheet" type="text/css"  href="/code/view/DailyMonitor/-/16/-/333p3az/-/print_base.css" />
<!--[if lte IE 7]>
<link rel="stylesheet" type="text/css"  href="/code/view/DailyMonitor/-/24/-/333p2gz/-/iehacks.css" />
<![endif]--><link rel="stylesheet" type="text/css"  href="/code/view/DailyMonitor/-/689060/-/ty455c/-/basemod.css" />
<link rel="stylesheet" type="text/css"  href="/code/view/DailyMonitor/-/689062/-/ty455e/-/basemod_article.css" />
<link rel="stylesheet" type="text/css"  href="/code/view/DailyMonitor/-/689068/-/ty455k/-/basemod_bloglanding.css" />
<link rel="stylesheet" type="text/css"  href="/code/view/DailyMonitor/-/689072/-/ty456a/-/basemod_blogpost.css" />
<link rel="stylesheet" type="text/css"  href="/code/view/DailyMonitor/-/689076/-/ty456e/-/basemod_blogsingle.css" />
<link rel="stylesheet" type="text/css"  href="/code/view/DailyMonitor/-/689122/-/ty45tb/-/basemod_channel.css" />
<link rel="stylesheet" type="text/css"  href="/code/view/DailyMonitor/-/689084/-/ty4578/-/basemod_classdetail.css" />
<link rel="stylesheet" type="text/css"  href="/code/view/DailyMonitor/-/689088/-/ty457c/-/basemod_classifieds.css" />
<link rel="stylesheet" type="text/css"  href="/code/view/DailyMonitor/-/689092/-/ty4582/-/basemod_classresults.css" />
<link rel="stylesheet" type="text/css"  href="/code/view/DailyMonitor/-/689080/-/ty4574/-/basemod_front.css" />
<link rel="stylesheet" type="text/css"  href="/code/view/DailyMonitor/-/689098/-/ty4588/-/basemod_gallery.css" />
<link rel="stylesheet" type="text/css"  href="/code/view/DailyMonitor/-/689102/-/ty45rj/-/basemod_join.css" />
<link rel="stylesheet" type="text/css"  href="/code/view/DailyMonitor/-/827128/-/uxj0aq/-/calendar.css" />
<link rel="stylesheet" type="text/css"  href="/code/view/DailyMonitor/-/689124/-/ty45td/-/basemod_obits.css" />
<link rel="stylesheet" type="text/css"  href="/code/view/DailyMonitor/-/689106/-/ty45rn/-/basemod_premium.css" />
<link rel="stylesheet" type="text/css"  href="/code/view/DailyMonitor/-/689110/-/ty45sd/-/basemod_register.css" />
<link rel="stylesheet" type="text/css"  href="/code/view/DailyMonitor/-/689114/-/ty45sh/-/basemod_search.css" />
<link rel="stylesheet" type="text/css"  href="/code/view/DailyMonitor/-/689064/-/ty455g/-/content.css" />
<link rel="stylesheet" type="text/css"  href="/code/view/DailyMonitor/-/689118/-/ty45sl/-/custom.css" />
<link rel="stylesheet" type="text/css"  href="/code/view/DailyMonitor/-/689120/-/ty45t9/-/patch_generic.css" />
<link rel="stylesheet" type="text/css"  href="/code/view/DailyMonitor/-/689126/-/ty45tf/-/contentslider.css" />
<link rel="stylesheet" type="text/css"  href="/code/view/DailyMonitor/-/997276/-/vlwj7i/-/electionstrip.css" />
<script type="text/javascript" language="javascript" src="/code/view/DailyMonitor/-/1196/-/odr5kiz/-/mootools.js"></script>
<script type="text/javascript" language="javascript" src="/code/view/DailyMonitor/-/1198/-/odr5kgz/-/plugin.js"></script>
<script type="text/javascript" language="javascript" src="/code/view/DailyMonitor/-/1200/-/odr517z/-/rating.js"></script>
<script type="text/javascript" language="javascript" src="/code/view/DailyMonitor/-/1202/-/odr515z/-/sse.js"></script>
<script type="text/javascript" language="javascript" src="/code/view/DailyMonitor/-/1204/-/odr513z/-/swfobject.js"></script>
<script type="text/javascript" language="javascript" src="/code/view/DailyMonitor/-/1206/-/odr511z/-/video.js"></script>
<script type="text/javascript" language="javascript" src="/code/view/DailyMonitor/-/1208/-/odr50yz/-/voting.js"></script>
<script type="text/javascript" language="javascript" src="/code/view/DailyMonitor/-/688224/-/ty3han/-/utils.js"></script>
<script type="text/javascript" language="javascript" src="/code/view/DailyMonitor/-/688212/-/ty3h9p/-/echoice.js"></script>
<script type="text/javascript" language="javascript" src="/code/view/DailyMonitor/-/688210/-/ty3h9n/-/ddtabmenu.js"></script>
<script type="text/javascript" language="javascript" src="/code/view/DailyMonitor/-/688214/-/ty3h9r/-/functions.js"></script>
<script type="text/javascript" language="javascript" src="/code/view/DailyMonitor/-/688208/-/ty3h90/-/contentslider.js"></script>
<script type="text/javascript" language="javascript" src="/code/view/DailyMonitor/-/827130/-/uxj0be/-/calendar_us.js"></script>
<style type="text/css">
    #main {
        padding: 10px 20px;
    }
</style>

<meta name="verify-v1" content="3jzd9EGTRrtF-YKKvy6eTZ03UVMfwPR6LBWkr7a-niY">
<script src="/analytics/tracker.jsp" type="text/javascript" language="JavaScript"></script></head>
<body>
<div id="page_shadows">
    <div id="page_margins">
        <div id="page">

            <div id="topnav">
    <!-- start: skip link navigation -->
    <a class="skip" href="#navigation" title="skip link">Skip to the navigationchannel.links.navigation.skip.label</a><span class="hideme">.</span>
    <a class="skip" href="#content" title="skip link">Skip to the content</a><span class="hideme">.</span>
    <!-- end: skip link navigation -->
    <a  href="/external/867066?url=http%253A%252F%252Fblogs.monitor.co.ug%252F">Monitor Blogs</a><span>|</span><a  href="/external/691154?url=http%253A%252F%252Fwww.nationmedia.com%252F">Nation Media Group</a><span>|</span><a  href="/external/863746?url=http%253A%252F%252Fwww.africareview.com%252F">Africa Review</a><span>|</span><a  href="/external/691156?url=http%253A%252F%252Fwww.theeastafrican.co.ke">The East African</a><span>|</span><a  href="/external/691158?url=http%253A%252F%252Fwww.nation.co.ke">Daily Nation</a><span>|</span><a  href="/external/691160?url=http%253A%252F%252Fwww.thecitizen.co.tz">The Citizen</a><span>|</span><a  href="/external/691162?url=http%253A%252F%252Fwww.ntv.co.ke">NTV</a><span>|</span><a  href="/external/943550?url=http%253A%252F%252Fwww.ntvuganda.co.ug%252F">NTV Uganda</a><span>|</span><a  href="/external/691164?url=http%253A%252F%252Fwww.mwananchi.co.tz">Mwananchi</a><span>|</span><a  href="/external/691166?url=http%253A%252F%252Fwww.bdafrica.com">Business Daily</a></div>
<!-- End topnav -->
<div id="header">
    <div id="logo">
                <a  href="/-/691150/691150/-/b5cpt3/-/index.html"><img 
                src="/image/view/-/822826/medRes/143409/-/maxh/85/-/l54di9z/-/SundayMastnew.png"
                alt="Sunday Monitor - Truth Everyday"/>
    </a></div>
        <div class="date"><b style="{ text-transform: uppercase; }">Sunday </b><br/>
October 17,&nbsp;
2010</div>
    </div>
<!-- End header -->

<!-- begin: main navigation #nav -->
<div id="nav">
    <a id="navigation" name="navigation_"></a>
    <!-- skiplink anchor: navigation -->
    <div id="nav_main">
        <div id="ddtabmenu" class="ddcolortabs">
        <ul>
            <li id="current">
                        <a  href="/News/-/688324/688324/-/b69tvd/-/index.html" rel="ct1">News</a></li>
                <li >
                        <a  href="/Business/-/688322/688322/-/fh6068z/-/index.html" rel="ct2">Business</a></li>
                <li >
                        <a  href="/OpEd/-/689356/689356/-/8xgmfez/-/index.html" rel="ct3">OpEd</a></li>
                <li >
                        <a  href="/SpecialReports/-/688342/688342/-/eduqir/-/index.html" rel="ct4">Special Reports</a></li>
                <li >
                        <a  href="/Magazines/-/689838/689838/-/ppk38y/-/index.html" rel="ct5">Magazines</a></li>
                <li >
                        <a  href="/Sports/-/690254/690254/-/14bgu7i/-/index.html" rel="ct6">Sports</a></li>
                <li >
                        <a  href="/LifeStyle/-/691192/691192/-/4qeh2c/-/index.html" rel="ct7">Life &amp; Style</a></li>
                <li >
                        <a  href="/JobsTender/-/849346/849346/-/3cjass/-/index.html" rel="ct8">Jobs &amp; Tender</a></li>
                </ul>
    </div>
<div id="navtools">
            <div id="search">
                <form id="searchHeader" name="searchfrm" method="post" action="/page/search/DailyMonitor/News/National/-/688334/688334/-/view/asSearch/-/cga9jwz/-/index.html"><input class="textInput" id="searchInput" name="userQuery" type="text" style="width: 140px;"
                           onkeypress="return entsub(event,this.form)">
                    <a href="javascript:void(0);" class="btn-black"
                       onclick="$('searchHeader').submit()"><span>
                       GO</span></a>
                    <input name="contextsIds" type="hidden" value="691150"/>
                    <input name="sortBy" type="hidden" value="maupublicationdate"/>
                    <input name="docTypes" type="hidden" value="&quot;MauArticle,MauGallery,MauVideo,CMDownload&quot;"/>
                </form></div>
            <div id="login_btn"><a href="javascript:void(0);" id="login_link">Login</a></div>
        <div id="droplogin">
            <form id="loginForm" method="post" action="/page/session_login/DailyMonitor/News/National/-/688334/1033216/-/view/DEFAULT/-/xjiltj/-/index.html"><table style="width:120px; border: 0; padding: 0;  border-collapse: collapse;">

                    <tr>

                        <td>
                            <label id="login.username.label"  >Username:</label><input id="username" name="username" class="textInput" style="width: 140px;" onkeypress="return entsub(event,this.form)" type="text" value=""/></td>
                    </tr>
                    <tr>
                        <td><label id="login.password.label"  >Password:</label><input id="password" name="password" class="textInput" style="width: 140px;" onkeypress="return entsub(event,this.form)" type="password" value=""/></td>
                    </tr>
                    <tr>
                        <td style="text-align:right;"><a href="javascript:void(0);"
                                                         onclick="$('loginForm').submit(); return false;"
                                                         class="btn-black"><span id="login.submit.text"   style="text-transform:uppercase;">Submit</span></a></td>

                    </tr>
                    <tr>
                        <td>
                            Not registered?&nbsp;
                            <a href="/-/691150/688262/-/b4v2yd/-/index.html">Click here</a><br/><a
                                href="/-/691150/688274/-/b4v30b/-/index.html">Forgot
                            your password?</a>
                        </td>
                    </tr>
                </table>
            </form></div>

    </div>
    </div>
    <script type="text/javascript">
    //ddtabmenu.definemenu("ddtabmenu")
</script>
<div class="tabcontainer">
    <div id="ct1" class="tabcontent">
                <a  href="/News/National/-/688334/688334/-/vgpkiq/-/index.html">National<script type="text/javascript">
                                    ddtabmenu.definemenu("ddtabmenu", 0)
                                </script>
                            </a>|<a  href="/News/Education/-/688336/688336/-/yy2wiu/-/index.html">Education</a>|<a  href="/News/Insight/-/688338/688338/-/6cqcpf/-/index.html">Insight</a>|<a  href="/News/World/-/688340/688340/-/h37441z/-/index.html">World</a></div>
            <div id="ct2" class="tabcontent">
                <a  href="/Business/Markets/-/688606/688606/-/m7qpyg/-/index.html">Markets</a>|<a  href="/Business/Finance/-/688608/688608/-/i28h5nz/-/index.html">Finance</a>|<a  href="/Business/Commodities/-/688610/688610/-/gff4xn/-/index.html">Commodities</a>|<a  href="/Business/Technology/-/688612/688612/-/swdfdg/-/index.html">Technology</a>|<a  href="/Business/Smart%20Money/-/688614/688614/-/d3iajtz/-/index.html">Smart Money</a>|<a  href="/Business/Business%20Power/-/688616/688616/-/k1guel/-/index.html">Business Power</a>|<a  href="/Business/Insurance/-/688618/688618/-/mfpqxw/-/index.html">Insurance</a></div>
            <div id="ct3" class="tabcontent">
                <a  href="/OpEd/Editorial/-/689360/689360/-/shdlybz/-/index.html">Editorial</a>|<a  href="/OpEd/OpEdColumnists/-/878516/878516/-/hoif84/-/index.html">OpEd Columnists</a>|<a  href="/OpEd/Commentary/-/689364/689364/-/bk3620z/-/index.html">Commentary</a>|<a  href="/OpEd/Letters/-/806314/806314/-/2y5dbnz/-/index.html">Letters</a>|<a  href="/OpEd/Cartoon/-/689368/689368/-/4yma01z/-/index.html">Cartoon</a></div>
            <div id="ct4" class="tabcontent">
                <a  href="/SpecialReports/Elections/-/859108/859108/-/ba3xkoz/-/index.html">Elections</a>|<a  href="/SpecialReports/success/-/859508/859508/-/yokborz/-/index.html">Project Success</a>|<a  href="/SpecialReports/Amin/-/859112/859112/-/s8xsdmz/-/index.html">Amin</a>|<a  href="/SpecialReports/WarMemories/-/859092/859092/-/4a6suez/-/index.html">War Memories</a>|<a  href="/SpecialReports/obote/-/859102/859102/-/nwuplnz/-/index.html">Obote</a>|<a  href="/SpecialReports/Rwanda/-/859096/859096/-/mvle0cz/-/index.html">Rwanda</a></div>
            <div id="ct5" class="tabcontent">
                <a  href="/Magazines/Full%20Woman/-/689842/689842/-/lnmyk3z/-/index.html">Full Woman</a>|<a  href="/Magazines/-/689844/689844/-/m4rhha/-/index.html">Inside Politics</a>|<a  href="/Magazines/Health%20&%20Living/-/689846/689846/-/4fvm6bz/-/index.html">Health &amp; Living</a>|<a  href="/Magazines/Jobs%20&%20Career/-/689848/689848/-/7t7xcsz/-/index.html">Jobs &amp; Career</a>|<a  href="/Magazines/Score/-/689854/689854/-/hjb9vbz/-/index.html">Score</a>|<a  href="/Magazines/Sunday%20Life/-/689856/689856/-/veqhuyz/-/index.html">Sunday Life</a>|<a  href="/Magazines/HomesandProperty/-/689858/689858/-/9kkv9x/-/index.html">Homes &amp; Property</a>|<a  href="/Magazines/Farming/-/689860/689860/-/vryj74/-/index.html">Farming</a></div>
            <div id="ct6" class="tabcontent">
                <a  href="/Sports/Soccer/-/690266/690266/-/15hv46r/-/index.html">Soccer</a>|<a  href="/Sports/Basketball/-/690268/690268/-/tbialkz/-/index.html">Basketball</a>|<a  href="/Sports/Boxing/-/690270/690270/-/27wckuz/-/index.html">Boxing</a>|<a  href="/Sports/Cricket/-/690272/690272/-/9k53dhz/-/index.html">Cricket</a>|<a  href="/Sports/Athletics/-/690274/690274/-/f7oknyz/-/index.html">Athletics</a>|<a  href="/Sports/Rugby/-/690276/690276/-/h2pvlhz/-/index.html">Rugby</a>|<a  href="/Sports/Golf/-/690278/690278/-/hh2ktjz/-/index.html">Golf</a>|<a  href="/Sports/Tennis/-/690280/690280/-/1032q2f/-/index.html">Tennis</a>|<a  href="/Sports/MotorSport/-/690282/690282/-/5gxw1o/-/index.html">Motor Sport</a>|<a  href="/Sports/OtherSport/-/690284/690284/-/japb85z/-/index.html">Other Sport</a>|<a  href="/Sports/SportsColumnists/-/690286/690286/-/ewd5qw/-/index.html">Sports Columnists</a></div>
            <div id="ct7" class="tabcontent">
                <a  href="/LifeStyle/Askthedoctor%20/-/691236/691236/-/11rp0sdz/-/index.html">Ask The Doctor </a>|<a  href="/LifeStyle/Dining%20&%20Recipes/-/691226/691226/-/buhhtq/-/index.html">Dining &amp; Recipes</a>|<a  href="/LifeStyle/Entertainment/-/812796/812796/-/ro8tn9/-/index.html">Entertainment</a>|<a  href="/LifeStyle/Travel/-/691238/691238/-/13i319dz/-/index.html">Travel</a>|<a  href="/LifeStyle/Theatre%20&%20Cinema/-/691234/691234/-/12ryrxmz/-/index.html">Theatre &amp; Cinema</a>|<a  href="/LifeStyle/Reviews/-/691232/691232/-/htnbslz/-/index.html">Reviews</a>|<a  href="/LifeStyle/Religion/-/689744/689744/-/ivpt1x/-/index.html">Religion</a>|<a  href="/LifeStyle/Relationships/-/691230/691230/-/oecff9/-/index.html">Relationships</a>|<a  href="/LifeStyle/FashionBeauty/-/691228/691228/-/mu7gcv/-/index.html">Fashion &amp; Beauty</a></div>
            <div id="ct8" class="tabcontent">
                </div>
            <div id="ct9" class="tabcontent">
                </div>
            <div id="ct8">
       <script type="text/javascript">
          ddtabmenu.definemenu("ddtabmenu", 8)
       </script>
    </div>
    </div>

</div>

    <div id="headerleft">
    <a href="http://www.monitor.co.ug/elections">
            <div id="KCCM_header"></div>
        </a>
        </div>
<div id="main" style="width: 950px">
				<a id="content" name="content_"></a>
                <!-- Editor's Choice -->
    <div class="subcolumns" id="editorschoice">

        <div class="c15l">
            <div id="ec_nav">
                <h2>Editor's Choice</h2>
                <p>
                    <img src="/image/view/-/688892/data/49/-/nj90faz/-/arrow_left.png" id="ec_goprev" alt=""/>
                    <img src="/image/view/-/688894/data/50/-/al2kpiz/-/arrow_right.png" id="ec_gonext" alt=""/>
                </p>

                <p>Click to scroll</p>
            </div>
            <!-- End ec_nav -->
        </div>
        <!-- End c15l -->
        
        <div class="c85r">
            <div id="ec_wrapper">
                <div id="ec_inner">
                    <div class="ec_item" id="ec1">
                                <div class="ec_item_inner">
    <a  href="/News/National/-/688334/1034050/-/cmfj01z/-/index.html"><img class="photo_small"
                src="/image/view/-/1034052/lowRes/204741/-/h/70/w/108/-/qlvfn8/-/news005px.jpg"
                alt="Mr Muhakanizi"/>
    </a><a  href="/News/National/-/688334/1034050/-/cmfj01z/-/index.html">Government auditors on spot over massive</a></div></div>
                        <div class="ec_item" id="ec2">
                                <div class="ec_item_inner">
    <a  href="/News/National/-/688334/1034056/-/cmfiyuz/-/index.html"><img class="photo_small"
                src="/image/view/-/1034060/lowRes/204751/-/h/70/w/108/-/3j7qtmz/-/news007px.jpg"
                alt=""/>
    </a><a  href="/News/National/-/688334/1034056/-/cmfiyuz/-/index.html">‘There is no excuse for corruption’</a></div></div>
                        <div class="ec_item" id="ec3">
                                <div class="ec_item_inner">
    <a  href="/SpecialReports/-/688342/1033972/-/u8xec5/-/index.html"><img class="photo_small"
                src="/image/view/-/1033976/lowRes/204697/-/h/70/w/108/-/146l2n7z/-/reportpx.jpg"
                alt=""/>
    </a><a  href="/SpecialReports/-/688342/1033972/-/u8xec5/-/index.html">Uganda is a place where about 20,000 Indians call</a></div></div>
                        <div class="ec_item" id="ec4">
                                <div class="ec_item_inner">
    <a  href="/Magazines/-/689844/1033920/-/otyv3p/-/index.html"><img class="photo_small"
                src="/image/view/-/1033934/lowRes/204684/-/h/70/w/108/-/bdvhsz/-/politics001px.jpg"
                alt="Mr Cameron"/>
    </a><a  href="/Magazines/-/689844/1033920/-/otyv3p/-/index.html">Dr Besigye’s 2011 polls game plan</a></div></div>
                        <div class="ec_item" id="ec5">
                                <div class="ec_item_inner">
    <a  href="/Magazines/-/689844/1033924/-/otyv3t/-/index.html"><img class="photo_small"
                src="/image/view/-/1033926/lowRes/204691/-/h/70/w/108/-/ycim2t/-/politics002px.jpg"
                alt=""/>
    </a><a  href="/Magazines/-/689844/1033924/-/otyv3t/-/index.html">Why I plan to sue government</a></div></div>
                        <div class="ec_item" id="ec6">
                                <div class="ec_item_inner">
    <a  href="/News/National/-/688334/1033588/-/cmg4b1z/-/index.html"><img class="photo_small"
                src="/image/view/-/1033606/lowRes/204519/-/h/70/w/108/-/12hplg3/-/home001pix.jpg"
                alt="A malnourished child."/>
    </a><a  href="/News/National/-/688334/1033588/-/cmg4b1z/-/index.html">Nine million Ugandans face hunger</a></div></div>
                        <div class="ec_item" id="ec7">
                                <div class="ec_item_inner">
    <a  href="/News/National/-/688334/1033624/-/cmg3o0z/-/index.html"><img class="photo_small"
                src="/image/view/-/1033626/lowRes/204534/-/h/70/w/108/-/5uxx83/-/news004pix.jpg"
                alt="Okello and his grandmother in Onyama, Gulu."/>
    </a><a  href="/News/National/-/688334/1033624/-/cmg3o0z/-/index.html">A teenager’s battle with blindness  and HIV/Aids</a></div></div>
                        <div class="ec_item" id="ec8">
                                <div class="ec_item_inner">
    <a  href="/SpecialReports/-/688342/1033554/-/u8xb5l/-/index.html"><img class="photo_small"
                src="/image/view/-/1033556/lowRes/204499/-/h/70/w/108/-/fi867g/-/spec002pix.jpg"
                alt="Some of the departed Asians&#039; property under contention in Jinja town."/>
    </a><a  href="/SpecialReports/-/688342/1033554/-/u8xb5l/-/index.html">Fight for ownership of Asians&#039; property rages on</a></div></div>
                        <div class="ec_item" id="ec9">
                                <div class="ec_item_inner">
    <a  href="/News/National/-/688334/1033224/-/cmg6stz/-/index.html"><img class="photo_small"
                src="/image/view/-/1033288/lowRes/204375/-/h/70/w/108/-/10kapxa/-/home001pix.jpg"
                alt="The Kirinya Prisons land that has gone to investors at Shs1.2 million."/>
    </a><a  href="/News/National/-/688334/1033224/-/cmg6stz/-/index.html">Govt sells 250 acres of prison land at Shs1.2m</a></div></div>
                        </div>
            </div>
            <!-- End ec_wrapper -->
        </div>
        <!-- End c85r -->
    </div>
<!-- End Editor's Choice --><!-- Article Page Sidebar -->
                <div class="subcolumns" id="contentwrapper">
                    <!-- Aricle Page Content -->
                    <div class="c65l" id="articlepagecontent">
                        <div class="subcl">
                            <div id="articlebody">
                                <!-- Content + Sidebar -->
<!-- Breadcrumbs -->
    <div class="breadcrumbs">
            <a  href="/-/691150/691150/-/b5cpt3/-/index.html">Home</a><span><img
                                src="/image/view/-/688896/data/98293/-/h/19/-/74r0qw/-/bread_sep.png"
                                height="19"/></span><a  href="/News/-/688324/688324/-/b69tvd/-/index.html">News</a><span><img
                                src="/image/view/-/688896/data/98293/-/h/19/-/74r0qw/-/bread_sep.png"
                                height="19"/></span><a  href="/News/National/-/688334/688334/-/vgpkiq/-/index.html">National</a><span><img src="/image/view/-/688898/data/98292/-/h/19/-/nk09lq/-/bread_end.jpg " height="19"/></span>
                        </div>
    <!-- End Breadcrumbs -->
<p class="newstype">National</p>

<h1>10-month chimpanzee rescued</h1>

<div id="article_tools">
    <div id="dropshare">
            <a href="http://twitter.com/home?status=Currently reading http://www.monitor.co.ug/News/National/-/688334/1033216/-/cmg6tnz/-/index.html&amp;title=10-month chimpanzee rescued"
               title="Submit to Twitter">
                <img src="/image/view/-/922860/data/162115/-/9udsi5/-/twitter.png"/>
            </a>
        <a href="http://www.facebook.com/share.php?u=http://www.monitor.co.ug/News/National/-/688334/1033216/-/cmg6tnz/-/index.html"
               title="Submit to Facebook">
                <img src="/image/view/-/688878/data/45/-/mr7206/-/facebook.gif"/>
            </a>
        <a href="http://digg.com/submit?url=http://www.monitor.co.ug/News/National/-/688334/1033216/-/cmg6tnz/-/index.html&amp;title=10-month chimpanzee rescued"
               title="Submit to Digg">
                <img src="/image/view/-/688876/data/44/-/9t0mb0/-/digg.gif"/>
            </a>
        <a href="http://del.icio.us/post?url=http://www.monitor.co.ug/News/National/-/688334/1033216/-/cmg6tnz/-/index.html&amp;title=10-month chimpanzee rescued"
               title="Submit to del.icio.us">
                <img src="/image/view/-/688880/data/46/-/wqh0wxz/-/delicious.gif"/>
            </a>
        <a href="http://www.stumbleupon.com/submit?url=http://www.monitor.co.ug/News/National/-/688334/1033216/-/cmg6tnz/-/index.html&amp;title=10-month chimpanzee rescued"
               title="Submit to StumbleUpon">
                <img src="/image/view/-/688882/data/47/-/jsal8rz/-/stumble.gif"/>
            </a>
        <a href="http://www.stumbleupon.com/submit?url=http://www.monitor.co.ug/News/National/-/688334/1033216/-/cmg6tnz/-/index.html&amp;title=10-month chimpanzee rescued"
               title="Submit to Yahoo Buzz">
                <img src="/image/view/-/688884/data/48/-/6u46jlz/-/yahoo.gif"/>
            </a>
        </div>
    <span><img src="/image/view/-/688874/data/43/-/345rd6z/-/ico_plus.png"/><a href="javascript:void(0);" id="share_link">Share</a></span>
    <span><img src="/image/view/-/688308/data/40/-/pa4kkwz/-/ico_bookmark.png"/><a href="javascript:void(0);"><script type="text/javascript">
    function CreateBookmarkLink() {
        var title = "10-month chimpanzee rescued";
        var url = 'http://www.monitor.co.ug/News/National/-/688334/1033216/-/cmg6tnz/-/index.html';

        if (window.sidebar) { // Mozilla Firefox Bookmark
            window.sidebar.addPanel(title, url, "");
        } else if (document.all) { // IE Favorite
            window.external.AddFavorite(url, title);
        }
        else if (window.opera) { // Opera Hotlist
            var elem = document.createElement('a');
            elem.setAttribute('rel', 'sidebar');
            elem.setAttribute('href', url);
            elem.setAttribute('title', title);
            alert('opera not yet completely supported');
            elem.click();

        }
    }
</script>

<a href="javascript:CreateBookmarkLink()">Bookmark</a></a></span>
    <span><img src="/image/view/-/688304/data/39/-/uklpqh/-/ico_print.png"/><a  href="/News/National/-/688334/1033216/-/view/printVersion/-/g9ua3w/-/index.html">Print</a></span>
    <span><img src="/image/view/-/688310/data/41/-/xah7a/-/ico_email.png"/><a href="javascript:void(0);" id="email_link">Email</a></span>
        <div id="dropemail">
            <div id="recommend_1033216">
    <form id="emailForm_recommend" method="post" action="/page/recommend/DailyMonitor/News/National/-/688334/1033216/-/view/emailForm/-/7du5v4z/-/index.html"><input id="hideTo" name="hideTo" type="hidden" value="false"/><input id="commentRequired" name="commentRequired" type="hidden" value="false"/><input id="updateElement" name="updateElement" type="hidden" value="recommend_1033216"/><input id="postMode" name="postMode" type="hidden" value="ajax"/><input id="action" name="action" type="hidden" value="recommend"/><input type="hidden" name="disabled" value="false"/>

    <table width="240" border="0" cellspacing="0" cellpadding="0">
        <tr>

                    <td>
                        <b>Email this article to a friend</b><br/><br/>
                        <label for="to">Friend's Email Address</label>
                        <input id="to" name="to" class="textInput" style="width: 180px;" type="text" value=""/></td>
                </tr>
            <tr>
            <td><label for="from">Your Email</label>
                <input id="from" name="from" class="textInput" style="width: 180px;" type="text" value=""/></td>
        </tr>

        <tr>
            <td>
                <label for="text">Message</label>
                <textarea id="message" name="text" class="textInput" rows="12" cols="32"></textarea></td>
        </tr>
        <tr>
            <td align="right">
                <a href="javascript:void(0);" id="contactFormBtn" 
                   onclick="return submitFormWithoutButton($('emailForm_recommend'), 'recommend_1033216');"
                   class="btn-black"><span style="color: white;">Submit</span></a>
                <a href="javascript:void(0);" id="contactFormBtnCancel"
                       onclick="return CancelEmailForm($('emailForm_recommend').getParent().getParent(), 'recommend')"
                       class="btn-black"><span style="color: white;">Cancel </span>
                    </a>
                </td>
            <td/>
        </tr>
    </table>
</form></div>
</div>
    <span id="article_rate">Rating <div id="rating_1033216"><!-- START starRating.tag --><div id="ratingStars_1033216"><div class="stars" style="width:60px;height:12px;position:relative;background:url(/image/view/-/688200/lowRes/737/-/28w70m/-/starrow_white.gif);"><div class="currentStars" style="position:absolute;width:0px;height:12px;left:0px;background:url(/image/view/-/688196/lowRes/735/-/nmq93oz/-/starrow.gif)"></div></div></div><!-- END starRating.tag --></div></span>
    </div><img class="photo_article"
                src="/image/view/-/1033304/highRes/204380/-/maxw/600/-/byhpu1z/-/home002pix.jpg"
                alt="The chimp with its caretaker."/>
    <p id="photo_article_caption">
        

The chimp with its caretaker. PHOTOS BY  MARTIN SSEBUYIRA&nbsp;</p>
<div id="articlemeta">
    By&nbsp;Martin Ssebuyira
        &nbsp;(<a href="javascript:void(0);" id="author_link">email the author</a>)<br/>
        <div id="dropauthor">
            <div id="emailAuthor_1033216">
    </div>
</div>
    <br>
    Posted&nbsp;Friday, October 15&nbsp;2010&nbsp;at&nbsp;00:00</div>
<div id="article_text">
    <p>
        <div><p>A baby chimp estimated to be 10 months has been rescued from Kibaale Trading Centre. The chimpanzee was picked up from a man who allegedly killed its mother and held it in captivity with intentions to sell it.</p></div><div><p>“We are running a community chimpanzee monitoring programme in Kibaale, Hoima and Masindi because there many chimpanzees in private forests,” Ms Lilly Ajarova, the executive director of Chimpanzee Sanctuary and Wildlife Conservation Trust, (CWSCT) told the Daily Monitor Yesterday.</p></div><div><p>“It was these trained community members who identified the chimp and alerted us.” She said they found the chimp hanging on tree at the home of the suspect, who run away on seeing a team from the Uganda Wildlife Authority. She said the suspect is a known chimpanzee hunter, who according to area residents, wanted to sell the animal. </p></div><div><p>“We found the chimp dehydrated and wounded and we took him to Uganda Wildlife Education Centre where he is recovering,” Ajarova said. </p></div><div><p>She said the chimp would be kept in quarantine for three months before it is taken to Ngamba Island Chimpanzee sanctuary. <br/>Chimpanzees are an endangered species because they are rare and declining rapidly across Africa.</p></div></p>
 <div class="clear"></div>
    <div class="wide_google_ads">
        

<table width="100%" border="0" cellspacing="0" cellpadding="0">
                    <tr> 
                      <td> 
                        <div align="center"><img 
src="http://web.monitor.co.ug/chat/chat.jpg" width="468" height="60" border="0" 
usemap="#Map"></div></td>
                    </tr>
                    <tr> 
                      <td>&nbsp;</td>
                    </tr>
                  </table>

<map name="Map" id="Map"><area shape="rect" coords="1,3,97,57" 
href="http://www.twitter.com/dailymonitor" target="_blank" alt="DailyMonitor 
Twitter" /><area shape="rect" coords="105,4,289,55" 
href="http://www.facebook.com/pages/Daily-Monitor/105583497196" target="_blank" 
alt="DailyMonitor Facebook" />
<area shape="rect" coords="306,6,462,55" 
href="http://www.monitor.co.ug/-/691150/838330/-/c4xuo1/-/index.html" 
alt="Monitor Chatrooms" />
</map></div>
</div>

<a id="commentsAnchor"></a>

    <div class="subcolumns" id="article_comments">
        </div>
<!-- End Content + Sidebar -->

</div>
                        </div>
                    </div>
                    <!-- Sidebar -->
<div class="c35r">
    <!-- Most Popular News -->
    <div class="newstabs">
        <div class="newslistcontainer">
            <ul class="paneltabs">
                <li><a href="javascript:void(0);" class="selected">Most Popular</a></li>
            </ul>
            <ul class="newslist">
                <li><a  href="/SpecialReports/-/688342/1033554/-/u8xb5l/-/index.html">Fight for ownership of Asians&#039; property rages on</a></li>
                <li><a  href="/News/National/-/688334/1033624/-/cmg3o0z/-/index.html">A teenager’s battle with blindness  and HIV/Aids</a></li>
                <li><a  href="/News/National/-/688334/1033588/-/cmg4b1z/-/index.html">Nine million Ugandans face hunger</a></li>
                <li><a  href="/News/National/-/688334/1033224/-/cmg6stz/-/index.html">Govt sells 250 acres of prison land at Shs1.2m</a></li>
                <li><a  href="/News/National/-/688334/1033218/-/cmg6tlz/-/index.html">To have or not to have; inmates speak out on right to sex</a></li>
                <li><a  href="/News/World/-/688340/1031746/-/10errx3/-/index.html">Chile miners have life-long bond, say once-trapped Aussies</a></li>
                </ul>
        </div>
    </div>
<!-- MPU Ad -->
<div class="mpuad">
    <!-- End MPU Ad -->
    <script type="text/javascript">
    
    var params946216 = {};
    
    var attributes946216 = {};
    
    var flashVars946216 = {};
    
    swfobject.embedSWF("/blob/view/-/946216/app/172392/-/156p60gz/-/stanchat300x250.swf",
            "flash946216",
            "300",
            "250",
            "9.0.0",
            false, 
            flashVars946216,
            params946216,
            attributes946216);
</script>

<div id="flash946216">
    Standard Chat</div>
</div>
<!-- End MPU Ad --><!-- MPU Ad -->
<div class="mpuad">
    <!-- End MPU Ad -->
    

<script type="text/javascript"><!--
google_ad_client = "pub-8094860142509788";
/* 300x250, created 7/26/09 */
google_ad_slot = "5349388132";
google_ad_width = 300;
google_ad_height = 250;
//-->
</script>
<script type="text/javascript"
src="http://pagead2.googlesyndication.com/pagead/show_ads.js">
</script></div>
<!-- End MPU Ad --><!-- MPU Ad -->
<div class="mpuad">
    <!-- End MPU Ad -->
    <a  href="/external/1020364?url=http%253A%252F%252Fwww.utl.co.ug%252Futl.php%253Ft%253D187%2526p%253D19" onclick="return _clk('page_.691150_.688334_.1033216*DEFAULT*en*contentbean_.1020364*DEFAULT*en*1contentbean_.1020370*1contentbean_.1020364*0ad__UTL Uganda')" target="external"><img 
                src="/image/view/-/1020358/medRes/199434/-/maxh/250/maxw/300/-/15aul2tz/-/utl300x250.gif"
                alt="utl Uganda"/>
    </a></div>
<!-- End MPU Ad --><div id="pictures">
    <div id="pictures_content_teaser">
        <ul class="paneltabs justtabs">
            <li><a  href="/-/691150/688354/-/b4v3q0/-/index.html" class="selected">In Pictures</a></li>
        </ul>


        <h4>Uganda's Kipsiro wins gold in 5000m</h4>

        <p id="picture_description"></p>

        <div id="picture_active">
            <a  href="/-/691150/1027698/-/b1tiq9/-/index.html"><div id="video_clip">
    <img 
                src="/image/view/-/1027674/highRes/201866/-/h/200/maxh/200/maxw/300/w/300/-/pyv3ap/-/kipsiro002.jpg"
                alt="Uganda&#039;s Moses Kipsiro (C, Gold), Kenya&#039;s Eliud Kipchoge (L, silver) and  Kenyan Mark Kiptoo (R, bronze) pose on the podium of the Men&#039;s 5000m Final of the Track and Field competition of the XIX Commonwealth games on October, 6 2010"/>
    </div>

<div id="video_description">
        Uganda&#039;s Moses Kipsiro (C, Gold), Kenya&#039;s Eliud Kipchoge (L, silver) and  Kenyan Mark Kiptoo (R,...</div>
</a></div>
        <div id="picture_list">
            <div class="picture_small_teaser">
                        <a  href="/-/691150/1014384/-/b15ti2/-/index.html"><img 
                src="/image/view/-/1014372/medRes/196479/-/h/50/maxh/250/maxw/300/w/80/-/b5boc4/-/fuel001.jpg"
                alt="Shell fuel station is selling its petrol at shs 3000 and diesel shs 2400."/>
    </a><p>Fuel crisis hits Kampala again</p>
                            </div>
                <div class="picture_small_teaser">
                        <a  href="/-/691150/1009956/-/b0mvtq/-/index.html"><img 
                src="/image/view/-/1009962/medRes/194396/-/h/50/maxh/250/maxw/300/w/80/-/bvupb0/-/image001.jpg"
                alt=""/>
    </a><p>The NRM second national conference in pictures</p>
                            </div>
                <div class="picture_small"id="picture_small_last">
                        <a  href="/-/691150/1003982/-/b0iq09/-/index.html"><img 
                src="/image/view/-/1003952/medRes/191398/-/h/50/maxh/250/maxw/300/w/80/-/14qpns3z/-/cranes001.jpg"
                alt="Uganda Cranes Coach Bobby Williamson talking to Obua during the Africa Nations Cup Qualifiers at Namboole Stadium on September 4."/>
    </a><p>IN PICTURES: Uganda maul Angola</p>
                            </div>
                </div>
        <div class="clear"></div>
    </div>
</div>

</div></div>
                <div class="subcolumns leaderboardad">
    <div class="subcolumns leaderboardad">
    

<script type="text/javascript"><!--
google_ad_client = "pub-8094860142509788";
/* Footer */
google_ad_slot = "0641169492";
google_ad_width = 728;
google_ad_height = 90;
//-->
</script>
<script type="text/javascript"
src="http://pagead2.googlesyndication.com/pagead/show_ads.js">
</script></div>                                </div>                                </div>
            <!-- begin: #footer -->
<div id="footer">
    <div id="footer_content">
				<span>
  <a  href="/meta/about_us/-/691198/691168/-/mbeycwz/-/index.html">About us</a><a  href="/external/691172?url=http%253A%252F%252Fwww.chogmug.com">Discover Uganda</a><a  href="/external/691174?url=http%253A%252F%252Fwww.monitordirectory.co.ug">Business Directory</a><a  href="/meta/-/691198/691176/-/516mu3z/-/index.html">Terms of Use</a><a  href="/external/691178?url=http%253A%252F%252F41.190.132.66%253A9090%252Fowa">Web Mail</a><a  href="/external/691180?url=%2523">Subscriptions</a><a  href="/external/691182?url=http%253A%252F%252Fmobile.monitor.co.ug">Monitor Mobile</a><a  href="/meta/contact/-/691198/691184/-/119244sz/-/index.html">Contact us</a><a  href="/meta/-/691198/691186/-/516mt7z/-/index.html">Advertise with Us</a><a  href="/external/691188?url=http%253A%252F%252Fwww.sqoop.co.ug">Sqoop</a><a  href="/external/691190?url=http%253A%252F%252Fepaper.monitor.co.ug">e-Paper</a></span>
        <span><a  href="/News/National/-/688334/1033216/-/view/asFeed/-/s8r3lmz/-/index.xml"><img 
                src="/image/view/-/688194/lowRes/733/-/sjrle4z/-/rss.jpg"
                alt=""/>
    RSS</a></span>
    </div>
	
<!-- Begin comScore Tag -->
<script>
   document.write(unescape("%3Cscript src='" + (document.location.protocol == "https:" ? "https://sb" : "http://b") + ".scorecardresearch.com/beacon.js' %3E%3C/script%3E"));
</script>
 
<script>
  COMSCORE.beacon({
    c1:2,
    c2:7655454,
    c3:"",
    c4:"",
    c5:"",
    c6:"",
    c15:""
  });
</script>
<noscript>
  <img src="http://b.scorecardresearch.com/p?c1=2&c2=7655454&c3=&c4=&c5=&c6=&c15=&cj=1" />
</noscript>
<!-- End comScore Tag --></div>
<!-- end: #footer --></div>
    </div>
</div>

<script type="text/javascript">
var gaJsHost = (("https:" == document.location.protocol) ? "https://ssl." : "http://www.");
document.write(unescape("%3Cscript src='" + gaJsHost + "google-analytics.com/ga.js' type='text/javascript'%3E%3C/script%3E"));
</script>
<script type="text/javascript">
try {
var pageTracker = _gat._getTracker("UA-12497552-1");
pageTracker._trackPageview();
} catch(err) {}</script></body>
</html>
beginarticle 1
<!DOCTYPE html PUBLIC "-//W3C//DTD XHTML 1.0 Transitional//EN" "http://www.w3.org/TR/xhtml1/DTD/xhtml1-transitional.dtd">
<html xmlns="http://www.w3.org/1999/xhtml">
<head>
  <meta http-equiv="Content-Type" content="text/html; charset=iso-8859-1" />
  <meta name="description" content="allAfrica: African news and information for a global audience" />
  <meta name="robots" content="noarchive" />

  <meta name="keywords" content="Africa, news, politics, economy, trade, business, sports, current events, travel, news, Uganda, Wildlife, East Africa, Sustainable Development" /> 
  <meta name="verify-v1" content="Nyz3DHzqqexLMR9Qu256J9ngVsPzYHmrHx1h81vYdag=" />
  <meta name="verify-v1" content="9aauS1+nV+9B2m0YRwz+Ajo8q0SMk0uXzmx/9MKMoIg=" />
  <title>allAfrica.com: Uganda: Bird Counting Starts Today</title>
  <link rel="alternate" title="allAfrica.com Latest News RSS" href="http://allafrica.com/tools/headlines/rdf/latest/headlines.rdf" type="application/rss+xml" />
  <link rel="icon" href="/img/static/favicon.ico" />
  <link rel="shortcut icon" href="/img/static/favicon.ico" />
  <link rel="stylesheet" type="text/css" href="/static/base.css" />
  <link rel="stylesheet" type="text/css" href="/static/main.css?v=2010091601" />
  <link rel="stylesheet" type="text/css" href="/static/comment.css" />
  <script language="javascript" type="text/javascript" src="/static/js/browser.js"></script>
  <link rel="stylesheet" type="text/css" href="/static/js/corners/niftyCorners.css" media="screen" />
  <script type="text/javascript" src="/static/js/corners/niftycube.js"></script>
<script type="text/javascript" language="JavaScript"><!--
if ( top != self ) {
  top.location.replace(location.href);
}
--></script>

<script type="text/javascript">
  window.google_analytics_uacct = "UA-230539-1";
  window.google_analytics_domain_name = "allafrica.com";
</script>
<script type="text/javascript" language="JavaScript" src="http://partner.googleadservices.com/gampad/google_service.js"></script>
<script type="text/javascript" language="JavaScript">
  GS_googleAddAdSenseService("ca-pub-2420009840005975");
  GS_googleEnableAllServices();
</script>
<script type="text/javascript" language="JavaScript">
  GA_googleAddAttr("Language", "english");
  GA_googleAddAttr("PageType", "story");
  GA_googleAddAttr("Topics", "sustainabl");
  GA_googleAddAttr("Topics", "wildlife");
  GA_googleAddAttr("Countries", "eastafrica");
  GA_googleAddAttr("Countries", "uganda");
</script>
<script type="text/javascript" language="JavaScript">
  GA_googleAddSlot( "ca-pub-2420009840005975" , "AllAfrica_Story_Leaderboard" );
  GA_googleAddSlot( "ca-pub-2420009840005975" , "AllAfrica_Story_BannerMid" );
  GA_googleAddSlot( "ca-pub-2420009840005975" , "AllAfrica_Story_InsetA" );
  GA_googleAddSlot( "ca-pub-2420009840005975" , "AllAfrica_Story_BannerSubbody" );
  GA_googleAddSlot( "ca-pub-2420009840005975" , "AllAfrica_Story_BannerBottom" );
  GA_googleAddSlot( "ca-pub-2420009840005975" , "AllAfrica_Story_RightA" );
  GA_googleAddSlot( "ca-pub-2420009840005975" , "AllAfrica_Story_RightB" );
  GA_googleAddSlot( "ca-pub-2420009840005975" , "AllAfrica_Story_LeftA" );
  GA_googleAddSlot( "ca-pub-2420009840005975" , "AllAfrica_Story_LeftB" );
</script>
<script type="text/javascript" language="JavaScript">
  GA_googleFetchAds();
</script>

<!-- allafrica.com -->
<script type="text/javascript">

  var _gaq = _gaq || [];
  _gaq.push(['_setAccount', 'UA-230539-1']);
  _gaq.push(['_setDomainName', 'allafrica.com']);
  _gaq.push(['_initDate']);
  _gaq.push(['_trackPageview']);

  (function() {
    var ga = document.createElement('script'); ga.type = 'text/javascript'; ga.async = true;
    ga.src = ('https:' == document.location.protocol ? 'https://ssl' : 'http://www') + '.google-analytics.com/ga.js';
    var s = document.getElementsByTagName('script')[0]; s.parentNode.insertBefore(ga, s);
  })();

</script>

</head>
<body>

<div style="position: absolute; background-color: #ff0;">

<div id="standard-mid">


<div id="storycolumn">

<hr class="thin clear" />

<div id="google_banner_mid" class="google_ad"><!-- open google_banner_mid div --->

<!-- Display Google AdManager Ad for 'AllAfrica_Story_BannerMid'-->
<script type="text/javascript" language="JavaScript">
  GA_googleFillSlot( "AllAfrica_Story_BannerMid" );
</script>

</div><!-- close google_banner_mid div --->

<hr class="thin clear" />

<p class="publisher">
<a href="http://www.newvision.co.ug/" target="_blank"><img src="/img/static/publishers/minibanners/newvision180.jpg" alt="New Vision (Kampala)" title="Visit New Vision (Kampala)" /></a>
</p>

<!-- begin story layout piece here -->
<h1 class="headline"><a href="/uganda/" class="blue"><u>Uganda</u>:</a> Bird Counting Starts Today</h1>

<p class="reporter">Brian Mayanja</p>

<p class="date">14 October 2010</p>

<hr class="thin clear" />


<div class="article-tools rightinset">
<div class="tools">
<ul>
<li><a href="/sendpage.html?ref=http://allafrica.com/stories/201010150037.html" target="_blank">Email</a><span class="sep">|</span></li><li><a href="/stories/printable/201010150037.html" target="_blank">Print</a><span class="sep">|</span></li><li><a href="/comments/list/aans/post/post/id/201010150037.html">Comment</a></li>
</ul>
</div>

<!-- share box -->
<div class="share">
<div class="head">Share:</div>
<ul>
<li class="share_item"><a href="http://twitter.com/home?status=Reading: Bird%20Counting%20Starts%20Today http://allafrica.com/c/-3ug-_" title="Twitter" onclick="window.open( this.href, 'sharer', 'toolbar=0,status=0,width=600,height=600,scrollbars,resizable' ); return false;" target="_blank"><img src="/img/static/sharebox/twitter.gif" width="16" height="16" title="Share on Twitter" alt="on Twitter" /></a></li>
<li class="share_item"><a href="http://www.facebook.com/sharer.php?u=http://allafrica.com/stories/201010150037.html&amp;t=Bird%20Counting%20Starts%20Today" title="Facebook" onclick="window.open( this.href, 'sharer', 'toolbar=0,status=0,width=600,height=600,scrollbars,resizable' ); return false;" target="_blank"><img src="/img/static/sharebox/facebook.gif" width="16" height="16" title="Share Facebook" alt="Facebook" /></a></li>
<li class="share_item"><a href="http://digg.com/submit?url=http://allafrica.com/stories/201010150037.html&amp;title=Bird%20Counting%20Starts%20Today" title="Digg This" onclick="window.open( this.href, 'sharer', 'toolbar=0,status=0,width=600,height=600,scrollbars,resizable' ); return false;" target="_blank"><img src="/img/static/sharebox/digg.gif" width="16" height="16" title="Share Digg" alt="Digg" /></a></li>
<li class="share_item"><a href="http://del.icio.us/post?v=4&amp;noui&amp;jump=close&amp;url=http://allafrica.com/stories/201010150037.html&amp;title=Bird%20Counting%20Starts%20Today" title="Del.icio.us" onclick="window.open( this.href, 'sharer', 'toolbar=0,status=0,width=600,height=600,scrollbars,resizable' ); return false;" target="_blank"><img src="/img/static/sharebox/delicious.gif" width="14" height="14" title="Share Del.icio.us" alt="Del.icio.us" /></a></li>
<li class="share_item"><a href="http://muti.co.za/submit?url=http://allafrica.com/stories/201010150037.html&amp;title=Bird%20Counting%20Starts%20Today" title="Muti" onclick="window.open( this.href, 'sharer', 'toolbar=0,status=0,width=600,height=600,scrollbars,resizable' ); return false;" target="_blank"><img src="/img/static/sharebox/muti.gif" width="16" height="16" title="Share Muti" alt="Muti" /></a></li>
<li class="share_item"><a href="http://www.stumbleupon.com/submit?url=http://allafrica.com/stories/201010150037.html&amp;title=Bird%20Counting%20Starts%20Today" title="StumbleUpon" onclick="window.open( this.href, 'sharer', 'toolbar=0,status=0,width=600,height=600,scrollbars,resizable' ); return false;" target="_blank"><img src="/img/static/sharebox/stumbleupon.gif" width="16" height="16" title="Share StumbleUpon" alt="StumbleUpon" /></a></li>
</ul>
</div>

</div>


<p>Kampala &mdash; THIS year's bird festival, that was launched yesterday, kicks off this morning with the counting of birds and noting of their ages and nationalities.</p>
<p>The three-day festival code-named "Big birding", will cover all the national parks, wildlife reserves, forest reserves, important bird areas and Ramsar sites.</p>
<p>Various groups have been established to document the bird statistics. A reward awaits the group which counts the most species.</p>
<div id="google_inset_a" class="google_ad float-left"><!-- open google_inset_a div --->

<!-- Display Google AdManager Ad for 'AllAfrica_Story_InsetA'-->
<script type="text/javascript" language="JavaScript">
  GA_googleFillSlot( "AllAfrica_Story_InsetA" );
</script>

</div><!-- close google_inset_a div --->
<p>Last year, 386 bird species were counted in 17 sites around Uganda.</p>
<p>Speaking to New Vision yesterday, Achilles Byaruhanga, the Nature Uganda programme manager, said the festival would help promote birding tourism in the country.</p>
<p>Uganda hosts over 1,050 bird species, making it the country with the largest number of bird species in Africa.</p>
<p>Byaruhanga attributed the large number of bird species to the country's unique location at a crossroad between habitats, including savannah, Afro-montane and rainforest.</p>
<p>He said the festival would also promote bird conservation.</p>
<p>The international bird watching sector spends over $6b every year on bird-watching.</p>


<!-- end story layout piece here -->

<div style="clear: both"></div>

<p class="comment-help">Be the first to <a href="/comments/new/aans/post/post/id/201010150037.html" class="blue">Write a Comment</a>!</p>


  

<div style="font-size: 90%">
<span class="bold" style="font-size: 10pt; font-variant: small-caps;">Today's Featured News</span>
<table width="100%" style="text-align: center; border: 1px solid #dbdbdb">
  <tr><td width="33%" style="background-color: #e8e8ff; padding: 5px;"><a href="/view/group/main/main/id/00011893.html"><img src="/img/csi/00160367_4d31516e7d6e0eec384541b1c6521ef6/w150.jpg" alt="" height="113" width="150" border="0" style="margin-bottom: 5px" /></a><br /><span class="bold"><a href="/view/group/main/main/id/00011893.html">Tanzania Election Race Hots Up</a></span></td><td width="33%" style="background-color: #e8e8ff; padding: 5px;"><a href="/view/group/main/main/id/00011209.html"><img src="/img/csi/00160219_447bab0e3c27469e9b1ee4b4beb9742c/w150.jpg" alt="" height="113" width="150" border="0" style="margin-bottom: 5px" /></a><br /><span class="bold"><a href="/view/group/main/main/id/00011209.html">Rwandan Police Arrest Opposition Leader</a></span></td><td width="33%" style="background-color: #e8e8ff; padding: 5px;"><a href="/view/group/main/main/id/00011890.html"><img src="/img/csi/00161026_d2fd7d5caf8bc2f9da5141bba14065ab/w150.jpg" alt="" height="113" width="150" border="0" style="margin-bottom: 5px" /></a><br /><span class="bold"><a href="/view/group/main/main/id/00011890.html">New Meningitis Vaccine 'Revolutionizes' Public Health</a></span></td></tr>
</table>
</div>


  <br/>
  

<div style="font-size: 90%">
<span class="bold" style="font-size: 10pt; font-variant: small-caps;"><a href="/business/">Business/Techonology News</a></span>
<table width="100%" style="text-align: center; border: 1px solid #dbdbdb">
  <tr><td width="33%" style="background-color: #e8e8ff; padding: 5px;"><a href="/stories/201010140934.html"><img src="/img/csi/00130130_0c62021115506bc38af1fc19f0f60b29/w150.jpg" alt="" height="113" width="150" border="0" style="margin-bottom: 5px" /></a><br /><span class="bold"><a href="/stories/201010140934.html">Mozambique Expects Two-Billion Dollar Boost to Tourism</a></span></td><td width="33%" style="background-color: #e8e8ff; padding: 5px;"><a href="/stories/201010140442.html"><img src="/img/csi/00161323_a87d9865d9ced3039be678caa5a604a8/w150.jpg" alt="" height="113" width="150" border="0" style="margin-bottom: 5px" /></a><br /><span class="bold"><a href="/stories/201010140442.html">Rise in Electronic Fraud Grips Africa's Attention</a></span></td><td width="33%" style="background-color: #e8e8ff; padding: 5px;"><a href="/stories/201010150168.html"><img src="/img/csi/00151682_90ee245729b3f9a6d08943ecfc32eaa6/w150.jpg" alt="" height="113" width="150" border="0" style="margin-bottom: 5px" /></a><br /><span class="bold"><a href="/stories/201010150168.html">Zimbabwe's Mines Attract Child Workers Amid Upswing</a></span></td></tr>
</table>
</div>


  <br/>

<div id="google_banner_subbody" class="google_ad"><!-- open google_banner_subbody div --->

<!-- Display Google AdManager Ad for 'AllAfrica_Story_BannerSubbody'-->
<script type="text/javascript" language="JavaScript">
  GA_googleFillSlot( "AllAfrica_Story_BannerSubbody" );
</script>

</div><!-- close google_banner_subbody div --->


  


<fieldset style="border: 2px solid #dbdbdb;">  
  <legend align="center" style="font-size: 13px"><b>More News on allAfrica.com</b></legend>

<table>
  <tr><td style="valign: top; width: 240px; background-color: #fcfcfc; border: 1px solid #e8f0e0;" >
<div style="font-size: 12px; padding: 2px">
  <div class="float-left" style="padding: 5px 2px">
    <a href="/environment/" title="Environment"><img src="/img/csi/00150391/m60x.png" width="60" height="60" alt="Environment"/></a>
  </div>
<a class="blue bold" href="/stories/201010150919.html">Danger Signals Over Air Pollutants</a><br/><a class="black" href="/stories/201010150919.html">Air pollution has always been a problem, especially for ...</a>  <div class="clear"></div>
</div>
</td>
<td style="valign: top; width: 240px; background-color: #fcfcfc; border: 1px solid #e8f0e0;" >
<div style="font-size: 12px; padding: 2px">
  <div class="float-left" style="padding: 5px 2px">
    <a href="/aids/" title="HIV-Aids and STDs"><img src="/img/csi/00150393/m60x.png" width="60" height="60" alt="HIV-Aids and STDs"/></a>
  </div>
<a class="blue bold" href="/stories/201010151053.html">Amisom Spokesman - 'We Do Not Provide Infected Medicine to the Somalis'</a><br/><a class="black" href="/stories/201010151053.html">The spokesman of ...</a>  <div class="clear"></div>
</div>
</td>
</tr>
  <tr><td style="valign: top; width: 240px; background-color: #fcfcfc; border: 1px solid #e8f0e0;" >
<div style="font-size: 12px; padding: 2px">
  <div class="float-left" style="padding: 5px 2px">
    <a href="/business/" title="Economy, Business and Finance"><img src="/img/csi/00150387/m60x.png" width="60" height="60" alt="Economy, Business and Finance"/></a>
  </div>
<a class="blue bold" href="/stories/201010151052.html">Hawiye Elders Call for Businessmen to Withdraw Properties From Bakara And Suk Ba'ad ...</a><br/>  <div class="clear"></div>
</div>
</td>
<td style="valign: top; width: 240px; background-color: #fcfcfc; border: 1px solid #e8f0e0;" >
<div style="font-size: 12px; padding: 2px">
  <div class="float-left" style="padding: 5px 2px">
    <a href="/sustainable/" title="Sustainable Development"><img src="/img/csi/00150416/m60x.png" width="60" height="60" alt="Sustainable Development"/></a>
  </div>
<a class="blue bold" href="/stories/201010160010.html">Ending Africa's Hunger Means Listening to Farmers</a><br/><a class="black" href="/stories/201010160010.html">Africa is hungry - 240 million people are ...</a>  <div class="clear"></div>
</div>
</td>
</tr>
  <tr><td style="valign: top; width: 240px; background-color: #fcfcfc; border: 1px solid #e8f0e0;" >
<div style="font-size: 12px; padding: 2px">
  <div class="float-left" style="padding: 5px 2px">
    <a href="/onthemove/" title="Africa on the Move"><img src="/img/csi/00150375/m60x.png" width="60" height="60" alt="Africa on the Move"/></a>
  </div>
<a class="blue bold" href="/stories/201010150001.html">She Cranes Eye All Africa Games</a><br/><a class="black" href="/stories/201010150001.html">THE she Cranes netballers have started early preparations ...</a>  <div class="clear"></div>
</div>
</td>
<td style="valign: top; width: 240px; background-color: #fcfcfc; border: 1px solid #e8f0e0;" >
<div style="font-size: 12px; padding: 2px">
  <div class="float-left" style="padding: 5px 2px">
    <a href="/music/" title="Music"><img src="/img/csi/00150403/m60x.png" width="60" height="60" alt="Music"/></a>
  </div>
<a class="blue bold" href="/stories/201010150886.html">Afrikaans Music to Top the Bill</a><br/><a class="black" href="/stories/201010150886.html">More than 13000 tickets have already been sold for this ...</a>  <div class="clear"></div>
</div>
</td>
</tr>
</table>

</fieldset>

<br/>

<div class="disclaimer">
<p><span class="copyright"><a href="http://allafrica.com/copyright.html">Copyright</a> &copy; 2010 New Vision.</span>
All rights reserved. Distributed by AllAfrica Global Media (<a href="http://allafrica.com/">allAfrica.com</a>).
To contact the copyright holder directly for corrections &mdash; or for permission to republish or make other authorized use of this material,  
<a href="/publishers.html?passed_name=New%20Vision&passed_location=Kampala#detail">click&nbsp;here</a>.
</p>
<p>
  <b>AllAfrica</b> aggregates and indexes content from over <a href="/publishers.html"><u>125 African news organizations</u></a>, plus more than <a  href="/sources.html"><u>200 other sources</u></a>, who are responsible for their own reporting and views. Articles and commentaries that identify <b>allAfrica.com</b> as the publisher are <a href="/inhouse/"><u>produced or commissioned by AllAfrica</u></a>.
</p>
</div>
<div style="text-align: center; font-weight: bold; font-size:90%; margin-bottom: 8px;">AllAfrica - All the Time</div>


<hr />
<div class="bottom">

<p class="navigation center">
  <a href="#top">Top</a>&nbsp;|
  <a href="http://allafrica.com/mobile/" target="_blank">Mobile</a>&nbsp;|
  <a href="http://allafrica.com/whoweare.html" target="_blank">Who&nbsp;We&nbsp;Are</a>&nbsp;|
  <a href="javascript:void 0"       onmouseover="window.status='Advertising'; return true;"      onclick="window.open('/media_kit/frames.html?page=main',                           'Advertising',                           'scrollbars,toolbar=no,location=no,nonresizable,width=600,height=600,left=0,top=0').focus()"    >Advertising</a>&nbsp;|
  <a href="http://allafrica.com/search/" target="_blank">Search</a>&nbsp;<br />  <a href="http://allafrica.com/commerce/user/manage/" target="_blank">My Account</a>&nbsp;| <a href="http://allafrica.com/browser_sethome.html" target="_blank">Make us your home page</a>&nbsp;| <a href="http://allafrica.com/tools/headlines/rss.html" target="_blank">RSS</a>&nbsp;
| <a href="http://allafrica.com/feedback/general.html?ref=http://allafrica.com/stories/201010150037.html" target="_blank">Contact</a>&nbsp;
| <a href="http://allafrica.com/privacy.html" target="_blank">Privacy</a>&nbsp;
</p>
<hr size="1" />
<p><a href="http://allafrica.com/commerce/user/manage/settings/lists.html"><strong>Sign up for <span style="color: #00b000;">FREE</span> daily 'top headlines' by email &raquo;</strong></a></p>

<hr />

<div id="google_banner_bottom" class="google_ad"><!-- open google_banner_bottom div --->

<!-- Display Google AdManager Ad for 'AllAfrica_Story_BannerBottom'-->
<script type="text/javascript" language="JavaScript">
  GA_googleFillSlot( "AllAfrica_Story_BannerBottom" );
</script>

</div><!-- close google_banner_bottom div --->


</div>

</div><!-- storycolumn -->
</div><!-- standard-mid -->


<div id="standard-nav">
  
<div class="clear navigation">
<div id="topnav"><span class=""><a href="http://fr.allafrica.com/">Site&nbsp;Fran&ccedil;ais</a></span><span class=""><a href="/howto.html">Site&nbsp;Guide</a></span><span class=""><a href="/whoweare.html">Who&nbsp;We&nbsp;Are</a></span><span class=""><a href="/publishers.html">Content&nbsp;Providers</a></span><span class=""><a href="javascript:window.open('/media_kit/frames.html?page=main','Advertising','scrollbars,toolbar=no,location=no,nonresizable,width=600,height=600,left=0,top=0').focus();">Advertising</a></span><span class=""><a href="/commerce/user/manage/">My&nbsp;Account</a></span><span class=""><a href="http://myafrica.allafrica.com/">MyAfrica</a></span><span class=""><a href="/business/">Biztech</a></span><span class=""><a href="/sustainable/">Sustainable</a></span><span class=""><a href="/peaceafrica/">Peace</a></span><span class=""><a href="/mobile/">Mobile</a></span></div>
</div>
<div class="clear"></div>

</div>

<div id="top-banner">
<a name="top"></a>
<table style="width: 1020px; height: 125px">
  <tr>
    <td>
      
<div id="logo">
<div class="home_link"><a href="/">HOME</a></div>
<a href="/">
<img src="/img/static/aa-trans_180x104.gif" alt="allAfrica.com" height="104" width="180" />
</a>
</div>

    </td>
    <td style="padding-left: 20px; width: 100%;">
      <div id="google_leaderboard" class="google_ad"><!-- open google_leaderboard div --->

<!-- Display Google AdManager Ad for 'AllAfrica_Story_Leaderboard'-->
<script type="text/javascript" language="JavaScript">
  GA_googleFillSlot( "AllAfrica_Story_Leaderboard" );
</script>

</div><!-- close google_leaderboard div --->

    </td>
  </tr>
</table>
</div><!-- id=masthead -->


<div id="standard-left">

<div class="left-relevant leftbox top-rounded leftinset narrow">


<h2>

Relevant Links

</h2>

<ul>
<li><a href="/eastafrica/">East Africa</a></li>
<li><br /></li><li><a href="/uganda/">Uganda</a></li>
<li><a href="/wildlife/">Wildlife</a></li>
<li><a href="/sustainable/">Sustainable Development</a></li>

</ul>

</div>

<div class="topics leftbox top-rounded">


<h2>

Topics

</h2>

<ul><li><br /></li>
<li><a href="/commerce/user/manage/settings/lists.html"><div style="font-size: 90%; font-weight: bold; margin-bottom: 1em;">FREE&nbsp;EMAIL&nbsp;HEADLINES</div></a></li>
<li><a href="/specials/">Special Reports &amp; Briefings</a></li>
<li><a href="/photoessay/">Photo Essays</a></li>
<li><a href="/inhouse/">From allAfrica</a></li>
<li><a href="/list/group/main/main/doc/all.html">Topical Focus Pages</a></li>
<li><a href="/list/resource/main/main/doc/all.html">Resources and Documents</a></li>
<li><a href="/tools/headlines/rss.html">RSS Feeds</a></li>
<li><a href="http://www.blogafrica.com/">BlogAfrica</a></li>
<li><br /></li>
<li><a href="/arts/">Arts, Culture, Entertainment</a></li>
<li><a href="/books/">Books</a></li>
<li><a href="/bookreviews/">Book Reviews</a></li>
<li><a href="/children/">Children &amp; Youth</a></li>
<li><a href="/conflict/">Conflict and Security</a></li>
<li><a href="/crime/">Crime and Corruption</a></li>
<li><a href="/business/">Economy,&nbsp;Business,&nbsp;&amp; Finance</a></li>
<li><a href="/editorials/">Editorials</a></li>
<li><a href="/education/">Education</a></li>
<li><a href="/environment/">Environment</a></li>
<li><a href="/sustainable/">Sustainable Development</a></li>
<li><a href="/agriculture/">Food, Agriculture and Rural&nbsp;Issues</a></li>
<li><a href="/health/">Health</a></li>
<li><a href="/aids/">AIDS</a></li>
<li><a href="/malaria/">Malaria</a></li>
<li><a href="/ict/">ICT and Telecom</a></li>
<li><a href="/crime/">Legal Affairs and Crime</a></li>
<li><a href="/media/">Media</a></li>
<li><a href="/music/">Music</a></li>
<li><a href="/musicreviews/">Music Reviews</a></li>
<li><a href="/religion/">Religion</a></li>
<li><a href="/refugees/">Refugees</a></li>
<li><a href="/science/">Science and Biotech</a></li>
<li><a href="/sport/">Sport</a></li>
<li><a href="/soccer/">Soccer</a></li>
<li><br /></li>
<li><a href="/travel/">Travel</a></li>
<li><a href="/women/">Women</a></li>
<li><br /></li>
<li><a href="/usafrica/">U.S., Canada and Africa</a></li>
<li><a href="/europeandafrica/">Europe and Africa</a></li>
<li><a href="/asiaaustraliaandafrica/">Asia, Australia, and Africa</a></li>
<li><a href="/middleeastandafrica/">Middle East and Africa</a></li>
<li><a href="/latinamericaandafrica/">Latin America and Africa</a></li>
<li><br /></li>
<li><a href="/gateway/">Internet Gateway</a></li>
<li><a href="/publishers.html">Content Providers</a></li>
</ul>

</div>

<div id="google_left_a" class="google_ad"><!-- open google_left_a div --->

<!-- Display Google AdManager Ad for 'AllAfrica_Story_LeftA'-->
<script type="text/javascript" language="JavaScript">
  GA_googleFillSlot( "AllAfrica_Story_LeftA" );
</script>

</div><!-- close google_left_a div --->
<span id="img_7029"></span>
<script type="text/javascript" language="JavaScript">
<!--
  var span = document.getElementById( 'img_7029' );
  var bName = navigator.appName;
  var bVer = parseInt(navigator.appVersion);
  var bnum=new Number(Math.floor(99999999 * Math.random())+1);
  if ( bVer >= 4 && ( bName == "Netscape" || bName == "Microsoft Internet Explorer" ) ) {
    var img = document.createElement( 'img' );
    img.src = '/img/static/s_trans_nc.gif?' +
      'width=' + screen.width + '&' +
      'height=' + screen.height + '&' +
      'depth=' + screen.colorDepth + '&' +
      'appname=' + navigator.appName + '&' +
      'appversion=' + navigator.appVersion + '&' +
      'rand=' + bnum;
     span.appendChild( img );
  }
// -->
</script>
<img src="/img/static/s_trans_nc.gif?noargs=1" alt="" />


<div id="google_left_b" class="google_ad"><!-- open google_left_b div --->

<!-- Display Google AdManager Ad for 'AllAfrica_Story_LeftB'-->
<script type="text/javascript" language="JavaScript">
  GA_googleFillSlot( "AllAfrica_Story_LeftB" );
</script>

</div><!-- close google_left_b div --->

</div><!-- id=left -->


<div id="standard-right">
<!--  ads on right -->

<div class="narrow-country-dropdown rounded">
<form action="/public/scripts/go-to-category.html" method="get" name="countryform">

<span class="bold">SELECT</span>
<select name="country" onchange="document.countryform.topic.value=''; document.countryform.submit()">
  <option value="">-- Regions/Countries --</option>
  <option value="africa">Africa</option>
  <option value="centralafrica">Central Africa</option>
  <option value="eastafrica">East Africa</option>
  <option value="northafrica">North Africa</option>
  <option value="southernafrica">Southern Africa</option>
  <option value="westafrica">West Africa</option>
  <option value=""> --- </option>
  <option value="algeria">Algeria</option>
  <option value="angola">Angola</option>
  <option value="benin">Benin</option>
  <option value="botswana">Botswana</option>
  <option value="burkinafaso">Burkina Faso</option>
  <option value="burundi">Burundi</option>
  <option value="cameroon">Cameroon</option>
  <option value="capeverde">Cape Verde</option>
  <option value="centralafricanrepublic">Central African Republic</option>
  <option value="chad">Chad</option>
  <option value="comoros">Comoros</option>
  <option value="congo_brazzaville">Congo-Brazzaville</option>
  <option value="congo_kinshasa">Congo-Kinshasa</option>
  <option value="cotedivoire">C&ocirc;te d&#39;Ivoire</option>
  <option value="djibouti">Djibouti</option>
  <option value="egypt">Egypt</option>
  <option value="equatorialguinea">Equatorial Guinea</option>
  <option value="eritrea">Eritrea</option>
  <option value="ethiopia">Ethiopia</option>
  <option value="gabon">Gabon</option>
  <option value="gambia">Gambia</option>
  <option value="ghana">Ghana</option>
  <option value="guinea">Guinea</option>
  <option value="guineabissau">Guinea Bissau</option>
  <option value="kenya">Kenya</option>
  <option value="lesotho">Lesotho</option>
  <option value="liberia">Liberia</option>
  <option value="libya">Libya</option>
  <option value="madagascar">Madagascar</option>
  <option value="malawi">Malawi</option>
  <option value="mali">Mali</option>
  <option value="mauritania">Mauritania</option>
  <option value="mauritius">Mauritius</option>
  <option value="morocco">Morocco</option>
  <option value="mozambique">Mozambique</option>
  <option value="namibia">Namibia</option>
  <option value="niger">Niger</option>
  <option value="nigeria">Nigeria</option>
  <option value="rwanda">Rwanda</option>
  <option value="senegal">Senegal</option>
  <option value="seychelles">Seychelles</option>
  <option value="sierraleone">Sierra Leone</option>
  <option value="somalia">Somalia</option>
  <option value="southafrica">South Africa</option>
  <option value="sudan">Sudan</option>
  <option value="swaziland">Swaziland</option>
  <option value="saotomeandprincipe">S&atilde;o Tom&eacute; and Pr&iacute;ncipe</option>
  <option value="tanzania">Tanzania</option>
  <option value="togo">Togo</option>
  <option value="tunisia">Tunisia</option>
  <option value="uganda">Uganda</option>
  <option value="westernsahara">Western Sahara</option>
  <option value="zambia">Zambia</option>
  <option value="zimbabwe">Zimbabwe</option>
</select>
<input type="submit" name="go" alt="GO!" value="GO!" />
<br />
<span class="bold">SELECT</span>
<select name="topic" onchange="document.countryform.country.value=''; document.countryform.submit()">
  <option value="">-- Topics --</option>
<option value="agoa">AGOA</option>
<option value="aids">AIDS</option>
<option value="onthemove">Africa on the Move</option>
<option value="agribusiness">Agribusiness</option>
<option value="aid">Aid and Assistance</option>
<option value="armsandarmies">Arms and Armies</option>
<option value="arts">Arts</option>
<option value="athletics">Athletics</option>
<option value="banking">Banking</option>
<option value="bookreviews">Book Reviews</option>
<option value="books">Books</option>
<option value="business">Business</option>
<option value="capitalflows">Capital Flows</option>
<option value="children">Children</option>
<option value="climate">Climate</option>
<option value="commodities">Commodities</option>
<option value="company">Company</option>
<option value="conflict">Conflict</option>
<option value="construction">Construction</option>
<option value="crime">Crime</option>
<option value="currencies">Currencies</option>
<option value="debt">Debt</option>
<option value="ecotourism">Ecotourism</option>
<option value="editorials">Editorials</option>
<option value="education">Education</option>
<option value="energy">Energy</option>
<option value="environment">Environment</option>
<option value="agriculture">Food and Agriculture</option>
<option value="inhouse">From allAfrica</option>
<option value="gameparks">Game Parks</option>
<option value="governance">Governance</option>
<option value="health">Health</option>
<option value="medical">Healthcare and Medical</option>
<option value="humanrights">Human Rights</option>
<option value="ict">ICT</option>
<option value="infrastructure">Infrastructure</option>
<option value="investment">Investment</option>
<option value="labour">Labour</option>
<option value="land">Land Issues</option>
<option value="latest">Latest</option>
<option value="legalaffairs">Legal Affairs</option>
<option value="malaria">Malaria</option>
<option value="manufacturing">Manufacturing</option>
<option value="media">Media</option>
<option value="migration">Migration</option>
<option value="mining">Mining</option>
<option value="music">Music</option>
<option value="musicreviews">Music Reviews</option>
<option value="nepad">NEPAD</option>
<option value="ngo">NGO</option>
<option value="oceans">Oceans</option>
<option value="olympics">Olympics</option>
<option value="peacekeeping">Peacekeeping</option>
<option value="petroleum">Petroleum</option>
<option value="polio">Polio</option>
<option value="pregnancy">Pregnancy and Childbirth</option>
<option value="privatization">Privatization</option>
<option value="refugees">Refugees</option>
<option value="religion">Religion</option>
<option value="science">Science</option>
<option value="soccer">Soccer</option>
<option value="sport">Sport</option>
<option value="stockmarkets">Stock Markets</option>
<option value="sustainable">Sustainable Development</option>
<option value="terrorism">Terrorism</option>
<option value="trade">Trade</option>
<option value="transport">Transport</option>
<option value="travel">Travel</option>
<option value="tuberculosis">Tuberculosis</option>
<option value="urbanissues">Urban Issues</option>
<option value="water">Water</option>
<option value="wildlife">Wildlife</option>
<option value="women">Women</option>
<option value="worldcup">World Cup</option>
<option value=""> --- </option>
<option value="centralafricabusiness">Central Africa Business</option>
<option value="eastafricabusiness">East Africa Business</option>
<option value="northafricabusiness">North Africa Business</option>
<option value="southernafricabusiness">Southern Africa Business</option>
<option value="westafricabusiness">West Africa Business</option>
<option value=""> --- </option>
<option value="asiaaustraliaandafrica">Asia, Australia, and Africa</option>
<option value="europeandafrica">Europe and Africa</option>
<option value="io">International Organisations</option>
<option value="latinamericaandafrica">Latin America and Africa</option>
<option value="middleeastandafrica">Middle East and Africa</option>
<option value="usafrica">U.S., Canada and Africa</option>
<option value=""> --- </option>
<option value="inhouse">From AllAfrica</option>
<option value="photoessay">Photo Essays</option>
<option value="specials">Special Reports</option>
</select>
<input type="submit" name="go" alt="GO!" value="GO!" />
</form>
</div>


<div class="search-bar colored-box rounded">
<div class="old-search">
  <form action="/search/" method="GET" name="searchform">
  <input type="text" class="query" value="" name="string" size="20" maxlength="42" onchange="document.searchform.submit()" />
  <input class="button" type="submit" name="Search" value="SEARCH" />
  </form>
  <div class="clear"></div>
</div>

</div>


<div id="google_right_a" class="google_ad"><!-- open google_right_a div --->

<!-- Display Google AdManager Ad for 'AllAfrica_Story_RightA'-->
<script type="text/javascript" language="JavaScript">
  GA_googleFillSlot( "AllAfrica_Story_RightA" );
</script>

</div><!-- close google_right_a div --->


<div id="google_right_b" class="google_ad"><!-- open google_right_b div --->

<!-- Display Google AdManager Ad for 'AllAfrica_Story_RightB'-->
<script type="text/javascript" language="JavaScript">
  GA_googleFillSlot( "AllAfrica_Story_RightB" );
</script>

</div><!-- close google_right_b div --->

<span class="bold" style="font-variant: small-caps; font-size: 90%">Uganda Video from Africast TV</span>
<script type="text/javascript" src="http://www.africast.tv/widget/allafrica.com/uganda/swfobject.js"></script>
<div align="center" id="flashcontent-story-right-1"></div>
<script type="text/javascript">
var so = new SWFObject( 'http://www.africast.tv/widget/allafrica.com/uganda/mwplayer.swf', 'player', '300', '250', '9' );
so.addParam('wmode','opaque');
so.addParam('quality','high');
so.addParam('allowfullscreen','true');
so.addParam('allowscriptaccess','always');
so.write("flashcontent-story-right-1");
</script>
<script language="JavaScript">
  var bnum=new Number(Math.floor(99999999 * Math.random())+1);
</script>
<script language="JavaScript">
  document.write("<img src=\"/tagtrack/africast-widget/story-right-1/uganda/en/rn" + bnum + "/0x00/img/static/s_trans.gif\" width=\"1\" height=\"1\" alt=\"\" border=\"0\" />");
</script>
<!----Please Do not change anything in this Code else counter will not work properly!----->
<script language="javascript">
var data, p;
var agt=navigator.userAgent.toLowerCase();
p='http';
if((location.href.substr(0,6)=='https:')||(location.href.substr(0,6)=='HTTPS:')) {p='https';} data = '&r=' + escape(document.referrer) + '&n=' + escape(navigator.userAgent) + '&p=' + escape(navigator.userAgent)
if(navigator.userAgent.substring(0,1)>'3') {data = data + '&sd=' + screen.colorDepth + '&sw=' + escape(screen.width+ 'x'+screen.height)};
document.write('<a href="http://www.neatstats.com" target="_blank" >');
document.write('<img border=0 hspace=0 '+'vspace=0 src="http://www.neatstats.com/counter.php?i=1250' + data + '"> </a><br>');
</script>
<noscript>
<a target="_blank" title="invisible counter" href="http://www.neatstats.com">
<img alt="invisible counter" src="http://www.neatstats.com/counterimg/count/count.png" style="border-width:0" />
</a>
    <img alt="" src="http://www.africast.tv/VideoPlayers/PlayerCounter/myCount.gif" /></noscript>
<script  type="text/javascript" src="http://www.neatstats.com/hit.js"> </script>


<script type="text/javascript">
<!--
function show_stat (id) {
  var stat_read = document.getElementById('stat_read');
  var stat_read_li = document.getElementById('stat_read_li');
  var stat_commented = document.getElementById('stat_commented');
  var stat_commented_li = document.getElementById('stat_commented_li');
  var stat_emailed = document.getElementById('stat_emailed');
  var stat_emailed_li = document.getElementById('stat_emailed_li');
  var box       = document.getElementById(id);
  var box_li    = document.getElementById(id+"_li");
  stat_read.style.display = 'none';
  stat_read_li.className  = '';
  stat_commented.style.display = 'none';
  stat_commented_li.className  = '';
  stat_emailed.style.display = 'none';
  stat_emailed_li.className  = '';
  box.style.display  = 'block';
  box_li.className  += ' active';
}
-->
</script>

<div class="statistics">
<h1 style="font-variant: small-caps;">Most Active Stories: Uganda</h1>
<ul class="menu">
<li id="stat_read_li" class="active" onclick="show_stat('stat_read')">Most&nbsp;Read</li>
<li id="stat_commented_li" onclick="show_stat('stat_commented')">Most&nbsp;Commented</li>
<li id="stat_emailed_li" onclick="show_stat('stat_emailed')">Most&nbsp;Emailed</li>
</ul>

<div id="stat_read" class="box active" style="display: block;"><ol>
<!--   135 --><li class="stripe" ><span class="headline"><a href="/stories/201010150901.html"><span class="country">Sudan:  </span>Ugandan Rebel Group Threatens Violence in Darfur</a></span></li>
<!--    73 --><li class="fill"   ><span class="headline"><a href="/stories/201010140083.html">Kipsiro - Bring On Bekele</a></span></li>
<!--    47 --><li class="stripe" ><span class="headline"><a href="/stories/201010150899.html">A Traveller's One Day in Kigali</a></span></li>
<!--    38 --><li class="fill"   ><span class="headline"><a href="/stories/201010150851.html">Govt Warns of Famine, Drought Early Next Year</a></span></li>
<!--    35 --><li class="stripe" ><span class="headline"><a href="/stories/201010040519.html"><span class="country">Africa:  </span>Governance Improves in Liberia, Angola, Togo But Declines in Eritrea, Madasgascar</a></span></li>
<!--    33 --><li class="fill"   ><span class="headline"><a href="/stories/201010121131.html">Why Rwanda is the Preferred Destination</a></span></li>
<!--    32 --><li class="stripe" ><span class="headline"><a href="/stories/201010150061.html">We Cleared Kobusingye's Book - Revenue Authority</a></span></li>
<!--    19 --><li class="fill"   ><span class="headline"><a href="/stories/201010140054.html">Teens With HIV Prefer Religion to ARVs</a></span></li>
<!--    17 --><li class="stripe" ><span class="headline"><a href="/stories/201010130079.html">Launch of Book Critical of Museveni Cancelled</a></span></li>
<!--    14 --><li class="fill"   ><span class="headline"><a href="/stories/201010110098.html">Government Seizes Pro-Besigye Book</a></span></li>
<li class="stripe more-link"><a href="/list/aans/post/post/cat-mr/uganda.html">More Most Active&nbsp;&gt;&gt;</a></li>
</ol></div>
<div id="stat_commented" class="box" style="display: none;"><ol>
<!--     1 --><li class="stripe" ><span class="headline"><a href="/stories/201010110099.html"><span class="country">Uganda/Kenya:  </span>Prostitutes Raid Crane's Hotel As Divided Kenyans Fight Harambee</a></span></li>
<!--     1 --><li class="fill"   ><span class="headline"><a href="/stories/201010140771.html">Pay the Tax Money Or Get Out</a></span></li>
<!--     1 --><li class="stripe" ><span class="headline"><a href="/stories/201010100048.html">Congolese Urged to Invest in Country</a></span></li>
<!--     1 --><li class="fill"   ><span class="headline"><a href="/stories/201010110144.html">Govt Gives Award to Obote</a></span></li>
<!--     1 --><li class="stripe" ><span class="headline"><a href="/stories/201005250659.html">New Planning Law to Bite All Locals</a></span></li>
<!--     1 --><li class="fill"   ><span class="headline"><a href="/stories/201010080087.html">Young Entrepreneurs Urged to Take Risks</a></span></li>
<!--     1 --><li class="stripe" ><span class="headline"><a href="/stories/201009240770.html"><span class="country">Sudan:  </span>World Leaders Hold Crisis Meeting on 'Time Bomb'</a></span></li>
<!--     1 --><li class="fill"   ><span class="headline"><a href="/stories/201010150901.html"><span class="country">Sudan:  </span>Ugandan Rebel Group Threatens Violence in Darfur</a></span></li>
<!--     1 --><li class="stripe" ><span class="headline"><a href="/stories/201010150851.html">Govt Warns of Famine, Drought Early Next Year</a></span></li>
<!--     1 --><li class="fill"   ><span class="headline"><a href="/stories/201010150839.html">Plug the Security Gaps</a></span></li>
<li class="stripe more-link"><a href="/list/aans/post/post/cat-mc/uganda.html">More Most Active&nbsp;&gt;&gt;</a></li>
</ol></div>
<div id="stat_emailed" class="box" style="display: none;"><ol>
<!--     2 --><li class="stripe" ><span class="headline"><a href="/stories/201005050460.html">UPE Children Get Free Computers</a></span></li>
<!--     1 --><li class="fill"   ><span class="headline"><a href="/stories/201005040703.html">Stanbic to Pay Shareholders Through Mobile Phones</a></span></li>
<!--     1 --><li class="stripe" ><span class="headline"><a href="/stories/201010150851.html">Govt Warns of Famine, Drought Early Next Year</a></span></li>
<!--     1 --><li class="fill"   ><span class="headline"><a href="/stories/201005060443.html"><span class="country">East Africa:  </span>Children to Get Laptops in a New Deal</a></span></li>
<!--     1 --><li class="stripe" ><span class="headline"><a href="/stories/201010120039.html">Lango, Teso Reaping Big From Chicken Trade</a></span></li>
<!--     1 --><li class="fill"   ><span class="headline"><a href="/stories/201010130002.html">Power Cuts Cripple Nakasongola</a></span></li>
<!--     1 --><li class="stripe" ><span class="headline"><a href="/stories/201009270291.html">Copper Wastes a Danger in Kasese</a></span></li>
<!--     1 --><li class="fill"   ><span class="headline"><a href="/stories/201004300067.html">Phone Simcards to Be Registered</a></span></li>
<!--     1 --><li class="stripe" ><span class="headline"><a href="/stories/201005050281.html"><span class="country">East Africa:  </span>IT Firm Set to Invest in Country</a></span></li>
<!--     1 --><li class="fill"   ><span class="headline"><a href="/stories/201010140055.html">Govt Funds Solar Scheme</a></span></li>
<li class="stripe more-link"><a href="/list/aans/post/post/cat-me/uganda.html">More Most Active&nbsp;&gt;&gt;</a></li>
</ol></div>

</div>

<div class="ataglance rightbox inset narrow top-rounded">
<h2>Uganda</h2>
<hr class="h2-divider" />
<h2>at a Glance</h2>
<ul>
<li class=" stripe">
  <a href="/stories/201010150901.html">Ugandan Rebel Group Threatens Violence in Darfur</a>
</li>
<li class=" fill">
  <a href="/stories/201010150851.html">Govt Warns of Famine, Drought Early Next Year</a>
</li>
<li class=" stripe">
  <a href="/stories/201010150839.html">Plug the Security Gaps</a>
</li>
<li class=" fill">
  <a href="/stories/201010150032.html">Gabon Welcomes Diplomatic Tie Revival</a>
</li>
<li class=" stripe">
  <a href="/stories/201010150900.html">Row Over Energy Ministry Bids for Jinja Fuel Reserves Another Blunder By the Government?</a>
</li>
</ul>
</div>


<!--   end right section -->
</div><!-- id=right -->


<img src="" id="img_counter" alt="" width="0" height="0" />
<script type="text/javascript">
<!--
  var counter = document.getElementById( 'img_counter' );
  var rnum=new Number(Math.floor(99999999 * Math.random())+1);
  var url='/img/static/s_trans.gif?mode=count&type=read&def=aans&store=post&story_id=201010150037&language=en&categories=uganda,wildlife,eastafrica,sustainable&publisher=00010268&rand=' + rnum;
  counter.src = url;
-->
</script>

</div><!-- wrapper -->
<script type="text/javascript" src="/static/js/corners/load_corners.js"></script>
<!-- Start Quantcast tag -->
<script type="text/javascript" src="http://edge.quantserve.com/quant.js"></script>
<script type="text/javascript">_qacct="p-e1eaCwfv4zVTI";quantserve();</script>
<noscript>
<a href="http://www.quantcast.com/p-e1eaCwfv4zVTI" target="_blank"><img src="http://pixel.quantserve.com/pixel/p-e1eaCwfv4zVTI.gif" style="display: none;" border="0" height="1" width="1" alt="Quantcast" /></a>
</noscript>
<!-- End Quantcast tag -->


</body>
</html>

beginarticle 1
﻿<!DOCTYPE html>
<html xmlns="http://www.w3.org/1999/xhtml" dir="ltr" lang="en-US">
<head profile="http://gmpg.org/xfn/11">
	<meta charset="UTF-8" />
	<title>Africa Adventure Consultants’ Luxury Tanzania Safari Supports AfricAid Mission to Provide Scholarships, Leadership Training to Girls   | Press Releases @ Your Story</title>
	<link rel="stylesheet" href="http://www.your-story.org/wp-content/themes/article-directory/style.css" type="text/css" media="screen" />
	<!--[if IE]><script src="http://html5shiv.googlecode.com/svn/trunk/html5.js"></script><![endif]-->
	<link rel="alternate" type="application/rss+xml" title="Your Story RSS Feed" href="http://www.your-story.org/feed/" />
	<link rel="pingback" href="http://www.your-story.org/xmlrpc.php" />
		<link rel='stylesheet' id='contact-form-7-css'  href='http://www.your-story.org/wp-content/plugins/contact-form-7/styles.css?ver=2.4.1' type='text/css' media='all' />
<link rel='stylesheet' id='wp-pagenavi-css'  href='http://www.your-story.org/wp-content/plugins/wp-pagenavi/pagenavi-css.css?ver=2.70' type='text/css' media='all' />
<script type='text/javascript' src='http://www.your-story.org/wp-includes/js/jquery/jquery.js?ver=1.4.2'></script>
<script type='text/javascript' src='http://www.your-story.org/wp-content/plugins/google-analyticator/external-tracking.min.js?ver=6.1.1'></script>
<link rel='index' title='Your Story' href='http://www.your-story.org/' />
<link rel='start' title='Your-Story.org Launch Free Press Release Distribution Service' href='http://www.your-story.org/your-storyorg-launch-free-press-release-distribution-service-10/' />
<link rel='prev' title='Dr. Naram and his Ancient Secret Formulas will be Recognized by the Governor of New Jersey' href='http://www.your-story.org/dr-naram-and-his-ancient-secret-formulas-will-be-recognized-by-the-governor-of-new-jersey-219694/' />
<link rel='next' title='Zombies Rise In War Rock: Clan Warfare' href='http://www.your-story.org/zombies-rise-in-war-rock-clan-warfare-219695/' />
<link rel='shortlink' href='http://www.your-story.org/?p=219696' />

<!-- All in One SEO Pack 1.6.12.2 by Michael Torbert of Semper Fi Web Design[154,318] -->
<meta name="description" content="Contact: Kent Redding, President Africa Adventure Consultants, Inc. Phone: 866-778-1089 / 303-778-1089 Email: kent@adventuresinafrica.com Website:" />
<link rel="canonical" href="http://www.your-story.org/africa-adventure-consultants%e2%80%99-luxury-tanzania-safari-supports-africaid-mission-to-provide-scholarships-leadership-training-to-girls-219696/" />
<!-- /all in one seo pack -->
<script type="text/javascript">
//<![CDATA[
var _wpcf7 = { cached: 1 };
//]]>
</script>
<script type="text/javascript" src="http://www.your-story.org/wp-content/plugins/follow-me/js/bubble.js"></script>
<link rel="stylesheet" type="text/css" href="http://www.your-story.org/wp-content/plugins/follow-me/css/style.css" />

<!-- start general-header header 0.5 -->
<script type='text/javascript' src='http://partner.googleadservices.com/gampad/google_service.js'>
</script>
<script type='text/javascript'>
GS_googleAddAdSenseService("ca-pub-7760633428290839");
GS_googleEnableAllServices();
</script>
<script type='text/javascript'>
GA_googleAddSlot("ca-pub-7760633428290839", "Your-StoryFooter");
GA_googleAddSlot("ca-pub-7760633428290839", "your_story_below_release");
GA_googleAddSlot("ca-pub-7760633428290839", "your_story_header_right");
GA_googleAddSlot("ca-pub-7760633428290839", "your_story_right_sidebar_skyscraper");
GA_googleAddSlot("ca-pub-7760633428290839", "your_story_sidebar_bottom_square");
GA_googleAddSlot("ca-pub-7760633428290839", "your_story_sidebar_square");
</script>
<script type='text/javascript'>
GA_googleFetchAds();
</script>
<!-- end general-header header -->
<!-- Google Analytics Tracking by Google Analyticator 6.1.1: http://ronaldheft.com/code/analyticator/ -->
<script type="text/javascript">
	var analyticsFileTypes = [''];
	var analyticsEventTracking = 'enabled';
</script>
<script type="text/javascript">
	var _gaq = _gaq || [];
	_gaq.push(['_setAccount', 'UA-988171-16']);
	_gaq.push(['_trackPageview']);

	(function() {
		var ga = document.createElement('script'); ga.type = 'text/javascript'; ga.async = true;
		ga.src = ('https:' == document.location.protocol ? 'https://ssl' : 'http://www') + '.google-analytics.com/ga.js';
		var s = document.getElementsByTagName('script')[0]; s.parentNode.insertBefore(ga, s);
	})();
</script>
</head>

<body>

<div id="wrapper">

	<header>
<div style="width:728px;height:90px;float:right;padding-top:10px;">
<!-- ca-pub-7760633428290839/Your-StoryFooter -->
<script type='text/javascript'>
GA_googleFillSlot("Your-StoryFooter");
</script></div>
		<h1><a href="http://www.your-story.org" id="logo"><img src="http://www.your-story.org/images/your-story-logo.gif" title="Your Story" alt="Your Story Logo" width="168px" height="47px" /> <span>The Free Press Release Resource</span></a></h1>

		<ul id="nav"><li class="page_item page-item-2"><a href="http://www.your-story.org/about/" title="About">About</a></li><li class="page_item page-item-217688"><a href="http://www.your-story.org/premium-releases/" title="Premium Releases">Premium Releases</a></li><li class="page_item page-item-473"><a href="http://www.your-story.org/press-release-rules/" title="Press Release Rules">Press Release Rules</a></li><li class="page_item page-item-76968"><a href="http://www.your-story.org/rss-categories/" title="RSS Categories">RSS Categories</a></li><li class="page_item page-item-8"><a href="http://www.your-story.org/submit-free-press-release/" title="Submit Free Press Release">Submit Free Press Release</a></li></ul>

		<form method="get" action="http://www.your-story.org/" id="search">
			<input type="text" name="s" value="Search Keywords" onblur="if(this.value=='') this.value='Search Keywords';" onfocus="if(this.value=='Search Keywords') this.value='';" class="search" />
			<input type="submit" value="Search" class="go" />
		</form>

	</header>

	<section id="middle">

		<div id="content">
			
			<article class="post">
				<h2><a href="http://www.your-story.org/africa-adventure-consultants%e2%80%99-luxury-tanzania-safari-supports-africaid-mission-to-provide-scholarships-leadership-training-to-girls-219696/" rel="bookmark" title="Africa Adventure Consultants’ Luxury Tanzania Safari Supports AfricAid Mission to Provide Scholarships, Leadership Training to Girls">Africa Adventure Consultants’ Luxury Tanzania Safari Supports AfricAid Mission to Provide Scholarships, Leadership Training to Girls</a></h2>
				<div class="pmeta">October 15, 2010 | Author: <a href="http://www.your-story.org/author/neraksells/" title="Posts by neraksells">neraksells</a> | Posted in <a href="http://www.your-story.org/category/business/leisure-tourism/" title="View all posts in Leisure &amp; Tourism" rel="category tag">Leisure &amp; Tourism</a></div>
				<div class="entry">
				  <p>Contact: Kent Redding, President<br />
Africa Adventure Consultants, Inc.<br />
Phone: 866-778-1089 / 303-778-1089<br />
Email: kent@adventuresinafrica.com<br />
Website: http://www.adventuresinafrica.com/</p>
<p>Africa Adventure Consultants’ Luxury Tanzania <a href="http://www.your-story.org/tag/safari" rel='nofollow' rel='nofollow'>Safari</a> Supports AfricAid Mission to Provide Scholarships, Leadership Training to Girls</p>
<p>DENVER, CO, Oct. 15, 2010 &#8212; The nonprofit AfricAid www.africaid.com supports girls’ education and leadership training in Africa. In May 2011 a 13-day deluxe <a href="http://www.your-story.org/tag/tanzania" rel='nofollow' rel='nofollow' rel='nofollow'>Tanzania</a> safari priced at $7,995 per person double (single supplement $750) will allow travelers to experience authentic Africa and help fund a two-year scholarship for one girl through the Kisa Project, AfricAid’s new mentoring and leadership program.</p>
<p>Hosting the safari is Africa Adventure Consultants that promises extraordinary game viewing in <a href="http://www.your-story.org/tag/tanzania" rel='nofollow' rel='nofollow' rel='nofollow'>Tanzania</a> game parks at Tarangire, Ngorongoro Crater and the Serengeti. Authentic cultural visits and meetings with AfricAid-supported schools are part of the itinerary. For more information about the trip, please visit http://www.adventuresinafrica.com/adventures.trips.aspx?trip_id=173.</p>
<p>The journey begins May 23 in Arusha with a two-night stay at Rivertrees Country Inn offering old-world elegance between Kilimanjaro and Mount Meru on the Usa River. From here guests visit students and Kisa scholarship recipients to learn of their challenges before overnighting in a classic tented, private bush camp in Losinoni, and game viewing in Tarangire National Park that is famous for its grand Baobab trees and large herds of elephants. One of the best views in Africa awaits at the Tarangire <a href="http://www.your-story.org/tag/safari" rel='nofollow' rel='nofollow'>Safari</a> Lodge, a twin-tented camp above the Tarangire River that attracts impressive numbers and variety of game.</p>
<p>Next come the Ngoronogoro Highlands and the Ngoronogoro Serena Lodge that clings to the rim of the world’s largest and most perfect volcanic crater, Ngorongoro Crater. The lodge takes its inspiration from the prehistoric site of Olduvai Gorge which lies close by. Linked by arched stone passages and timbered decks, its walls are decorated with stylized prehistoric cave paintings and lit by flaring torches. Rooms are strung around the Crater rim, each with its own rock- enclosed balcony. All enjoy completely uninterrupted views of the volcanic amphitheatre below. Game drives await across the 100-square-mile caldera home to more than 20,000 large mammals.</p>
<p>The Dunia Camp in the Serengeti follows, with a visit to the cradle of mankind, Olduvai George. Game drives to view the Serengeti’s incredible wildlife, including the possibility of seeing the great wildebeest migration, fill several days. Treatments at a Maasai healing center on Gibb’s (working) Farm in the Ngorongoro Highlands wrap up the adventure.</p>
<p>AfricAid and the Kisa Project are one of the non-profit missions supported by Africa Adventure Consultants. President, Kent Redding is a recent AfricAid board appointee.</p>
<p>“It’s well known that girls who are educated can transform their own lives and positively impact the futures of their communities,” said Redding, who through living and working throughout Africa has what he calls “a keen sense of how and where energies and money can be spent to begin to make a difference.”</p>
<p>AfricAid’s (www.africaid.com) origins date back to 1996 when its founder, Ashley Shuyler, traveled to <a href="http://www.your-story.org/tag/tanzania" rel='nofollow' rel='nofollow' rel='nofollow'>Tanzania</a> with her family at the age of 11. Struck by the poverty she saw there, particularly among children her own age, she became determined to do something to help. From the fact that 95 percent of girls in Tanzania are not able to complete a high school education – mostly because they cannot afford the school fees, she realized that education was the key to uplifting individuals and entire communities. In 2001, Ashley formed AfricAid with the mission of supporting girls’ education in Africa in order to provide young women with the opportunity to transform their own lives and the futures of their communities. Since its inception, AfricAid has raised nearly $900,000 in its mission to support girls’ education in Africa.</p>
<p>AfricAid provides funding for scholarships, school building projects, leadership training, vocational and teacher training, school supplies, school lunch programs, and it works in conjunction with the local initiatives of Tanzanians and other African leaders committed to education.</p>
<p>About Africa Adventure Consultants<br />
Denver-based Africa Adventure Consultants, Inc. (AAC) organizes exclusive, customized, 100% carbon-neutral safari adventures throughout East and Southern Africa. The company conducts business only in destinations they know intimately and offers Africa’s best local camps, lodges and guides. They are definitive experts with years of relationship building and travel in the countries where they plan and create safaris. This in-country expertise and depth of knowledge differentiates ACC from other safari providers. AAC offers full service trip planning, from flights and safaris, to travel insurance and safari gear.</p>
<p>Through a $25 donation made in behalf of each guest, AAC supports a variety of African conservation organizations, community-based tourism programs and grass-roots humanitarian causes such as AfricAid.</p>
<p>AAC organizes safari adventures in 13 countries across East and Southern Africa: Tanzania, Kenya, South Africa, Uganda, Namibia, Botswana, Malawi, Mozambique, Rwanda, Zambia, Zimbabwe, Ethiopia, and The Seychelles.</p>
<p>For more information please go to: http://www.adventuresinafrica.com/ or call 303-778-1089, toll-free at 866-778-1089 or email info@adventuresinafrica.com.</p>
<p>For media inquiries, interviews and photos please contact Widness &amp; Wiggins PR:<br />
Sara Widness: 802.234.6704 / sara@widnesspr.com<br />
Dave Wiggins: 303.554.8821 / dave@travelnewssource.com<br />
Website and portfolio of past releases: http://www.travelnewssource.com/</p>
				</div>
				<div class="ptags">Tags: <a href="http://www.your-story.org/tag/adventure-travel/" rel="tag">Adventure Travel</a>, <a href="http://www.your-story.org/tag/africa-travel/" rel="tag">Africa travel</a>, <a href="http://www.your-story.org/tag/african-charity/" rel="tag">African charity</a>, <a href="http://www.your-story.org/tag/cultural-travel/" rel="tag">cultural travel</a>, <a href="http://www.your-story.org/tag/safari/" rel="tag">Safari</a>, <a href="http://www.your-story.org/tag/tanzania/" rel="tag">Tanzania</a></div>
<!-- ca-pub-7760633428290839/your_story_below_release -->
<script type='text/javascript'>
GA_googleFillSlot("your_story_below_release");
</script>
<div id="aboutAuthor">
					<img alt='' src='http://1.gravatar.com/avatar/908cfe5459439b1b7accf0e5b05952c1?s=55&amp;d=http%3A%2F%2Fwww.your-story.org%2Fwp-content%2Fthemes%2Farticle-directory%2Fi%2Fanonymous.png%3Fs%3D55&amp;r=G' class='avatar avatar-55 photo' height='55' width='55' />					<div class="aboutAuthor">
						<p><strong>Author:</strong> <a href="http://www.your-story.org/author/neraksells/" title="Posts by neraksells">neraksells</a></p>
											This author has published 53 Press Releases so far. More info about the author is coming soon.										</div>
				</div>
			</article>
			
						<div class="other">
				<h3>Additional Articles From &#8216;Leisure &amp; Tourism&#8217;</h3>
				<ul>
							<li><a href="http://www.your-story.org/planeterra-foundation-partners-with-sta-travel-on-new-voluntourism-and-community-development-initiatives-219698/">Planeterra Foundation Partners with STA Travel On New Voluntourism and Community Development Initiatives</a></li>
							<li><a href="http://www.your-story.org/persian-concert-on-christmas-eve-at-las-vegas-219585/">Persian Concert on Christmas Eve at Las Vegas</a></li>
							<li><a href="http://www.your-story.org/adventuresmith-explorations-heralds-golden-age-of-small-ship-cruising-with-itineraries-from-alaska-to-patagonia-218827/">AdventureSmith Explorations Heralds Golden Age of Small Ship Cruising with Itineraries from Alaska to Patagonia</a></li>
							<li><a href="http://www.your-story.org/austin-lehman-adventures-explores-new-horizons-in-2011-with-active-israel-and-morocco-adventure-tours-218826/">Austin-Lehman Adventures Explores New Horizons in 2011 With Active Israel and Morocco Adventure Tours</a></li>
							<li><a href="http://www.your-story.org/timeshare-exit-solution-embraces-timeshare-owners-with-new-commercial-218470/">Timeshare Exit Solution Embraces Timeshare Owners with New Commercial</a></li>
							<li><a href="http://www.your-story.org/quassy-announces-name-of-new-wooden-roller-coaster-217635/">Quassy Announces Name Of New Wooden Roller Coaster</a></li>
							<li><a href="http://www.your-story.org/the-sheraton-pretoria-hotel%e2%80%99s-chefs-heated-up-the-kitchen-during-the-unilever-foodsolutions-chef-of-the-year-2010-competition-in-durban-217445/">THE SHERATON PRETORIA HOTEL’S CHEFS HEATED UP THE KITCHEN DURING THE UNILEVER FOODSOLUTIONS CHEF OF THE YEAR 2010 COMPETITION IN DURBAN</a></li>
							<li><a href="http://www.your-story.org/bicycles-for-humanity-international-launches-strategic-partnership-with-bicycling-empowerment-network-namibia-217147/">Bicycles for Humanity International Launches Strategic Partnership With Bicycling Empowerment Network Namibia</a></li>
							<li><a href="http://www.your-story.org/are-you-a-natural-born-flyer-take-up-the-hover-challenge-216903/">Are you a natural born flyer? Take up the Hover Challenge</a></li>
							<li><a href="http://www.your-story.org/business-traveler%e2%80%99s-haven-at-millennium-harbourview-hotel-xiamen-216791/">Business Traveler’s Haven at Millennium Harbourview Hotel Xiamen</a></li>
						</ul>
			</div>
	
    </div><!-- end #content -->
    
    <aside>
      <div class="sidebar" id="leftSidebar">

        <div class="section">
	        <h3>Authorization</h3>
		      <form name="loginform" id="authoriz" action="http://www.your-story.org/wp-login.php" method="post">
						<div>
			        <label for="login">Login:</label>
			        <input type="text" name="log" value="" id="login" />
						</div>
						<div>
			        <label for="pass">Password:</label>
			        <input type="password" name="pwd" value="" id="pass" />
						</div>
						<div>
		        	<span id="remember"><label for="rememberme"><input name="rememberme" id="rememberme" type="checkbox" value="forever" />Remember me</label></span>
		        	<input type="submit" name="submit" value="Login" id="enter" />
						</div>
		        <input type="hidden" name="redirect_to" value="/africa-adventure-consultants%E2%80%99-luxury-tanzania-safari-supports-africaid-mission-to-provide-scholarships-leadership-training-to-girls-219696/" />
		        <div id="lost"><a href="http://www.your-story.org/wp-login.php?action=register">Register</a> | <a href="http://www.your-story.org/wp-login.php?action=lostpassword">Lost your password?</a></div>
		      </form>
				</div><!-- .section -->

<div class="section widget_text">			<div class="textwidget"><!-- ca-pub-7760633428290839/your_story_sidebar_square -->
<script type='text/javascript'>
GA_googleFillSlot("your_story_sidebar_square");
</script></div>
		</div><!-- .section -->

						<div class="section widget_recent_entries">		<h3>Recent Press Releases</h3>		<ul>
				<li><a href="http://www.your-story.org/garrison-pro-audio-chosen-to-consult-and-build-new-state-of-the-art-recording-studio-219808/" title="Garrison Pro Audio Chosen to Consult and Build New State of the Art Recording Studio">Garrison Pro Audio Chosen to Consult and Build New State of the Art Recording Studio</a></li>
				<li><a href="http://www.your-story.org/crystal-andrus-is-a-special-guest-at-the-ladies-expo-219804/" title="Crystal Andrus is a Special Guest at The Ladies Expo">Crystal Andrus is a Special Guest at The Ladies Expo</a></li>
				<li><a href="http://www.your-story.org/women-of-the-year-awards-2010-honours-scot-karen-darke-as-this-years-woman-of-achievement-219796/" title="Women of the Year Awards 2010 honours Scot Karen Darke as this year&#8217;s Woman of Achievement">Women of the Year Awards 2010 honours Scot Karen Darke as this year&#8217;s Woman of Achievement</a></li>
				<li><a href="http://www.your-story.org/women-of-the-year-awards-2010-honours-katie-piper-with-the-woman-of-courage-award-219795/" title="Women of the Year Awards 2010 honours Katie Piper with the Woman of Courage Award">Women of the Year Awards 2010 honours Katie Piper with the Woman of Courage Award</a></li>
				<li><a href="http://www.your-story.org/salamander-new-mixing-facility-for-production-plant-in-poland-219794/" title="Salamander: New mixing facility for production plant in Poland">Salamander: New mixing facility for production plant in Poland</a></li>
				<li><a href="http://www.your-story.org/top-internet-consulting-marketing-business-wsi-to-host-free-webinar-on-october-27-2010-219793/" title="Top Internet Consulting Marketing Business, WSI, To Host Free Webinar on October 27, 2010">Top Internet Consulting Marketing Business, WSI, To Host Free Webinar on October 27, 2010</a></li>
				<li><a href="http://www.your-story.org/suzie-norton-ceo-of-screen-wm-wins-2010-businesswoman-of-the-year-award-219791/" title="Suzie Norton, CEO of Screen WM, Wins 2010 Businesswoman of the Year Award">Suzie Norton, CEO of Screen WM, Wins 2010 Businesswoman of the Year Award</a></li>
				<li><a href="http://www.your-story.org/digital-networks-releases-new-48-core-server-219785/" title="Digital Networks Releases New 48 Core Server">Digital Networks Releases New 48 Core Server</a></li>
				<li><a href="http://www.your-story.org/rental-prices-continue-downward-spiral-in-dubai-219784/" title="Rental Prices Continue Downward Spiral in Dubai">Rental Prices Continue Downward Spiral in Dubai</a></li>
				<li><a href="http://www.your-story.org/global-yog-alliance-with-3rd-global-film-festival-noida-2010-219783/" title="Global Yog Alliance with 3rd Global Film Festival Noida 2010">Global Yog Alliance with 3rd Global Film Festival Noida 2010</a></li>
				</ul>
		</div><!-- .section -->

				<div class="section widget_text">			<div class="textwidget"><!-- ca-pub-7760633428290839/your_story_sidebar_bottom_square -->
<script type='text/javascript'>
GA_googleFillSlot("your_story_sidebar_bottom_square");
</script></div>
		</div><!-- .section -->

				
			</div><!-- #leftSidebar -->

			<div class="sidebar" id="rightSidebar">

<div class="section widget_archive"><h3>Archived Releases</h3>		<ul>
			<li><a href='http://www.your-story.org/date/2010/10/' title='October 2010'>October 2010</a></li>
	<li><a href='http://www.your-story.org/date/2010/09/' title='September 2010'>September 2010</a></li>
	<li><a href='http://www.your-story.org/date/2010/08/' title='August 2010'>August 2010</a></li>
	<li><a href='http://www.your-story.org/date/2010/07/' title='July 2010'>July 2010</a></li>
	<li><a href='http://www.your-story.org/date/2010/06/' title='June 2010'>June 2010</a></li>
	<li><a href='http://www.your-story.org/date/2010/05/' title='May 2010'>May 2010</a></li>
	<li><a href='http://www.your-story.org/date/2010/04/' title='April 2010'>April 2010</a></li>
	<li><a href='http://www.your-story.org/date/2010/03/' title='March 2010'>March 2010</a></li>
	<li><a href='http://www.your-story.org/date/2010/02/' title='February 2010'>February 2010</a></li>
	<li><a href='http://www.your-story.org/date/2010/01/' title='January 2010'>January 2010</a></li>
	<li><a href='http://www.your-story.org/date/2009/12/' title='December 2009'>December 2009</a></li>
	<li><a href='http://www.your-story.org/date/2009/11/' title='November 2009'>November 2009</a></li>
	<li><a href='http://www.your-story.org/date/2009/10/' title='October 2009'>October 2009</a></li>
	<li><a href='http://www.your-story.org/date/2009/09/' title='September 2009'>September 2009</a></li>
	<li><a href='http://www.your-story.org/date/2009/08/' title='August 2009'>August 2009</a></li>
	<li><a href='http://www.your-story.org/date/2009/07/' title='July 2009'>July 2009</a></li>
	<li><a href='http://www.your-story.org/date/2009/06/' title='June 2009'>June 2009</a></li>
	<li><a href='http://www.your-story.org/date/2009/05/' title='May 2009'>May 2009</a></li>
	<li><a href='http://www.your-story.org/date/2009/04/' title='April 2009'>April 2009</a></li>
	<li><a href='http://www.your-story.org/date/2009/03/' title='March 2009'>March 2009</a></li>
	<li><a href='http://www.your-story.org/date/2009/02/' title='February 2009'>February 2009</a></li>
	<li><a href='http://www.your-story.org/date/2009/01/' title='January 2009'>January 2009</a></li>
	<li><a href='http://www.your-story.org/date/2008/12/' title='December 2008'>December 2008</a></li>
	<li><a href='http://www.your-story.org/date/2008/11/' title='November 2008'>November 2008</a></li>
	<li><a href='http://www.your-story.org/date/2008/10/' title='October 2008'>October 2008</a></li>
		</ul>
</div><!-- .section -->

				<div class="section widget_text">			<div class="textwidget"><!-- ca-pub-7760633428290839/your_story_right_sidebar_skyscraper -->
<script type='text/javascript'>
GA_googleFillSlot("your_story_right_sidebar_skyscraper");
</script></div>
		</div><!-- .section -->

				
			</div><!-- #rightSidebar -->
		</aside>	</section><!-- #middle -->

	<footer>
		<a href="http://www.your-story.org/feed/" id="rss">RSS feed</a>
		&copy; 2010 <a href="http://www.your-story.org">Your Story</a><br />&copy; 2010 <a href="http://www.24hourtrading.co.uk/" title="24 Hour Trading - Making the Internet Finer">24 Hour Trading Ltd</a> | <a href="http://www.24hourtrading.co.uk/contact/">Contact 24 Hour Trading Ltd</a> | <a href="http://mediapack.24hourtrading.co.uk/">Advertise - Media Packs</a> | 24 Hour Trading Ltd is a Registered Company in England &amp; Wales | Company Number: 7324510 | Registered Office: DALTON HOUSE, 60 WINDSOR AVENUE, LONDON, ENGLAND, SW19 2RR | Directors: <a href="http://www.24hourtrading.co.uk/meet-the-directors/robin-scott/" title="Rob Scott">Robin J.E. Scott</a>, <a href="http://www.24hourtrading.co.uk/meet-the-directors/linda-haywood/"title="Linda Haywood">Linda Haywood</a>, <a href="http://www.24hourtrading.co.uk/meet-the-directors/jono-farrington/" title="Jono Farrington">Jonathan M.G. Farrington</a>.
	</footer>

</div><!-- #wrapper -->

<script type='text/javascript' src='http://www.your-story.org/wp-content/plugins/contact-form-7/jquery.form.js?ver=2.47'></script>
<script type='text/javascript' src='http://www.your-story.org/wp-content/plugins/contact-form-7/scripts.js?ver=2.4.1'></script>
 
			<a id="FollowMeTabLeftLg" onClick="showFollowMe()" href="#" style="border-bottom:none;"><img src="http://www.your-story.org/wp-content/plugins/follow-me/images/us/leftlg.gif" border="0" /></a>	

<div id="FollowMeBubbleBG" style="visibility:hidden;"></div>
<div id="FollowMeBubble" style="visibility:hidden;border-bottom:none;">


<div class="top" style="background-image:url('http://www.your-story.org/wp-content/plugins/follow-me/images/us/followme_top.gif');width:329px;height:60px;float:left;display:block;border-bottom:none;">
<a id="close" onClick="hideFollowMe()" href="#" style="border-bottom:none"><img src="http://www.your-story.org/wp-content/plugins/follow-me/images/close.png" border="0" /> </a>
<!--><a id="grab" target="_blank" title="grab this" href="http://www.ignitesocialmedia.com/tools/follow-me/"><span>grab this</span></a>--></div>
<div class="mid" style="background-image:url('http://www.your-story.org/wp-content/plugins/follow-me/images/followme_mid.gif');width:329px;background-repeat:repeat-y;float:left;">
<div id="stretch">
<span><a title="Facebook" target="_blank" href="http://www.facebook.com/pages/Your-Story-Free-Press-Release-Distribution/112618282084955" rel="me"><img width="32px" src="http://www.your-story.org/wp-content/plugins/follow-me/images/facebook.png" border="0" alt="Facebook" /> Facebook</a></span>
<span><a title="Twitter" target="_blank" href="http://twitter.com/Your_Story_org" rel="me"><img width="32px" src="http://www.your-story.org/wp-content/plugins/follow-me/images/twitter.png" border="0" alt="Twitter" /> Twitter</a></span>
<span><a title="RSS" target="_blank" href="http://feeds.feedburner.com/WhatsYourStory" rel="me"><img width="32px" src="http://www.your-story.org/wp-content/plugins/follow-me/images/rss.png" border="0" alt="RSS" /> RSS</a></span>
</div></div>
<div class="bottom" style="background-image:url('http://www.your-story.org/wp-content/plugins/follow-me/images/followme_bottom.gif');height:34px;width:329px;clear:both;float:left;">
<a id="grab" target="_blank" title="grab this" style="border-bottom:none;" href="http://www.ignitesocialmedia.com/tools/follow-me/"><span>grab this</span></a>
</div>
<div class="grab" style="width:329px;clear:both;float:left;"><a style="border-bottom:none;" href="http://www.ignitesocialmedia.com/tools/follow-me/"><img src="http://www.your-story.org/wp-content/plugins/follow-me/images/followme_grab.gif" /></a></div>
</div>


<!-- start general-header footer 0.5 -->
<script src="http://cdn.wibiya.com/Toolbars/dir_0035/Toolbar_35341/Loader_35341.js" type="text/javascript"></script>
<!-- end general-header footer -->
</body>
</html>
<!-- Dynamic page generated in 0.097 seconds. -->
<!-- Cached page generated by WP-Super-Cache on 2010-10-17 01:07:56 -->
beginarticle 1
<!DOCTYPE HTML PUBLIC "-//W3C//DTD HTML 4.0 Transitional//EN">
<html>
	<head>
		<title>Welcome To The Sunday Vision online: Uganda's leading weekly</title>
    <meta name="Keywords" content="newspaper,newspapers, news, new vision, bukedde, etop, orumuri, rupiny, sunday vision, national news, local news, features, business news, sports, crazy kampala, transfer, exchange, uganda, africa, east africa">
		<meta name="Description" content="Sunday Vision is New Vision's sister paper published on Sunday.">
    <meta name="Copyrights" content="Copyright of the content belongs to the New Vision Publishing Corporation. Copyright of the code belongs to Netguide East Africa. 2000, All the rights reserved.">
    <link rel="stylesheet" type="text/css" href="../styles/sv.css">
    <script language="javascript">
    <!--//
    function callURL(url)
    {
    	window.open(url, 'blank');
    }
    //-->
    </script>
  </head>
  
  <body bgcolor="white" topmargin="0" leftmargin="0" marginheight="0" marginwidth="0">
  	<!-- Top logo, date and corporate menu -->
  	<script src="http://www.google-analytics.com/urchin.js" type="text/javascript">
</script>
<script type="text/javascript">
_uacct = "UA-1240602-1";
urchinTracker();
</script>


<table width="770" cellspacing="0" cellpadding="0" border="0">
<tr>
[truncated: 38,175,237 more chars]
