# Supplementary material for: Protocol to discover machine-readable entities of the ecosystem management actions taxonomy
Source: STAR Protoc. 2024 Jun 13;5(2):103125. doi: 10.1016/j.xpro.2024.103125 (PMC11225903; doi:10.1016/j.xpro.2024.103125)
Supplement: Data S1. Java scripts for implementation of EMAT, related to the key resources table [file mmc1.zip › keyresources/ef9-13ents.dat]

begincomment
Raw group data file built from story file: stories/ef9-13.txt
endcomment
1 0 9 25 10 1 kenrr 1 ecosystem 
poach_for_food 
1 Kenya 
2 Kampala Coast 
9 25 10
2 0 12 20 10 1 NGO 1 UWA 
donate_equipment_for_anti-poaching_enforcement 
1 Uganda 
2 Bwindi Virunga_National_Park 
12 20 10
3 0 6 26 11 1 Uganda_president 1 UWA 
investigate_corruption_allegations 
1 Uganda 
2 Mt_Elgon_National_Park Mt_Rwenzori 
6 26 11
4 0 6 26 11 1 Uganda_president 1 URR 
construct_a_road 
1 Uganda 
2 Mt_Elgon_National_Park Mt_Rwenzori 
6 26 11
5 0 2 20 11 1 kenrr 1 kenrr 
enter_a_refugee_camp_in_large_numbers 
1 Kenya 
2 Serengeti Nairobi 
2 20 11
6 0 1 11 12 1 ecosystem 1 kenrr 
wildlife_attack_residents 
2 Kenya Tanzania 
2 Dar_es_Salaam Voi 
1 11 12
7 0 3 7 12 1 kenrr 1 ecosystem 
poach_for_food 
2 Kenya Tanzania 
1 Dar_es_Salaam 
3 7 12
8 0 3 7 12 1 kenrr 1 ecosystem 
poach_elephants 
2 Kenya Tanzania 
2 Mwatate Tsavo_National_Park 
3 7 12
9 0 3 7 12 1 KWS 1 kenrr 
arrest_rhino_poachers 
1 Kenya 
2 Mwatate Tsavo_National_Park 
3 7 12
10 0 4 24 12 1 judicial 1 kenrr 
hand_down_harsh_poaching_sentence 
1 Kenya 
1 North_Eastern 
4 24 12
11 0 4 24 12 1 kenrr 1 ecosystem 
poach_elephants 
1 Kenya 
1 North_Eastern 
4 24 12
12 0 6 14 12 1 ecosystem 1 kenrr 
wildlife_attack_residents 
2 Kenya Tanzania 
1 Dar_es_Salaam 
6 14 12
13 0 6 14 12 1 kenrr 1 ecosystem 
poach_elephants 
2 Kenya Tanzania 
2 Dar_es_Salaam Nairobi 
6 14 12
14 0 10 1 12 1 KWS 1 Kenya_president 
report:_heavy_ongoing_deforestation 
2 Kenya Tanzania 
2 Dar_es_Salaam Nairobi 
10 1 12
15 0 11 15 12 1 ecosystem 1 ecosystem 
disease_outbreak_kills_wildlife 
1 Uganda 
2 Bwindi_Impenetrable_National_Park Virunga_National_Park 
11 15 12
16 0 3 25 13 1 KWS 1 kenrr 
seize_elephant_ivory 
2 Kenya Tanzania 
2 Dar_es_Salaam Nairobi 
3 25 13
17 0 6 4 13 1 kenrr 1 ecosystem 
sell_few_rhino_horns 
2 Kenya Tanzania 
1 Nairobi 
6 4 13
18 0 11 30 10 1 NGO 1 KWS 
donate_equipment_for_anti-poaching_enforcement 
1 Kenya 
1 Mau_Forest 
11 30 10
19 0 3 9 11 1 Kenya_president 1 ecosystem 
open_reserve_to_settlement 
1 Kenya 
2 Watamu Mombasa 
3 9 11
20 0 6 16 11 1 NGO 1 UWA 
donate_equipment_for_anti-poaching_enforcement 
1 Uganda 
1 Kasese_district 
6 16 11
21 0 9 22 11 1 URR 1 ecosystem 
destroy_forest_through_burning_and_tree_removal 
1 Uganda 
2 Moroto Gulu 
9 22 11
22 0 9 22 11 1 judicial 1 URR 
hand_down_harsh_poaching_sentence 
1 Uganda 
2 Moroto Gulu 
9 22 11
23 0 7 25 13 1 KWS 1 tourists 
invest_in_tourism_infrastructure 
1 Kenya 
2 Nairobi Mombasa 
7 25 13
24 0 7 25 13 1 KWS 1 kenrr 
train_new_anti-poaching_rangers 
1 Kenya 
2 Nairobi Mombasa 
7 25 13
25 0 7 25 13 1 kenrr 1 ecosystem 
poach_elephants 
1 Kenya 
2 Nairobi Mombasa 
7 25 13
26 0 7 25 13 1 KWS 1 kenrr 
seize_elephant_ivory 
1 Kenya 
1 Nairobi 
7 25 13
27 0 7 25 13 1 KWS 1 KWS 
experience_tourism_decrease 
1 Kenya 
2 Mombasa Nairobi 
7 25 13
