# Supplementary material for: Protocol to discover machine-readable entities of the ecosystem management actions taxonomy
Source: STAR Protoc. 2024 Jun 13;5(2):103125. doi: 10.1016/j.xpro.2024.103125 (PMC11225903; doi:10.1016/j.xpro.2024.103125)
Supplement: Data S1. Java scripts for implementation of EMAT, related to the key resources table [file mmc1.zip › keyresources/efgroups.dat]

begincomment
                 Group Characteristics Database
record 1: group's name in the vernacular
record 2: acronym (or "none")  group name in IntIDs model (or "none")
endcomment

begincomment
----------------------------------------------------------------------
endcomment

beginarchetype president
Kenya president
none kenpres

the government
none kenpres

Kenya Anti-Corruption Commission
none kenpres

investigation team
none kenpres

Kenya police
none kenpres

High Court of Mombasa
none kenpres

Kenya Revenue Authority
KRA kenpres

Kenya Land Minister
none kenpres

Local Government, Forestry and Wildlife, and Lands
LGFWL kenpres

Kenya Energy Minister
none kenpres

Kenya Civil Air Authority
KCAA kenpres

Kenya Tourist Board
KTB kenpres

Tanzania president
none tanpres

Tanzania Minister for Industry, Trade and Marketing
TMITM tanpres

investigation team
none tanpres

Tanzania police
none tanpres

Tanzania Energy Minister
none none

Uganda president
none ugapres

Uganda National Political Commissar
UNPC ugapres

Uganda Investment Authority
UIA ugapres

Uganda Defense Forces
UPDF none

Uganda Minister for Water and Environment
none ugapres

investigation team
none ugapres

Uganda police
none ugapres

Inspector General of Government
IGG ugapres
endarchetype

begincomment
----------------------------------------------------------------------
endcomment

beginarchetype EPA
Kenya Ministry of Environment and Mineral Resources
KMEMR kenepa

Kenya Ministry of Lands
KML kenepa

Kenya Wildlife Service
KWS kenepa

Kenya forestry officers
none kenepa

Kenya Forestry Service
none kenepa

Kenya Forest Service
none kenepa

Kenya Forestry and Wildlife
KFW kenepa

Kenya Environment Minister
none kenepa

Kenya Assistant Environment Minister
none kenepa

Kenya EPA
none kenepa

Lusaka Agreement Task Force-Kenya
LATF kenepa

Lusaka Agreement Task Force-Tanzania
LATF tanepa

Lusaka Agreement Task Force-Uganda
LATF ugaepa

Tanzania minister of tourism and natural resources
TMTNR tanepa

Tanzania EPA
none tanepa

Uganda Wildlife Authority
UWA ugaepa

National Environment Management Authority of Uganda
NEMA ugapa

Tanzania National Parks
TANAPA tanepa

Uganda Wildlife Conservation, Trade and Industry
UWCTI ugaepa

Uganda Wildlife Education Council
UWEC ugaepa

Uganda National Forest Authority
NFA ugaepa

Uganda EPA
none ugaepa

National Environmental Management Authority
NEMA ugaepa
endarchetype

begincomment
----------------------------------------------------------------------
endcomment

beginarchetype rural_residents
encroachers
none none

armed raiders
none none

poachers
none none

Kenya rural residents
KRR kenrr

Kenya poachers
none kenrr

Tanzania rural residents
TRR tanrr

Tanzania Association of Tour Operators
TATO tanrr

Tanzania poachers
none tanrr

Tanzania refugees
none tanrr

Uganda rural residents
URR ugarr

Uganda poachers
none ugarr
endarchetype

begincomment
----------------------------------------------------------------------
endcomment

beginarchetype pastoralists
Kenya pastoralists
none kenpas

Kenya pastoralist
none kenpas

Tanzania pastoralists
none tanpas

Maasai
none tanpas

Uganda pastoralists
none ugapas
endarchetype

begincomment
----------------------------------------------------------------------
endcomment

beginarchetype NGO
NGO
NGO ngo

Tanzania Land Conservation Trust
TLCT ngo

Manyara Ranch Conservancy
none ngo

wildlife filmmaker
none ngo

United Nations Environment Program
UNEP ngo

Lindbergh Foundation
none ngo

African Union Assembly
none ngo

Czech Zoo
none ngo

World Customs Organization
WCO ngo

United States zoos
none ngo

Mara Conservancy
none ngo

Trento Museum
none ngo

Parks Canada
none ngo

US Aid
USAID ngo

African Wildlife Foundation
AWF ngo

Animal Welfare Institute
AWI ngo

Born Free Foundation
BFF ngo

Big Cats Initiative
none ngo

BirdLife International
BLI ngo

College of African Wildlife Management
CAWM ngo

The Cheetah Conservation Fund
CCF ngo

Critical Ecosystem Partnership Fund
CEPF ngo

Convention on International Trade in Endangered Species
CITES ngo

Friends of Nairobi National Park
FONNAP ngo

International Fund for Animal Welfare
IFAW ngo

International Union for Conservation of Nature
IUCN ngo

Jane Goodall Institute
JGI ngo

Kenya Forestry Institute
KEFRI ngo

Lewa Wildlife Conservancy
LWC ngo

Mt. Elgon Regional Ecosystem Conservation Programme
MERECP ngo

National Arbor Day Foundation
NADF ngo

The Nature Conservancy
NC ngo

Ol Pejeta Conservancy
OPC ngo

Rehabilitation of Arid Environments Trust
RAET ngo

Species Conservatory Foundation
SCF ngo

Tanzania Wildlife Research Institute
TAWIRI ngo

Wildlife Conservation Society
WCS ngo

Wildlife Conservation Foundation of Tanzania
WCFT ngo

World Wide Fund for Nature
WWFN ngo

The McArthur Foundation
none ngo

UN Environmental Program
none ngo

Save The Elephants
none ngo

United States scientists
none ngo

scientists
none ngo

Rhino Fund Uganda
none ngo

Norwegian Agency
NINA none

MTTI
MTTI none

NAPE
NAPE none

Uganda Wildlife Education Centre
none none
endarchetype

begincomment
----------------------------------------------------------------------
endcomment

beginarchetype legislature
Kenya parliament
none none

Kenya legislature
none none

Kenya legislature member
none none

Tanzania legislature
none none

Tanzania parliament
none none

Tanzania national assembly
none none

Uganda legislature
none none

Uganda parliament
none none
endarchetype

begincomment
----------------------------------------------------------------------
endcomment

beginarchetype developer
developer
none none

Gamewatchers Safaris
none none

Basecamp Explorer
none none

Kicheche Camps
none none

Uganda Tourism Board
UTB none

Lafarge
none none

MS Game Tries Uganda Ltd
none none

SCR Grumeti Fund Cop
none none

Severin Shulte
none none

Tullow Oil
none none

Novozymes
none none

KPLC
none none

Bilia Lodge Kempinski
none none

Eagle Air
none none

Mitsubishi Corp.
none none

Madhvani Group
none none

Uganda Wildlife Safaris
none none

Great Lakes Safaris
none none

Ashnil Hotels
none none

Kenya Commercial Bank
none none

Hima Cement
none none

Heritage Oil Uganda Ltd.
none none

Heritage Oil
none none

Gamewatchers Safaris
none none

Mehta Group
none none

Virgin Group
none none

Virgin Atlantic Airways
none none

Troiano Guiseppe
none none

Zambia Energy Minister
none none

Arab Bank
none none

World Bank
none none

Fund Uganda
none none

UN Foundation
UN none

European Union
EU none

Food and Agriculture Organization
FAO none

International Center for Research in Agroforestry
ICRAF none

Buffett Foundation
none ngo

Transboundary Collaboration Project
TCP none

United Nations Development Fund
UNDP none

UN World Food Programme
WFP none

Africa Development Bank
ADB none

African Development Bank
AFB none

Singita
none none

Agricultural Development Centre Kenya
ADC none

Agence Francaise de Developpment
AFD none

British American Tobacco Uganda
BATU none

Carr-Hartley and Winter Safaris
CHWS none

Gansu Welkang Medical Appliance Company
GWMAC none

International Center for Soil Fertility and Agricultural Development
IFDC none

Kenya Electricity Generation Corporation
KENGEN none

Tanzania Hunting Operators Association
TAHOA none

Hunters Association of Tanzania
HAT none

Kenya Tourism Trust Fund
TTF none

Uganda Safari Company
USC none

World Trade University of Canada
WTU none

Tanzania entrepeneur
none none

East Africa Breweries
none none

Nation Media Group
none none

Equity Bank
none none

Korchinsky
none none

Sanctuary Retreats
none none

Tourvest Products
none none

Oil Developer
none none
endarchetype

begincomment
----------------------------------------------------------------------
endcomment

beginarchetype news_organization
Unknown source
none none

Demotix
none none

huffingtonpost
none none

Radio Netherlands Worldwide
none none

Tom Wilt News
none none

The Open Press
none none

Pasadena Star-News
none none

Ethiopian Review
none none

Global Voices Online
none none

Travel Biz Monitor
none none

Southern Africa Direct
none none

Uganda Pulse
none none

Hotel Interactive
none none

This Is Nottingham
none none

The Observer
none none

The New York Times
none none

EuroNews
none none

gadling.com
none none

Australian Broadcasting Corp.
none none

ugpulse.com
none none

American Chronicle
none none

AV Web
none none

Business Daily
none none

goallover.org
none none

Capital Business
none none

Daily Monitor
none none

Gazette Botswana
none none

Ultimate Media
none none

Afrique en ligne
none none

Sunday Vision
none none

E Turbo News
eTN none

eTN
eTN none

Nam News Network
none none

Mercury News
none none

EarthWeek
none none

Capital News
none none

Christian Science Monitor
CSM none

Environmental News Network
ENN none

Kenya Broadcasting Corporation
KBC none

Kenya Broadcasting Corp.
KBC none

Kenya government
none none

Uganda government
none none

All Africa
none none

allAfrica
none none

BBC News
none none

none
IFAW none

UN Wire
none none

UNWire
none none

afrol News
none none

none
AWF none

The Guardian
none none

Guardian
none none

The Financial Times Tanzania
none none

National Geographic News
none none

National Geographic
none none

NatGeo News Watch
none none

THE NEW VISION
none none

The New Vision
none none

Mail and Guardian
none none

IPP Media
none none

KWS News
none none

KWS
none none

Reuters
none none

World Bank
none none

Business Times Tanzania
none none

AfricaOnline
none none

EnvNewsAfrica
none none

Government of Uganda
none none

Angola Press
none none

AngolaPress
none none

Zambia National Broadcasting Corp.
none none

A Greener Tanzania
none none

Planet Ark
none none

Kenya State House
none none

News24.com
none none

News 24.com
none none

News24
none none

News 24
none none

Daily Nation
none none

News Blaze
none none

The Peninsula
none none

Wildlife Extra
none none

Travelwires.com
none none

Daily News
none none

The Citizen
none none

thecitizen
none none

Uganda People News
none none

China View
none none

The Independent
none none

Coastweek
none none

Coast Week
none none

The Standard
none none

The Humane Society of Canada
none none

Reuters UK
none none

ThisDay
none none

The Monitor
none none

Xinhua
none none

The Associated Press
none none

World Watch
none none

CSR Wire
none none

The Citizen
none none

Asia Travel Tips.com
none none

Travelvideo.tv
none none

Travelvideotv
none none

Travelvideo tv
none none

PR Newswire
none none

PR News wire
none none

Business Daily Africa
none none

International Herald Tribune
none none

Environment News Service
none none

Africa-News.net
none none

none
AFP none

Herald Sun
none none

Africanews
none none

none
NINA none

forimmediaterelease.net
none none

tradingmarkets.com
none none

The Hindu
none none

none
iol none

National Post
none none

Magical Kenya
none none

MagicalKenya
none none

United Press International
none none

The Times of India
none none

The East African
none none

Associated Press
none none

EarthTimes.org
none none

none
ATMS none

VOA News
none none

BirdLife International
none none

Tanzania Standard
none none

AboutUganda
none none

Travel Daily News
none none

Hindustan Times
none none

Peoples Daily Online
none none

The Peoples Daily
none none

Sunday Tribune
none none

The Canadian Press
none none

Uganda Travel Safari News
none none

All Headline News
none none

Independent Online
none none

Angola Press
none none

Daily Record
none none

Philadelphia Inquirer
none none

Science Daily
none none

The Statesman
none none

CNN
none none

CNN.com
none none

Relief Web
none none

CCN Mathews
none none

Eurekalert
none none

Chicago Tribune
none none

E Wire
none none

E-Wire
none none

MSNBC.com
none none

World-Wire
none none

PR-Inside.com
none none

PR-Use net
none none

Somali net
none none

Amsterdam News
none none

The National
none none

Kenya Times
none none

Science and Development Network
none none

Gulf Times
none none

Telegraph Media Group Limited
none none

Telegraph Group
none none

Telegraph UK
none none

Telegraph.co.uk
none none

Telegraph
none none

Milwaukee Journal Sentinel
none none

Journal Sentinel
none none

LeadingtheCharge.com
none none

The Independent of Bangladesh
none none

Herald News Daily
none none

Reuters Foundation
none none

Jackson News-Tribune
none none

none
CNN none

African News Dimension
none none

TaiwanHeadLines
none none
endarchetype

begincomment
----------------------------------------------------------------------
endcomment

beginarchetype other
National Roads Authority
none ugapres

British soldiers
none none

Frankfurt customs
none none

Interpol
none none

Vietnam customs
none none

customs officials in Hong Kong
none none

Manila customs officials
none none

KPLC
none none

Other African states
none none

Other East African states
none none

Chinese Citizens
none none

Kenya government
none none

Uganda government
none none

Norwegian government
none none

Swedish government
none none

French ambassador
none none

tourists
none none

tourist
none none

American tourists
none none

Taiwan Customs
none none

Democratic Republic Congo president
none none

Motorola Inc.
none none

Kenya courts
none none

Kenya high court
none none

Russian government
none none

Chinese government
none none

German government
none none

United States of America
USA none

Korean government
none none

Makerere University
none none

Italian government
none none

Shanghai officials
none none

Congo rural residents
none none

Ethiopian rural residents
none none

Zambia rural residents
none none

Sudan pastoralists
none none

cattle rustlers
none none
endarchetype

begincomment
----------------------------------------------------------------------
endcomment

beginarchetype ecosystem
ecosystem
none ecosys

wildlife
none ecosys

wildebeest
none ecosys

reedbuck
none ecosys

antelopes
none ecosys

Mountain Bongo antelopes
none ecosys

oryxes
none ecosys

impalas
none ecosys

memr
none ecosys

baboons
none ecosys

cheetahs
none ecosys

chimpanzees
none ecosys

crocodiles
none ecosys

elephants
none ecosys

flamingos
none ecosys

giraffes
none ecosys

gorillas
none ecosys

Mountain gorillas
none ecosys

hippos
none ecosys

hyenas
none ecosys

leopards
none ecosys

lion
none ecosys

lions
none ecosys

lioness
none ecosys

monkeys
none ecosys

colobus monkeys
none ecosys

birds
none ecosys

quelea birds
none ecosys

vultures
none ecosys

rhinos
none ecosys

black rhinos
none ecosys

white rhinos
none ecosys

storks
none ecosys

turtles
none ecosys

tortoises
none ecosys

herbivores
none ecosys

small game
none ecosys

ungulates
none ecosys

Readyfield bloodhounds
none ecosys

livestock
none ecosys

cattle
none ecosys

buffalo
none ecosys

buffaloes
none ecosys

parasites
none ecosys

snakes
none ecosys

python
none ecosys

zebras
none ecosys

Aberdare Forest
none ecosys

trees
none ecosys

river
none ecosys

Kingwal Swamp
none ecosys

Lake Nakuru
none ecosys

Lake Victoria
none ecosys

wetlands
none ecosys

Uganda wetlands
none ecosys
endarchetype
