# Supplementary material for: Protocol to discover machine-readable entities of the ecosystem management actions taxonomy
Source: STAR Protoc. 2024 Jun 13;5(2):103125. doi: 10.1016/j.xpro.2024.103125 (PMC11225903; doi:10.1016/j.xpro.2024.103125)
Supplement: Data S1. Java scripts for implementation of EMAT, related to the key resources table [file mmc1.zip › keyresources/efregions.dat]

Uganda all
Uganda Kiboga
Kenya Meru_National_Park
Kenya Lake_Nakuru_National_Park
Kenya Mt_Kenya_National_Park
Kenya Tsavo_National_Park
Kenya Central_Rift_Valley
Tanzania Mkomazi_reserve
Tanzania Kihansi_Gorge
Tanzania Mwanza_region
Uganda Mayuge_forest
Kenya Nyandarua_Forest
Tanzania Kilimanjaro_Forest_Reserve
Tanzania Western_Tanzania
Uganda Queen_Elizabeth_National_Park
Uganda Queen_Elizabeth_Game_Park
Uganda Kampala_wildlife_center
Kenya Tsavo_East_National_Park
Uganda Kasese_district
Uganda Lake_Victoria_Crescent
Kenya Nairobi
Uganda Mbale
Uganda Elgon_National_Park
Kenya Samburu
Kenya Isiolo
Kenya Laikipia
Kenya Kwale
Kenya Taita_Taveta
Kenya Nyeri
Kenya unknown_region
Tanzania Serengeti
Tanzania Ngorongoro
Tanzania Dar_es_Salaam
Tanzania Moshi
Tanzania Mt_Kilimanjaro_National_Park
Kenya Rift_Velley
Kenya Maasai_Mara_Game_Park
Uganda Western_Uganda
Uganda Mgahinga_Gorilla_National_Park
Uganda Semliki_Wildlife_Reserve_Bundibugyo
Kenya Mount_Kenya_Game_Ranch_Nanyuki
Uganda Kidepo_National_Park
Kenya Central_Mount_Kenya
Kenya Mount_Kenya
Tanzania Morogoro
Kenya Nairobi_National_Park
Kenya arid_and_semi-arid_districts
Kenya Lake_Nakuru
Uganda Lokodi_Village
Tanzania Lake_Manyara
Tanzania Lake_Manyara_National_Park
Tanzania Monduli
Kenya Mau_Forest
Kenya Coast_Province
Kenya Eastern_Province
Kenya Turkana
Tanzania Maasai_Steppe_Heartland
Uganda Kidepo_Valley_National_Park
Uganda Masindi
Uganda Hoima
Kenya Marsabit
Uganda Katonga_Wildlife_Reserve
Uganda Virunga_National_Park
Uganda all_National_Parks
Kenya Tambach_Division
Kenya Rimoi_Game_Reserve
Kenya Wundanyi
Kenya Taita-Taveta_District
Kenya Laikipia_District
Kenya Laikipia_Mugi_Ranch
Kenya Nakuru
Uganda Lake_Mburo_National_Park
Uganda Semiliki_National_Park
Uganda Bwindi_Forest
Uganda Mgahinga_Forest
Uganda Mbarara_outside_Lake_Mburo_National_Park
Uganda Mt_Elgon_National_Park
Tanzania Ngorongoro_crater
Uganda Kibaale_National_Park
Kenya Nanyuki
Kenya Naivasha
Kenya Amboseli
Kenya Selenkay_Wildlife_Conservancy
Kenya Lari
Kenya Aberdares
Uganda Kawooya_wetlands
Uganda Banda
Uganda Kigezi_wildlife_reserve
Uganda Semuliki_wildlife_reserve
Uganda Teso_wetlands
Kenya Mombasa
Kenya Nyandarua
Uganda Kyambura
Uganda Mt_Elgon_Forest_Park
Tanzania Meatu_District
Kenya Coast
Kenya Eastern
Kenya North_Eastern
Kenya Rift_Valley
Kenya Aberdares_National_Park
Kenya Aberdars_National_Park
Kenya Kitale
Kenya Pokot
Uganda Ramasar_wetlands
Uganda River_Nyamwamba_wetlands
Uganda River_Kahokya_wetlands
Tanzania Rufiji_river
Kenya Masago
Kenya Vitengeni
Kenya Bahari
Kenya Central_Province
Kenya Mlango
Kenya Tsavo_West_National_Park
Kenya Voi
Kenya Mau_forest
Kenya Mt_Kenya_Forest
Kenya Solio_Ranch
Kenya Mwaluganje_Sanctuary
Kenya Kilifi_District
Kenya Malindi_District
Uganda Rakai_District
Uganda Kotido_District
Kenya Hola
Kenya Wote
Kenya Embu_Province
Kenya Emali
Kenya Mai-Mahiu
Kenya Mandera_District
Kenya Kingwal_Swamp
Tanzania Mafia_Island
Uganda Kasese
Uganda Bundibugyo
Uganda Bushenyi
Uganda Busia
Kenya Narok
Kenya Maasai_Mara_Game_Reserve
Kenya Samburu_National_Park
Kenya Watamu
Kenya Mweiga
Kenya Nyando_River
Kenya Yala_River
Kenya Nzoia_River
Uganda Apac_District
Uganda Gulu
Kenya Mandera_Districte
kenya Mai_Mahiu
Kenya Shimba_Hills
Kenya Nyeri_district
Kenya Kitengela
Kenya Ngong_forest
Uganda Lake_Victoria
Tanzania Tanga
Tanzania Manyara
Uganda South_Busoga_Forest
Kenya Aberdare_Forest
Tanzania Selous_game_reserve
Uganda Murchison_Falls_National_Park
Uganda Nakapiripirit
Tanzania Mt_Kilimangaro_National_Park
Tanzania Ndundulu_Forest_Reserve
Kenya Wajir_district
Kenya Garissa
Uganda Kibaale
Kenya Nyandarua_district
Uganda Kangulumira
Uganda West_Bugwe
Uganda Lutoboka
Uganda Kalangala
Uganda Mityana
Uganda Kiboga_district
Uganda Arua
Uganda Adjumani
Uganda Nebbi
Uganda Moyo
Kenya Lake_Naivasha
Kenya Taita_Taveta_District
Tanzania Selous_Game_Reserve
Uganda Bwindi
Uganda Magahinga_Gorilla_National_Park
Uganda Kalongo
Kenya Mero_National_Park
Kenya Amboseli_National_Park
Kenya Nakuru_National_Park
Kenya Mt_Kenya_national_forest
Uganda Pian_Upe_Game_Reserve
Uganda Namanve_Forest_Reserve
Kenya Ijara_District
Uganda Murchison_Falls_Conservation_Area
Tanzania Mt._Kilimanjaro_National_Park
Tanzania Serengeti_National_Park
Kenya Garsen
Kenya Kajiado
Kenya Tana_River
Tanzania Babati
Tanzania Simanjiro
Tanzania Longido
Kenya Matsangoni
Kenya Roka
Kenya Ngerenya
Kenya Dida
Kenya Mwahera
Kenya Malanga
Kenya Jilore
Kenya Kwale_district
Kenya Mwaluganje_Elephant_Sanctuary
Kenya Garissa_district
Kenya Njukini
Kenya Chala
Kenya Jipe
Kenya Kasigau
Kenya Sagalla
Uganda Mabira_forest
Kenya Kinango_district
Kenya Narok_district
Kenya Emarti
Kenya Olonklolin
Kenya Murkan
Kenya Baring_district
Kenya Maasai_Mara_reserve
Tanzania Saadani
Kenya Tsavo_East
Uganda Nakaseke
Uganda Mt_Rwenzori
Uganda Mt_Elgon
Tanzania Sadani_Game_Reserve
Tanzania Gombe_Stream_Chimpanzee_National_Park
Kenya Kyulu_Game_Reserve
Kenya Samburu_National_Reserve
Tanzania Eastern_Arc_Mts
Tanzania Coastal_Forests
Uganda Democratic_Republic_Congo_border
Kenya Hells_Gate_National_Park
Kenya Kajiado_district
Uganda Kalangala_island
Uganda Bugala_island
Uganda Mpondwe
Uganda Kampala
Uganda Lake_Katwe
Kenya Laikipia_district
Kenya Rimoi_National_Reserve
Kenya Meru_reserve
Kenya Kora_reserve
Kenya Bisinadi_reserve
Kenya Mwingi_reserve
Uganda Mt._Elgon_National_Park
Tanzania Ikorongo_reserve
Tanzania Grumeti_reserve
Kenya Baringo_district
Kenya Lamu_district
Uganda Kabale_National_Park
Uganda Kisoro_National_Park
Uganda Kanungu_National_Park
Kenya Maasai_Mara_National_Park
Kenya Amboseli_reserve
Kenya Tsavo_reserve
Kenya Malindi_district
Taiwan Kaohsiung
Kenya Maasai_Mara_Reserve
Tanzania Ruaha_National_Park
Tanzania Usangu_reserve
Uganda Kiyaga
Uganda Entebbe
Uganda Kisoro
Uganda Kabale
Uganda Rukungiri
Uganda Kanungu
Uganda Nabweru
Uganda Ziwa_Rhino_Sanctuary
Kenya Ruma_National_Park
Kenya Maasai_Mara_National_Reserve
Kenya Shimba_Hills_National_Park
Uganda Bushenyi_district
Uganda Kabarole_district
Uganda Mt._Elgon_Forest_Reserve
Uganda Bwindi_Impenetrable_National_Park
Uganda Hoima_district
Uganda Masindi_district
Uganda Kabale_district
Uganda Ngenge_district
Uganda Pian_Upe_game_reserve
Kenya Oloitokitok
Kenya Chyulu
Uganda Mpigi_district
Kenya Maasai_Mara_game_reserve
Kenya Karura_forest
Tanzania Mkomazi_game_reserve
Uganda Nakapirpirit
Uganda Moroto
Kenya Tana_river_district
Kenya Kwa_Ronda_slum
Kenya Kiandege
Kenya Budalangi
Tanzania Meru_forest
Tanzania Pare_forest
Tanzania Udzungwa_Mountains_National_Park
Uganda Kibaale_district
Uganda Mount_Elgon_National_Park
Uganda Kilembe
Kenya Kericho_district
Tanzania Ngorongoro_Conservation_Area
Kenya Rift_Valley_Province
Kenya Solio_rhino_sanctuary
Kenya Ol_Jogi_sanctuary
Kenya OPC
Tanzania Arusha
Uganda Semuliki_National_Park
Uganda Mabira_Forest
Tanzania Lake_Duluti
Kenya Bumala
Kenya Nyanza
Kenya Bomet_district
Kenya Lewa_Wildlife_Conservatory
Uganda Mbale_district
Uganda Sironko_district
Uganda Nakaseke_district
Uganda Alero
Uganda Kochgoma
Kenya Zambezi_river
Uganda Kisoro_district
Uganda Budibugyo_district
Uganda Tororo
Tanzania Ruaha_reserve
Tanzania Mikumi_reserve
Tanzania Kitulo_reserve
Tanzania Udzungwa_reserve
Uganda Mabira_rainforest
Kenya Ngare_Ndare_forest_reserve
Kenya Mt._Kenya_national_reserve
Kenya Samburu_national_reserve
Kenya Aberdares_forest_reserve
Kenya Mt._Kenya_reserve
Kenya Rimoi_national_reserve
Kenya Mt._Kenya_forest
Kenya Mbirikani
Kenya Gwano
Kenya Ndera
Uganda Kanyogoga
Uganda Anaka
Uganda Purongo
Uganda Koch-Goma
Uganda Bagungu
Tanzania Monduli_district
Kenya Ngulia_Rhino_Sanctuary
Kenya Kuranze
Uganda Karamoja
Uganda Nakivale
Uganda Nyakachumba
Uganda Kyankwanzi
Tanzania Dodoma
Tanzania Singida
Kenya Samburu_district
Kenya Mt._Kenya
Uganda Masaka
Tanzania Tarime_district
Tanzania Mkomazi_National_Park
Tanzania Kilimanjaro
Uganda Mt._Rwenzori_National_Park
Uganda Bunyaruguru
Uganda Kabwoya_Wildlife_Reserve
Uganda Mayuge_district
Uganda Kisinga
Uganda Kyalhumba
Kenya Lewa_Wildlife_Conservancy
Tanzania Karatu_district
Kenya Kisumu
Uganda Kibaale_Forest_National_Park
Kenya Maralal_safari_area
Tanzania Udzungwa_Mts.
Kenya Maasai_Mara
Kenya Imenti_North_district
Kenya Kilifi_district
Kenya Tsavo
Kenya Rombo
Tanzania Burigi_National_Park
Tanzania Kisangura
Tanzania Nagusi
Tanzania Natta
Tanzania Nyamoko
Uganda Nyanama
Tanzania Voi_river
Uganda Kafu
Uganda Wakiso
Kenya Kitale_district
Kenya Aberdare_National_Park
Kenya Greater_Mara
Kenya Olare_Orok_Conservatory
Kenya Tana_river
Tanzania Burunge_Wildlife_Management_Area
Uganda Kibonge
Uganda Buliisa_district
Uganda Kaniyo_Pabidi
Kenya Mara_Conservancy
Kenya Dodori_reserve
Kenya Kiunga_reserve
Tanzania Ngorogoro_Crater
Uganda Kaiso-Tonya_Wildlife_Reserve
Uganda Tooro-Semuliki_Wildlife_Reserve
Uganda Cheberen
Uganda Kisito
Uganda Rwenzori_Mt._National_Park
Uganda Kaiso_Tonya
Uganda Kabwoya_reserve
Kenya Tana_river_delta
Uganda Bwindi_National_Park
Uganda Kauku
Tanzania Tarangire_National_Park
Tanzania Mbaare
Uganda Rwenzori_Mts
Uganda Fort_Portal_Municipality
Uganda Bukwo
Uganda Luwero
Uganda Moroto_district
Germany Frankfurt
Uganda Gulu_district
Uganda Apach_district
Uganda Bundibungyo_district
Kenya Kakamega_Forest
Kenya Solio_ranch
Kenya Ol_Pejeta_ranch
Kenya Mugie_ranch
Kenya Mwea_National_Reserve
Kenya Isiolo_district
Tanzania Usangu_Game_Reserve
Tanzania Singita_Game_Reserve
Tanzania Pangani_district
Kenya Meru_district
Kenya Igembe_North_district
Kenya Mt._Elgon_Forest
Kenya Sibiloi_National_Park
Kenya Marsabit_National_Park
Kenya Malka_Mari_National_Park
Kenya Nakuru_district
Kenya Koibatek_district
Uganda Nakapiripirit_district
Uganda Namalu_sub-county
Uganda Albertine_basin
Uganda Mbrarara_district
Uganda Kanungu_district
Tanzania Wami-Mbiki_Game_Reserve
Tanzania Serengeti_district
Uganda Bududa_district
Uganda Manafwa_district
Uganda Pian-Upe_reserve
Kenya Mua_Hills
Tanzania Babati_district
Tanzania Arusha_National_Park
Tanzania Kagera_district
Tanzania Mara_district
Tanzania Mwanza_district
Kenya Rukinga
Kenya Kajiado_central_district
Kenya Mbeere_district
Tanzania Longido_district
Tanzania Ngorongoro_district
Kenya Diani_forest
Kenya Nakuru_town
Uganda Kamwenge_district
Uganda Kyenjojo_district
Uganda Rwenzori_Mts._National_Park
Uganda Wakiso_district
Uganda Kampala_district
Kenya Nyanza_district
Uganda Pajule_sub-country
Uganda Katakwi_district
Tanzania Wami_Mbiki_game_reserve
Kenya Chyulu_Hills
Uganda Bwindi_Impenetrable_Forest
Uganda Pian-Upe_wildlife_reserve
Uganda Amuru_district
Uganda Nakasongola_district
Tanzania Singita_Grumeti_reserve
Kenya Mwatate
Kenya Soysambu_Wildlife_Conservancy
Kenya Soysambu_Ranch
Kenya Soysambu_Conservance
Kenya Laikipia_East_district
Kenya Taita_district
Kenya Nyahururu_town
Uganda Luweero_district
Tanzania Solous_game_reserve
Tanzania Liwale
Kenya Malindi_airport
Kenya Narok_south_district
Uganda Ziwa_Rhino_sanctuary
Kenya Lake_Bogoria
Kenya Marigat_district
Kenya Aberdare
Kenya Cherangani
Kenya Marmanet_Forest
Uganda Oyam
Uganda Kuju_sub-country
Uganda Pakwach_town
Uganda Kabwoya_National_Park
Uganda Pian_Upe_reserve
Uganda Kibale_National_Park
Kenya Olgulului_Group_Ranch
Kenya Tana_Delta_district
Uganda Buyigi_island
Uganda Kafu_basin
Uganda Aswa_Lolim
Uganda Mayuge
Kenya Solio_conservancy
Kenya Kora_National_Park
Kenya Thika_road
Uganda Nkuringo
Uganda Lake_Mburo_district
Tanzania Gombe_Stream_National_Park
Tanzania Mahale_National_Park
Tanzania Katavi_National_Park
Tanzania Ugalla_River_Game_Reserve
Kenya Loitoktok
Kenya Embu
Kenya Kambiti
Uganda Nimule_National_Park
Kenya Kabarnet_District
Kenya Naboisho_Conservancy
Kenya Manyani
Uganda Pakuba
