# Supplementary material for: Protocol to discover machine-readable entities of the ecosystem management actions taxonomy
Source: STAR Protoc. 2024 Jun 13;5(2):103125. doi: 10.1016/j.xpro.2024.103125 (PMC11225903; doi:10.1016/j.xpro.2024.103125)
Supplement: Data S1. Java scripts for implementation of EMAT, related to the key resources table [file mmc1.zip › keyresources/emat.dfn]

                Ecosystem Management Actions Taxonomy (EMAT)
		    Based on BCOW Actions and Codes

1. A military action is an action towards another group that involves
violence.  The shooting of animals, although violent, is not an
action towards another group.  Anti-poaching actions however, are
violent actions towards another group.

2. The "Z" actions at the end of this file are actions taken by the
ecosystem.  Because BCOW was developed to study actions between
international political entities (countries), a new category was
needed here for actions taken by a non-anthropogenic source.

3. The word "reserve" will be used instead of "preserve" when referring
to wildlife reserves (preserves) and/or sanctuaries.  See
www.game-reserve.com

4. To extend an action-category or Verbal actions defined by Leng (all BCOW
codes that have a single leading letter), create a new BCOW code with the
format:

"Leng Code" then "one-of-A-Z" then optionally, "V" followed by a
                                                   2-digit number

("V" for "variant") if there are one or more variants.

so that you force the BCOW code matching routine in the id software to
not match on a "Leng Code" such as "Military_Victory_[Total]" because
these "[...]" tags are not included in any of the action strings
contained in any .id group-definition files.
See for example, M11513.  Use the nomenclature of "   " to denote the
archetypal action which will be returned in Groupdata.getemataction_().

5. This rule also applies for completely new categories (all codes with
double or triple leading letters).  See for example, MM0008   .

6. An action whose EMAT code contains the sequence "ED" is an ecosystem-
damaging action.

7. The last two columns are codes for sets of archetypical actors and
subjects, respectively.  These codes are:
N = No archetypal actors or subjects have been assigned yet.
A = president
B = EPA
C = president or EPA
D = NGO
E = EPA or NGO
F = rural_resident
G = pastoralist
H = rural_resident or pastoralist
I = tourists
J = developer or NGO
K = ecosystem
L = legislature
M = judicial
-----------------------------------------------------------------------
Begin_EMAT_Codes
Military_Victory_[Total]                                      M11643     N N
Military_Surrender                                            M11621     N N
Hostage_Taking                                                M14153     N N
Take_Prisoners_of_War                                         M11663     N N
Abduct_residents                                              M11663A    N N
Blockade                                                      M11433     N N
Seizure:_general_type_[inter-country]                         M11423     N N
Military_Withdrawal                                           M11521     N N
Military_Victory_[Partial]                                    M11633     N N
Attack:_general_type                                          M11523     N N
Attack_and_rob_tourists                                       M11523A    F I
Murder_tourists                                               M11523AV01 F I
Murder_pastoralists_and_steal_cattle                          M11523B    F G
Murder_residents                                              M11523BV02 F F
Murder_wildlife_personnel                                     M11523C    F B
Shoot_anti-poaching_officer                                   M11523CV01 F B
Assassination_[D]                                             M14143     N N
Military_Occupation                                           M11653     N N
Military_Intrusion                                            M11443     N N
Enter_Demilitarized_Zone                                      M11453     N N
Fortify_Occupied_Territory                                    M31133     N N
Clash_[Reciprocal]                                            M11513     N N
Violently_clash_over_water_access                             M11513A    H H
Engage_in_ethnic_riots                                        M11513B    H H
Subversion_or_Guerrilla_Activity                              M14113     N N
Continuous_Military_Combat                                    M11533     N N
Mobilization                                                  M11353     N N
Show-of-Force_[or_Maneuvers]                                  M11313     N N
Domestic_Military_Action_[With_Verbal_Actions]:_general_type  M21719     N N
Riot_suppression                                              M21719AV01 A F
Police_intervention                                           M21719AV02 A F
Kill_insurgents                                               M21719AV03 A F
Harass_and_intimidate_pastoralists                            M21719B    A G
Extort_pastoralists                                           M21719BV01 F G
Anti-foreign_Riot                                             M14223     N N
Commit_Atrocities                                             M11673     N N
Grant_or_Sell_Nuclear_Weapons                                 M21311     N N
Alert                                                         M11333     N N
Remove_Nuclear_Weapons                                        M21333     N N
Remove_Military_Things                                        M21233     N N
Return_Military_Things                                        M21211     N N
Increase_in_Combat_Force_Level                                M21143     N N
Deploy_military_to_aid_anti-poaching_enforcement              M21143A    A H
Increase_police_presence_before_controversial_election        M21133BV01 A F
Military_Grant                                                M21111     N N
Establish_Military_Base                                       M31132     N N
Lease_Territory                                               M31111     N N
Internal_Peacekeeping_Force                                   M11212     N N
Military_Advice_or_Assistance                                 M11121     N N
Military_Coordination                                         M11131     N N
Increase_in_Military_Trade_Relations                          M21121     N N
Permit_Foreign_Military_Presence                              M31121     N N
Deploy_international_anti-poaching_police                     M31121A    A H
Increase_in_Military_Assistance                               M21141     N N
Decrease_in_Combat_Force_Level                                M21133A    N N
Decrease_in_Military_Assistance                               M21141A    N N
Decrease_in_Military_Trade_Relations                          M21121A    N N
Anti-guerrilla_Action                                         M11363     N N
Evict_residents_from_reserve                                  MM0008     B H
Mass_eviction_from_reserve                                    MM0008V01  B H
Mass_eviction_from_wildlife_migration_routes                  MM0008V02  B H
Eviction_from_forest                                          MM0008V03  B H
Evict_pastoralists_from_wetlands                              MM0008V04  B G
Evict_residents_from_public_lands                             MM0008V05  B F
Drive_livestock_out_of_National_Park                          MM0009     B H
Increase_anti-poaching_enforcement                            MM0010     B H
Increase_private_anti-poaching_measures                       MM0010V01  J H
Hand_down_harsh_poaching_sentence                             MM0010V02  M H
Form_anti-wildlife_crime_task_force                           MM0010V03  B I
Increase_anti-wildlife_trade_enforcement                      MM0011     B H
Decrease_anti-poaching_enforcement                            MMED12     B H
Acquit_poaching_suspect                                       MMED12V01  B H
Hand_down_lenient_poaching_sentence                           MMED12V02  B H
Fail_to_implement_anti-poaching_agreement                     MMED12V03  B H
Recruit_poachers_to_be_anti-poaching_police                   MM0013     B H
Detain_residents_for_forest_destruction                       MM0014     B H
Arrest_poaching_suspects                                      MM0015     B H
Arrest_ivory_poachers                                         MM0015V04  B H
Arrest_rhino_poachers                                         MM0015V05  B H
Seize_man_with_ivory                                          MM0015V06  B H
Arrest_residents_for_wildlife_smuggling                       MM0015V07  B F
Arrest_middleman                                              MM0016     B F
Arrest_EPA_officers_for_poaching                              MM0017     B B
Arrest_EPA_officers_for_extortion                             MM0018     B B
Convict_poaching_suspect                                      MM0019     M H
Shoot_residents_for_poaching                                  MM0020     B F
Shoot_poaching_suspects                                       MM0020V01  B H
Shoot_EPA_officers_for_poaching                               MM0020V02  B B
Surrender_poaching_weapons                                    MM0021     F B
Anti-government_Riot                                          MM0022     F A
Violently_clash_with_political_rivals                         M00022V01  F F
Riot_over_grazing_land_rights                                 MM0022V02  G A
Riot_over_land_allocation                                     MM0022V03  F A
Riot_to_protest_eviction                                      MM0022V04  H B
Riot_to_acquire_hippo_bushmeat                                MM0022V05  H B
Attack_wardens_to_resist_eviction                             MM0023     H B
Protest_by_blocking_highway                                   MM0024     H A
Drive_cattle_to_protest_land_seizure                          MM0025     H A
Refuse_order_to_vacate_settlement                             MM0026     H B
Grant_poaching_suspect_bail                                   MM0027     M H
Deny_poaching_suspect_bail                                    MM0028     M H
Pro-active_protection                                         MM0029     C H
Intensive_disruption_of_criminal_networks                     MM0030     C H
Disruptive_trade_strategy                                     MM0031     C H
Enhanced_disruptive_trade_strategy                            MM0032     C H
begincomment
---------------------------------------------------------------------------
endcomment
Secede_[D]                                                    D32153     N N
Violate_Foreign_Territory                                     D12233     N N
Punish_or_Restrict_Foreign_Nationals                          D12213     N N
Punish_Foreign_Representative[s]                              D12173     N N
Violate_International_Law                                     D12223     N N
Grant_Independence_[D]                                        D32151     N N
Grant_or_Cede_Territory_[D]                                   D32111     N N
Allow_Territorial_Political_Concession_[D]                    D32611     N N
Assume_Foreign_Throne_[D]                                     D12641     N N
Annex_[D]                                                     D32143     N N
Peace_Settlement_[D]_[Reciprocal]                             D12361     N N
Integrate_[D]_[Reciprocal]                                    D32161     N N
Partition_[D]                                                 D32173     N N
Colonize_or_Claim_Territory_[D]                               D32111A    N N
Establish_Protectorate_or_Trusteeship_[D]                     D32142     N N
Declare_Neutrality_[D]                                        D12362     N N
Declare_Independence_[D]                                      D32163     N N
Form_Alliance_[D]_[Reciprocal]                                D12511     N N
Break_Diplomatic_Agreement_[D]                                D12533     N N
Break_Off_Talks_or_Negotiations_[D]                           D12123     N N
Guarantee_Agreement                                           D12152     N N
Reach_Agreement_[D]_[Reciprocal]                              D12521     N N
Sign_inter-country_conservation_accord                        D12521A    A A
Ratify_Convention_on_Biological_Diversity                     D12521AV01 A A
Sign_inter-country_tourism_protocol                           D12521AV02 A A
Agree_to_form_a_cross_border_national_park                    D12521AV03 A A
Negotiate_trans-border_anti-rustling_enforcement_plan         D12521AV04 A A
Negotiate_trans-border_anti-poaching_enforcement_plan         D12521AV05 A A
Negotiate_a_several_year_ivory_ban_extension                  D12521AV06 A A
Sign_agreement_to_create_tourism_school                       D12521AV07 A A
Intervene_Politically                                         D12243     N N
Increase_in_Border_Restrictions                               D12183     N N
Decrease_in_Border_Restrictions                               D12183A    N N
Establish_Demilitarized_Zone_[D]                              D32141     N N
Adjudicate                                                    D12352     N N
Declare_War_[D]                                               D12363     N N
Provide_Diplomatic_Assistance                                 D12131     N N
Mediate_or_Arbitrate                                          D12142     N N
Mediate_national_park_boundary_dispute                        D12142A    C H
Negotiate_Conflict_[Reciprocal]                               D12123A    N N
Dispute_tourism_fee_collection                                D12123B    F B
Dispute_National_Park_expenditures                            D12123BV01 F B
Sue_over_breach_of_job_contract                               D12123BV02 F B
Begin_talks_to_preserve_transborder_national_park             D12123BV03 A A
Discuss_anti-poaching_progress                                D12123C    D B
Lobby_to_extend_whaling_moratorium                            D12123D    D A
Lobby_to_end_whaling_moratorium                               D12123E    D A
Lobby_for_a_new_oyster_sanctuary                              D12123F    D A
Discuss_human-wildlife_conflict                               D12123G    B H
Conduct_Plebiscite                                            D12232     N N
Consult_[Reciprocal]                                          D12111     N N
Negotiate_for_a_single_tourist_visa                           D12111A    B A
Change_Diplomatic_Relationship                                D12161     N N
Proforeign_Demonstration                                      D14251     N N
Anti-foreign_Demonstration                                    D14213     N N
Investigate                                                   D12342     N N
Investigate_land_subdividing_scheme                           D12342A    A F
Investigate_corruption_allegations                            D12342B    A B
Investigate_endangered_plant_smuggling                        D12342C    B F
Domestic_Political_Action_[With_Verbal_Acts]                  D12719     N N
Lobby_to_legalize_sport_hunting                               D12719A    F A
Negotiate_increased_tourism_capacity                          D12719B    F A
Petition_to_stop_wildlife-caused_crop_destruction             D12719C    F A
Petition_for_an_oyster_grounds_lease                          D12719D    F A
Petition_for_a_government_subsidy                             D12719E    F A
Stop_antelope_translocation                                   D12719F    B K
Lobby_to_stop_black_rhino_culling                             D12719G    B F
Lobby_to_legalize_rhino_horn_trade                            D12719H    J L
Sign_private-public_joint_venture_agreement                   D12719I    J L
Change_in_Diplomatic_Representation                           D12151     N N
Attend_International_Event                                    D12631     N N
Grant_Asylum                                                  D12373     N N
Express_dissatisfaction_with_policy                           DD0001     N N
Demand_higher_compensation_for_wildlife-caused_damage         DD0001V01  H A
Protest_tourism_compensation                                  DD0001V02  H A
Request_higher_percentage_of_National_Park_fees               DD0001V03  H A
Protest_wildlife_export_plan                                  DD0001V04  F A
Protest_National_Park_licenses                                DD0001V05  F A
Refuse_cattle_vaccination_offer                               DD0001V06  F B
Protest_a_harvesting_restriction                              DD0001V07  F B
Protest_a_oyster_harvesting                                   DD0001V08  D B
Verbal:_Intend_Action                                         DD0002     F B
Threaten:_block_roads_over_debt_dispute                       DD0002A    N N
Threaten:_set_forest_ablaze_to_stop_crop-damaging_wildlife    DD0002B    F C
Threaten:_kill_all_crop-damaging_wildlife                     DD0002C    F C
Verbal:_Request_Action:_general_type                          DD0003     F C
Request_increased_anti-poaching                               DD0003A    D B
Request_ivory_trade_ban_continuation                          DD0003B    D D
Request:_make_species_a_protected_species                     DD0003C    D D
Request:_do_not_support_wildlife_trade                        DD0003D    D A
Request_investigation_of_excessive_hunting                    DD0003E    D A
Request:_protect_species_habitat                              DD0003F    D A
Request:_survey_and_mark_National_Park_boundaries             DD0003G    H B
Request:_stop_human-wildlife_conflict                         DD0003H    H A
Request:_remove_maurading_lion                                DD0003I    H B
Declare:_will_kill_crop-damaging_elephants                    DD0003J    F B
Request_to_graze_inside_National_Park                         DD0003K    G B
Request:_commercialize_elephant_hunting                       DD0003L    F A
Offer:_will_stop_poaching_for_livelihood                      DD0003M    F A
Impose_resource-use_ban                                       DD0004     B F
Impose_months_logging_ban                                     DD0004V01  B F
Bar_residents_from_farming_land                               DD0004V02  B F
Stop_wildlife_export_plan                                     DD0004V03  B F
Close_coast_to_krill_fishing                                  DD0004V04  B F
Close_an_area_to_oyster_harvesting                            DD0004V05  B F
Pass_tourism_industry_stimulus_legislation                    DD0005     L F
Give_tax_incentives_to_encourage_tourism_investment           DD0005V01  L F
Pass_environmental_protection_legislation                     DD0006     L F
Pass_wetlands_protection_legislation                          DD0006V01  L F
Set_water_pollution_rules                                     DD0006V02  L F
Award_EPA_personnel                                           DD0007V01  B B
Verbal:_Comment_on_Action                                     DD0008old  N N
Negative_ecoreport                                            DD0008     E A
Report:_wetlands_heavily_degraded                             DD0008V01  E A
Report:_grasslands_heavily_degraded                           DD0008V02  E A
Report:_human_activities_destroying_forest_belt               DD0008V03  E A
Report:_region_being_devastated                               DD0008V04  E A
Report:_wildlife_flee_human_encroachment                      DD0008V05  E A
Report:_possible_lion_poisoning                               DD0008V06  E A
Report:_mass_dieoff_of_species                                DD0008V07  E A
Report:_animal_populations_are_decreasing                     DD0008V08  E A
Report:_disease_endangers_lions                               DD0008V10  E A
Report:_heavy_ongoing_deforestation                           DD0008V11  E A
Report:_forest_fragmentation_fosters_monkey_disease           DD0008V12  E A
Report:_lake_is_drying_up                                     DD0008V13  E A
Report:_China_driving_ivory_boom                              DD0008V14  E A
Report:_much_of_area_meat_is_bushmeat                         DD0008V15  E A
Report:_civil_war_hurts_tourism                               DD0008V16  E A
Positive_ecoreport                                            DD0009     E A
Report:_census_shows_species_population_increase              DD0009V01  E A
Report:_elephant_count_shows_increase                         DD0009V02  E A
Report:_new_species_found                                     DD0009V03  E A
Report:_wildlife_conservation_helps_sustainable_development   DD0009V06  E A
Report:_census_of_a_species                                   DD0009V08  E A
Report:_only_shoot_lions_older_than_five_years                DD0009V09  E A
Protest_National_Park_boundaries                              DD0009V10  H A
Send:_letter_to_protest_National_Park_boundaries              DD0009V11  H A
Report:_national_tourism_business_is_breaking_even            DD0009V12  E A
Run_rhino-horn-is-not-medicine_public_awareness_campaign      DD0009V13  E H
Punish_or_restrict_corrupt_ministers                          DD0010     A A
Ban_travel_of_corrupt_ministers                               DD0010V01  A A
Prosecute_corrupt_official                                    DD0010V02  A A
Prosecute_embezzlers                                          DD0010V03  A A
Fire_or_suspend_corrupt_officials                             DD0010V04  A E
Resign_from_Chief_of_EPA_position                             DD0011     E E
Receive_resignation_as_protest_against_condition              DD0011V01  A A
Appoint_new_EPA_director                                      DD0012     A E
Tighten_wildlife_agreement_or_laws                            DD0013     L E
Order_local_governments_to_legislate_against_poaching         DD0013V01  A F
Veto_pro-hunting_bill                                         DD0013V02  A L
Revoke_hunting_rights                                         DD0013V03  A F
Legalize_existing_private_reserves                            DD0013V04  A F
Refuse_reserve_privatization_request                          DD0013V05  A J
Freeze_new_facilities_construction                            DD0013V06  A J
Reject_National_Park_development_request                      DD0013V07  A J
Stop_rainforest_sale_to_developer                             DD0013V08  A J
Suspend_elephant_trophy_imports                               DD0014     A J
Give_permission_to_shoot_poachers_on_sight                    DD0015     A B
Relax_wildlife_agreement_or_laws                              DD0016     L E
Modify_Wildlife_Act_to_compensate_victims                     DD0016V01  L F
Remove_ivory_ban                                              DD0016V02  A F
Legalize_rhino_horn_trade                                     DD0016V03  A F
Legalize_hunting_on_private_land                              DD0016V04  A F
Lighten_penalty_for_endangered_species_trade                  DD0016V05  L F
Increase_number_of_gorilla_tracking_permits                   DD0016V06  E I
Lift_hunting_ban                                              DD0016V07  A F
Allow_honey_industry_in_National_Park                         DD0016V08  A F
Allow_tree_harvesting_in_National_Park                        DD0016V09  B F
Suspend_forest_evictions                                      DD0016V10  A H
Lift_logging_ban                                              DD0016V11  B H
Host_or_attend_conservation_conference                        DD0017     B E
Host_or_attend_tourism_conference                             DD0017V06  E E
Agree_to_create_wildlife_reserves                             DD0019     H A
begincomment
---------------------------------------------------------------------------
endcomment
Pay_Reparations_[D]                                           E23241     N N
Pay_Ransom_[D]                                                E23251     N N
Pay_Tribute_[D]                                               E23261     N N
Pay_for_Goods_or_Services_[D]                                 E23231     N N
Acquire_equipment_for_wildlife_relocation                     E23231A    N N
Freeze_Foreign_Assets                                         E23153     N N
Allow_Economic_Concession_[D]                                 E33111     N N
Permit_Foreign_Economic_Passage_[D]                           E33131     N N
Economic_Intrusion                                            E33133     N N
Steal_food_and_crops                                          E33133A    H F
Steal_livestock                                               E33133B    H G
Sell_or_Trade_[D]:_general_type                               E23121     N N
Trade_equipment_for_natural_resources                         E23121A    J F
Offer_medical_equipment_for_timber                            E23121AV01 J F
Export_monkeys                                                E23121B    E K
Import_lions_to_zoo                                           E23121C    E K
Import_rhinos                                                 E23121D    E K
Bid_for_rhino_horn                                            ED3121E    F F
Offer_rhino_horn_for_purchase                                 ED3121F    F F
Purchase_rhino_horn                                           ED3121FV01 F F
Purchase_one_rhino                                            E23121F    F F
Offer_rhinos_for_purchase                                     E23121FV01 E F
Increase_in_Economic_Assistance                               E23141     N N
Expand_in_Trade_Relations:_general_type                       E23151     N N
Begin_inter-country_economic_development_project              E23151A    A A
Begin_inter-country_energy_development_project                E23151AV01 A A
Begin_joint_biotechnology_venture                             E23151AV02 E J
Engage_in_joint_research_projects                             E23151AV03 E J
Shrink_in_Trade_Relations                                     E23151B    N N
Cancel_anti-poaching_patrol_vehicle_purchase                  E23151BV01 B D
Refuse_an_offer_due_to_lack_of_rhino_horn                     E23151BV02 F F
Reach_Economic_Agreement_[D]_[Reciprocal]                     E13551     N N
Sign_inter-country_customs_pact                               E13551A    A A
Provide_Humanitarian_Aid_or_Relief                            E23301     N N
Economic_Integration_[D]_[Reciprocal]                         E23171     N N
Economic_Coordination_[Reciprocal]                            E13211     N N
Sponsor_poaching_raid                                         E13211A    F F
Economic_Consultation_[Reciprocal]                            E13111     N N
Loan_[D]:_general_type                                        E23131     N N
Loan_approval:_dollars_for_roads                              E23131A    D A
Economic_Negotiation_[Reciprocal]                             E13121     N N
Decrease_in_Economic_Assistance:_general_type                 E23141A    N N
Withold_aid_due_to_corruption_concerns                        E23141B    D A
Suspend_anti-corruption_aid                                   E23141BV01 D A
Refuse_to_build_wildlife-control_fence                        E23141C    B H
Advise_[Economic]                                             E13131     N N
Domestic_Economic_Action_[With_Verbal_Acts]:_general_type     E23719     N N
Compensate_residents_for_wildlife-caused_deaths               E23719A    E H
Hold_benefit_lunch_for_lion-caused_cattle_loss_compensation   E23719AV01 E H
Hold_gorilla_conservation_benefit_dinner                      E23719AV02 E H
Fund_rural_development_project                                E23719B    D F
Begin_a_trade_and_economic_development_trust                  E23719BV01 D F
Fund_arid_land_development                                    E23719BV02 D F
Build_fences_to_rehabilitate_drylands                         E23719BV03 D K
Fund_elephant_control_trenches                                E23719BV04 D K
Plan_water_storage_upgrades                                   E23719BV05 D F
Fund_watershed_management_project                             E23719BV06 D F
Complete_road_building_project                                E23719BV07 A F
Construct_a_road                                              E23719BV08 A F
Build_road_through_NP                                         E23719BV09 A F
Increase_wildlife_damage_control_measures                     E23719C    E H
Construct_reserve_barriers                                    E23719CV01 B I
Build_wildlife-control_fence                                  E23719CV03 E H
Dig_wildlife-control_trench                                   E23719CV04 E H
Construct_predator_proof_livestock_enclosures                 E23719CV05 E G
Build_a_baboon_fence                                          E23719CV06 B F
Fund_wildlife_management_education_grant                      E23719D    D H
Fund_conservation_education                                   E23719DV01 D H
Fund_ecology_research_center                                  E23719DV02 D F
Fund_conservation_project                                     E23719DV03 D F
Construct_a_corridor_for_wildlife_migration                   E23719DV04 E K
Pay_residents_to_protect_wildlife                             E23719DV05 E K
Train_new_anti-poaching_rangers                               E23719E    E F
Train_anti-poaching_dogs                                      E23719EV01 E F
Plant_trees                                                   E23719FV05 F K
Create_a_private_wildlife_reserve                             E23719G    J H
Privatize_game_reserve                                        E23719H    J H
Run:_sport_hunting_tourism                                    E23719HV01 J H
Invest_in_tourism_infrastructure                              E23719J    B I
Create_tourism_protection_police_force                        E23719JV06 B I
Upgrade_National_Park_facilities                              E23719JV08 B I
Build_tourist_lodges                                          E23719JV14 J I
Open_new_tourism_accommodation                                E23719JV16 J I
Launch_new_tourism_itinerary                                  E23719JV17 J I
Rebuild_fence_around_reserve                                  E23719JV18 B H
Start_rhino_viewing_facility                                  E23719JV19 B I
Start_elephant_orphanage_project                              E23719JV20 B I
Increase_National_Park_user_fees                              E23719K    B I
Raise_National_Park_leases                                    E23719KV01 B J
Distribute_tourism_revenue_to_residents                       E23719L    B F
Employ_pastoralists_in_tourism_venues                         E23719M    J G
Experience_financial_shortfall                                E23719N    B B
Experience_tourism_loss_due_to_wildlife_exodus                E23719NV01 B B
Experience_tourism_decrease                                   E23719NV02 B B
Experience_percent_National_Park_revenue_increase             E23719O    B B
Experience_tourism_revenue_increase                           E23719OV01 B B
Experience_National_Park_visitor_increase                     E23719OV03 B B
Increase_EPA_funding_by_percent                               E23719P    A B
Reach_public-private_economic_agreement                       E23719Q    A B
Pay_commission_to_park-visit_organizers                       E23719QV01 B J
Negotiate_National_Park_concessions                           E23719R    B J
Erode_soil_through_excessive_cultivation                      E23719S    F K
Enter_a_refugee_camp_in_large_numbers                         E23719T    F F
Drown_from_flood                                              E23719U    F F
Experience_property_damage_from_heavy_rains                   E23719UV01 F F
Starve_due_to_drought                                         E23719W    F F
Experience_famine_due_to_drought                              E23719WV01 F F
Lose_cattle_due_to_drought                                    E23719WV02 G G
Experience_severe_food_shortages                              E23719WV03 F F
Open_gold_mine                                                E23719X    J K
Issue_a_conservation_bond                                     E23719Y    B A
Hire_EPA_staff                                                E23719Z    B F
Economic_Grant_[D]:_general_type                              E23111     N N
Donate_dollars_to_rural_development                           E23111A    D F
Donate_to_reserve_barriers_project                            E23111AV01 D F
Donate_dollars_for_rhino_fence                                E23111AV02 D F
Invest_dollars_in_rural_development                           E23111AV03 D F
Donation_to:_rural_development_project                        E23111AV04 D F
Donate_dollars_to_eradicate_rinderpest                        E23111AV05 D F
Donate_dollars_to_conservation_through_rural_development      E23111AV06 D F
Donate_dollars_to_arid_land_development                       E23111AV07 N F
Donate_dollars_for_water_storage_upgrades                     E23111AV08 N F
Donate_dollars_for_irrigation_projects                        E23111AV09 N F
Donate_dollars_for_roads                                      E23111AV10 N F
Donate_dollars_to_conservation_project                        E23111AV11 N F
Donate_dollars_for_ecosystem_management                       E23111AV12 N F
Donate_dollars_to_build_National_Park_improvements            E23111B    N F
Donate_dollars_for_wildlife_capture_equipment                 E23111BV01 D B
Donate_dollars_for_anti-poaching_patrols                      E23111BV02 D B
Donate_money_for_black_rhino_anti-poaching                    E23111BV03 D B
Donate_anti-poaching_equipment                                E23111BV04 D B
Donate_data_acquisition_equipment                             E23111BV05 D B
Donate_dollars_for_communication_system                       E23111BV06 D B
Donate_radios_for_anti-poaching_patrols                       E23111BV07 D B
Donate_vehicles_for_anti-poaching_patrols                     E23111BV08 D B
Donate_ivory_detectors_for_anti-poaching_patrols              E23111BV09 D B
Donate_equipment_for_anti-poaching_enforcement                E23111BV10 D B
Donate_bicycles_to_replace_those_destroyed_by_wildlife        E23111C    D F
Donate_farm_tools_to_reformed_poachers                        E23111CV01 D F
Donate_to_establish_wildlife_trust_fund                       E23111D    D B
Donate_for_wildlife_management_education_grant                E23111DV01 D F
Sponsor_veterinarian_training_program                         E23111DV02 D F
Donate_dollars_for_tourism_marketing                          E23111E    D B
Donate_school_supplies                                        E23111F    J F
Confiscate_or_Nationalize:_general_type                       E23163     N N
Create_a_new_National_Park                                    E23163A    A H
Convert_forests_to_National_Parks                             E23163AV01 A H
Create_new_wildlife_reserve                                   E23163AV02 A H
Expand_national_park_boundaries                               E23163AV03 A H
Expand_rhino_sanctuary_boundaries                             E23163AV04 A H
Open_rhino_sanctuary                                          E23163AV05 A H
Merge_reserve_with_National_Park                              E23163AV06 A H
Seize_elephant_ivory                                          E23163B    B F
Seize_rhino_horn                                              E23163C    B F
Seize_wildlife_from_poachers                                  E23163D    B F
Seize_crate_of_smuggled_wildlife                              E23163DV01 B F
Rescue_chimpanzees_from_poachers                              E23163DV02 B F
Seize_bushmeat                                                E23163E    B F
Seize_stolen_forest_products                                  E23163F    B F
Seize_idle_private_land_for_the_poor                          E23163FV01 A F
Repossess_illegally_taken_land                                E23163FV02 A F
Return_to_the_government_illegally_acquired_property          E23163FV03 A F
Impound_cattle                                                E23163G    B G
Collect_and_burn_wildlife_products                            E23163H    B H
Enact_status_quo_management_strategy                          E2317      C H
Enact_legal_trade_alone_management_strategy                   E2318      C H
begincomment
---------------------------------------------------------------------------
endcomment
Open_reserve_to_settlement                                    CED04      A K
Reduce_game_reserve_size                                      CED04B     A K
Open_an_area_to_oyster_harvesting                             CED04C     A K
Sell_grazing_land                                             C0004      A K
Abandon_settlement                                            C0005      F K
Indirectly_damage_wildlife_habitat                            CED06      F K
Destroy_lake                                                  CED06A     F K
Reduce_lake_level_through_excessive_usage                     CED06AV01  F K
Overuse_roads_and_cause_bird_population_decline               CED06C     F K
Electrocute_birds_on_transmission_lines                       CED06D     F K
Kill_turtles_with_nets                                        CED06E     F K
Block_migration_routes_with_settlements                       CED06F     F K
Scare_away_elephants_with_translocation_helicopter            CED06H     B K
Dry_up_reservoir_with_sand_harvesting                         CED06I     F K
Perform_illegal_logging                                       CED06J     F K
Clear_new_land                                                CED06K     F K
Burn_wetlands_and_displace_wildlife                           CED06L     F K
Destroy_wetlands_through_development                          CED06LV01  F K
Degrade_watershed_through_mining_activities                   CED06LV02  F K
Degrade_forest_through_over-grazing_and_tree_removal          CED06M     F K
Destroy_forest_through_burning_and_tree_removal               CED06MV01  F K
Use_technology_to_find_wildlife_habitat                       C0007N     B K
Use_mobile_phones_to_find_wildlife_habitat                    C0007NV01  B K
Install_tracking_devices_on_wildlife                          C0007NV02  B K
Upgrade_habitat-management_computer_systems                   C0007NV04  B K
Conduct_wildlife_abundance_survey                             C0007O     B K
Translocate_animals                                           C0008      B K
Translocate_crocodiles                                        C0008V01   B K
Relocate_marauding_crocodile                                  C0008V02   B K
Translocate_elephants                                         C0008V03   B K
Translocate_buffaloes                                         C0008V05   B K
Translocate_rhinos                                            C0008V06   B K
Translocate_giraffes                                          C0008V07   B K
Introduce_rhinos_into_region                                  C0008V08   B K
Introduce_black_rhinos_into_region                            C0008V09   B K
Introduce_white_rhinos_into_region                            C0008V10   B K
Introduce_antelopes_into_region                               C0008V11   B K
Introduce_lions_into_region                                   C0008V12   B K
Rescue_wildlife                                               C0009      E K
Rescue_lion_cubs                                              C0009V01   E K
Rescue_cheetah_cubs                                           C0009V02   E K
Rescue_python                                                 C0009V03   B K
Kill_marauding_wildlife                                       CED09      B K
Shoot_marauding_elephants                                     CED09V01   B K
Kill_man-eating_lion                                          CED09V02   B K
Kill_goat-eating_hyenas                                       CED09V03   B K
Kill_crop_destroying_baboons                                  CED09V04   B K
Innoculate_wildlife_against_anthrax                           C0010      B K
Dehorn_or_microchip_rhinos                                    C0011      B K
Conduct_de-snaring_and_resuscitation_patrols                  C0012      B K
Guard_crops_against_marauding_wildlife                        C0013      F K
Poach_for_cash                                                CED14      F K
Poach_lions                                                   CED15      F K
Poach_elephants                                               CED16      F K
Poach_rhinos                                                  CED16V01   F K
Sell_few_rhino_horns                                          CED17      F K
Sell_several_rhino_horns                                      CED18      F K
Sell_many_rhino_horns                                         CED19      F K
Poach_for_food                                                CED20      F K
Increase_the_use_of_snare_traps                               CED21      F K
Poach_for_protection                                          CED22      F K
Poison_wildlife_to_protect_livestock                          CED22V01   G K
Kill_lions_for_livestock_predation                            CED22V05   G K
Poach_to_protest                                              CED23      G K
Poach_wildlife_for_rituals                                    CED23V01   G K
Do_nothing                                                    C0024      F K
Smuggle_wildlife                                              CED25      F K
Legally_harvest_wildlife                                      C0026      F K
Collect_eggs_for_crocodile_farm                               C0026V01   F K
Take_legal_employment                                         C0027      F J
Collect_ecological_data                                       C0028      B K
begincomment
---------------------------------------------------------------------------
endcomment
No_action                                                     Z000       E F
Ecosystem_state                                               Z001       K K
Disease_outbreak_kills_wildlife                               Z002       K K
Drought_induced_anthrax_kills_zebras                          Z002V03    K K
Post-drought_bloating_kills_wildlife                          Z002V04    K K
Anthrax_kills_hippos                                          Z002V05    K K
Flamingos_die_due_to_shrinking_lake                           Z003       K K
Wildlife_trample_crops                                        Z004       K H
Wildlife_attack_livestock                                     Z015       K K
Wildlife_attack_residents                                     Z006       K F
Wildlife_counts_increase                                      Z007       K K
Rhino_gives_birth                                             Z008       K K
Reintroduced_antelope_die                                     Z009       K K
Wildlife_return_to_region                                     Z010       K K
Animals_die_from_drought                                      Z011       K K
