# Supplementary material for: Protocol to discover machine-readable entities of the ecosystem management actions taxonomy
Source: STAR Protoc. 2024 Jun 13;5(2):103125. doi: 10.1016/j.xpro.2024.103125 (PMC11225903; doi:10.1016/j.xpro.2024.103125)
Supplement: Data S1. Java scripts for implementation of EMAT, related to the key resources table [file mmc1.zip › keyresources/Enterrefwind.java]

import java.io.*;
import java.awt.*;
import java.awt.event.*;
import java.applet.*;
import java.util.*;

public class Enterrefwind extends Dialog implements ActionListener {

// Creates a new window and assigns reference values to entered points.

// final int NMTEXTROWS = 30;
// int stdrepgrp[] = new int[MAXNMSTANDS];
// String stdid[] = new String[MAXNMSTANDS];

String action;

int i, j, nmpaintcalls = 0;

double digitizedx, digitizedy;

GISwind giswind;

Label name;
TextField xytoreflong, xytoreflat;

// ---------------------------------------------------------------------

public Enterrefwind (GISwind giswind, String title, double x, double y) {
super(giswind, title, true);
this.giswind = giswind;
setLayout(new FlowLayout(FlowLayout.RIGHT));
setSize(GISwind.mainwinwdth, GISwind.mainwinhght);

digitizedx = x;
digitizedy = y;

// Create an object to handle window events.

EnterrefwindAdapter enterrefwind = new EnterrefwindAdapter(this);

// Register it to receive those events.

addWindowListener(enterrefwind);

// Create buttons to echo input, get help, and to finish.

Button be, bh, bf;
add(be = new Button("Echo input"));
add(bh = new Button("Help"));
add(bf = new Button("Finish"));
be.addActionListener(this);
bh.addActionListener(this);
bf.addActionListener(this);

// Set font, background and foreground colors.

Font f = new Font("SansSerif", Font.PLAIN, 14);
setFont(f);
setBackground(Color.white);
setForeground(Color.black);

/* Display the mouse-digitized x,y point along with an edit control for
   the user to input the associated reference point coordinates. */

name = new Label("Digitized point: " + x + " " + y, Label.RIGHT);
add(name);

xytoreflong = new TextField("400", 12);
add(xytoreflong);
xytoreflong.addActionListener(this);

xytoreflat = new TextField("400", 12);
add(xytoreflat);
xytoreflat.addActionListener(this);

nmpaintcalls = 0;
}

// ----------------------------------------------------------------------

public void actionPerformed(ActionEvent ae) {
String str;
Helpwindow helpwindow;

// Get action and process it.

str = ae.getActionCommand();
action = str;
if (str.equals("Echo input")) {
   repaint();

} else if (str.equals("Help")) {
   helpwindow = new Helpwindow(this, "Reference point assignment");
   helpwindow.setVisible(true);

} else if (str.equals("Finish")) {
   if (nmpaintcalls < 2) {
      giswind.msg = "Click [Echo input] at least once";
      giswind.repaint();

   } else {
      dispose();
   }
}

}

// ----------------------------------------------------------------------

public void itemStateChanged(ItemEvent ie) {
repaint();
}

// ----------------------------------------------------------------------

public void paint (Graphics g) {

String longstr, latstr;
// StringTokenizer texttokens;

// int i, yinc = 20, ypos = 250, fontheight;
Double tempval;

// Get reference coordinates and display them in the main window.

longstr = xytoreflong.getText();
latstr = xytoreflat.getText();

if (longstr == null) {
   longstr = "0";
}
if (latstr == null) {
   latstr = "0";
}
tempval = Double.valueOf(longstr);
giswind.longref[giswind.nmrefpts] = tempval.doubleValue();
giswind.xref[giswind.nmrefpts] = digitizedx;
giswind.textline_("Longitude= " + giswind.longref[giswind.nmrefpts]);

tempval = Double.valueOf(latstr);
giswind.latref[giswind.nmrefpts] = tempval.doubleValue();
giswind.yref[giswind.nmrefpts] = digitizedy;
giswind.textline_("Latitude= " + giswind.latref[giswind.nmrefpts]);

giswind.repaint();

++nmpaintcalls;
}

}

// ******************************************************************

class EnterrefwindAdapter extends WindowAdapter {
Enterrefwind enterrefwind;

// ------------------------------------------------------------------

public EnterrefwindAdapter (Enterrefwind enterrefwind) {
this.enterrefwind = enterrefwind;
}

// ------------------------------------------------------------------

public void windowClosing(WindowEvent we) {
enterrefwind.setVisible(false);
}

}
