# Supplementary material for: Protocol to discover machine-readable entities of the ecosystem management actions taxonomy
Source: STAR Protoc. 2024 Jun 13;5(2):103125. doi: 10.1016/j.xpro.2024.103125 (PMC11225903; doi:10.1016/j.xpro.2024.103125)
Supplement: Data S1. Java scripts for implementation of EMAT, related to the key resources table [file mmc1.zip › keyresources/extract.id]

Extract EMAT entities concerning the
management of east African cheetah across Kenya, Tanzania, and Uganda
context settings
   real-world_phenomenon_type(president)

context files
   EMAT_files(emat.dfn parsedematacts.dat)
   output_files(eastaf.ps eastaf.html eastaf.est)

report prepare_data
   parse_stories(ef9-13.txt 7000 true false
      efgroups.dat efregions.dat ef9-13sdb.dat ef9-13ents.dat
      ef9-13check.dat)
