# Supplementary material for: Protocol to discover machine-readable entities of the ecosystem management actions taxonomy
Source: STAR Protoc. 2024 Jun 13;5(2):103125. doi: 10.1016/j.xpro.2024.103125 (PMC11225903; doi:10.1016/j.xpro.2024.103125)
Supplement: Data S1. Java scripts for implementation of EMAT, related to the key resources table [file mmc1.zip › keyresources/FactorialResult.java]

// package jsbook.chapter6.command;

public class FactorialResult extends ResultEntry {
    public Integer n;
    public Integer factorial;
    
    public FactorialResult() {
    }
    
    public FactorialResult(int n, int factorial) {
        this.n = new Integer(n);
        this.factorial = new Integer(factorial);
    }
}
