# Supplementary material for: Protocol to discover machine-readable entities of the ecosystem management actions taxonomy
Source: STAR Protoc. 2024 Jun 13;5(2):103125. doi: 10.1016/j.xpro.2024.103125 (PMC11225903; doi:10.1016/j.xpro.2024.103125)
Supplement: Data S1. Java scripts for implementation of EMAT, related to the key resources table [file mmc1.zip › keyresources/Fetch.java]

// This example is from the book _Java in a Nutshell_ by David Flanagan.
// Written by David Flanagan.  Copyright (c) 1996 O'Reilly & Associates.
// You may study, use, modify, and distribute this example for any purpose.
// This example is provided WITHOUT WARRANTY either expressed or implied.

import java.awt.*;
import java.io.*;
import java.net.*;

// The fetch() method in this class only works for fetching text/plain 
// data.  If you specify a file: URL, you may well need to specify a
// file that ends with a .txt extension so that the internal content
// handlers can tell it is a plain text file.  The standard Java 
// distribution doesn't contain content handlers for other types (such
// as text/html), and this application exits with an exception if it
// doesn't recognize the type or doesn't know how to load the type.
// The fetchimage() method works for .gif and a few other common image
// formats for which content handlers have been written.  See the
// FetchImageTest class for a demonstration of the fetchimage() method
// defined here.
//
// This class serves to demonstrate the URL.getContent() method.  In
// general, however, there are much better ways to load files and images
// over the net.  See Applet.getImage(), for example.
public class Fetch {
    // Get the contents of a URL and return it as a string.
    public static String fetch(String address) 
       throws MalformedURLException, IOException 
    {
        URL url = new URL(address);
        return (String) url.getContent();
    }

    // Get the contents of a URL and return it as an image
    public static Image fetchimage(String address, Component c) 
        throws MalformedURLException, IOException 
    {
        URL url = new URL(address);
	return c.createImage((java.awt.image.ImageProducer)url.getContent());
    }

    // Test out the fetch() method.
    public static void main(String[] args) 
        throws MalformedURLException, IOException 
    {
        System.out.println(fetch(args[0]));
    }
}
