# Supplementary material for: Protocol to discover machine-readable entities of the ecosystem management actions taxonomy
Source: STAR Protoc. 2024 Jun 13;5(2):103125. doi: 10.1016/j.xpro.2024.103125 (PMC11225903; doi:10.1016/j.xpro.2024.103125)
Supplement: Data S1. Java scripts for implementation of EMAT, related to the key resources table [file mmc1.zip › keyresources/FetchImageTest.java]

// Written by David Flanagan.  Copyright (c) 1996 O'Reilly & Associates.
// You may study, use, modify, and distribute this example for any purpose.
// This example is provided WITHOUT WARRANTY either expressed or implied.
import java.awt.*;

// This is a simple application designed to demonstrate the Fetch.fetchimage()
// method defined in the file Fetch.java.  Pass a single argument, which
// is a URL pointing to a .gif file.
public class FetchImageTest extends Frame {
    private Image i;
    public void paint(Graphics g) {
      g.drawImage(i, 0, 0, this);
    }
    public static void main(String[] args) throws Exception {
       FetchImageTest f = new FetchImageTest();
       f.i = Fetch.fetchimage(args[0], f);
       f.resize(300, 300);
       f.show();
    }
}
