# Supplementary material for: Protocol to discover machine-readable entities of the ecosystem management actions taxonomy
Source: STAR Protoc. 2024 Jun 13;5(2):103125. doi: 10.1016/j.xpro.2024.103125 (PMC11225903; doi:10.1016/j.xpro.2024.103125)
Supplement: Data S1. Java scripts for implementation of EMAT, related to the key resources table [file mmc1.zip › keyresources/FibFactMaster.java]

public class FibFactMaster extends GenericMaster {
    public void generateTasks() {
        for (int i = 0; i < 10; i++) {
            FactorialTask task = new FactorialTask(i);
            writeTask(task);
	}
        for (int i = 0; i < 10; i++) {
            FibonacciTask task = new FibonacciTask(i);
            writeTask(task);
        }
    }
        
    public void collectResults() {
        ResultEntry template = new ResultEntry();
        for (int i = 1; i < 20; i++) {
            ResultEntry result = takeResult(template);
                
            if (FactorialResult.class.isInstance(result)) {
                FactorialResult fact = (FactorialResult)result;
                System.out.println("Factorial of " + fact.n + 
                    " is " + fact.factorial);
            } else if (FibonacciResult.class.isInstance(result)) {
                FibonacciResult fib = (FibonacciResult)result;
                System.out.println("Fibonacci of " + 
                    fib.n + " is " + fib.fibonacci);
            } else {
                System.out.println("Result class not found");
            }
        }
    }     
}
