# Supplementary material for: Protocol to discover machine-readable entities of the ecosystem management actions taxonomy
Source: STAR Protoc. 2024 Jun 13;5(2):103125. doi: 10.1016/j.xpro.2024.103125 (PMC11225903; doi:10.1016/j.xpro.2024.103125)
Supplement: Data S1. Java scripts for implementation of EMAT, related to the key resources table [file mmc1.zip › keyresources/getalerts.bat]

rem !! DO NOT RUN THE OUTLOOK MACRO OUTSIDE OF THIS SCRIPT.  IF YOU DO,
rem THE GOOGLEEASTAF FOLDER WILL BLIMP-OUT!!

rem This batch file should be run by-hand every month.  Running it in
rem "Task Scheduler" is problematic because it needs babysitting.

rem Remove the temporary folder that holds downloaded Alerts emails.

cd c:/polbio/stories/googlealerts
rmdir /s /q googleeastaf

rem Run the Outlook macro "SaveAllEmails_ProcessAllSubFolders" in order to
rem download all Alerts emails to the folder "googleeastaf" that this macro
rem will create.
rem Do this by clicking "Developer," clicking this macro's name, and then
rem clicking the tiny green arrow.  The macro might end with an error
rem message but in spite of that, it will have downloaded all alert
rem emails.

rem When the Outlook macro finishes, press any key to continue.

pause

rem Collect all downloaded .html emails and move them up a level.

cd googleeastaf
cat *.html > alerts.dat
move /y alerts.dat ..
cd ..

rem The following line removes ^@ characters by converting the file from
rem UTF-16 to ANSI.

del dum.dat
cmd /a /c type alerts.dat > dum.dat
move /y dum.dat alerts.dat

rem Remove characters added by Google and Outlook.

sed -i -r "s+%%3A+:+g" alerts.dat
sed -i -r "s+%%2F+/+g" alerts.dat
sed -i -r "s+%%3D+ +g" alerts.dat
sed -i -r "s+%%26+ +g" alerts.dat
set subst="s+\<https://nam02\.safelinks\.protection\.outlook\.com/\?url\=+ +g"
sed -i -r %subst% alerts.dat
sed -i -r "s+https://www\.google\.com+ +g" alerts.dat

rem Create a unique name for the file that will hold the downloaded stories.

set today=%date:~10,4%%date:~4,2%%date:~7,2%
set storyfilename=alerts%today%.txt

rem Download each story pointed to by a link in the Google Alerts file.
rem If there are about 1000 emails in googleeastaf, this can take around
rem 10 hours to complete.

powershell c:/pedatacq/getnews.ps1 googlealerts alerts.dat %storyfilename%

rem Move this story file up to the "stories" folder.

move /y %storyfilename% ..

rem Remove the temporary folder that holds downloaded Alerts emails.

cd c:/polbio/stories/googlealerts
rmdir /s /q googleeastaf
rem Done.
