# Supplementary material for: Protocol to discover machine-readable entities of the ecosystem management actions taxonomy
Source: STAR Protoc. 2024 Jun 13;5(2):103125. doi: 10.1016/j.xpro.2024.103125 (PMC11225903; doi:10.1016/j.xpro.2024.103125)
Supplement: Data S1. Java scripts for implementation of EMAT, related to the key resources table [file mmc1.zip › keyresources/Getmodlutils.java]

public class Getmodlutils extends Getmodl {

// ---------------------------------------------------------------------

static int getidnmbrm1_(String idnameval) {

// Looks up ID number - 1.

int i;

for (i = 0; i < nmids; ++i) {
   if (idnameval.equals(idname[i])) {
      break;
   }
}


return i;
}

// ---------------------------------------------------------------------

static int getndnm_(String shrtnme) {

// Looks up the node number of the node with "shrtnme."

int i;

if (shrtnme == null) {
   iderr_("getndnm: shrtnme=null");
}

i = 1;
for (;;) {
   if (shrtnme.equals(grph_label[idnmbrm1][i - 1])) {
      break;
   }

   ++i;

   if (i > nmnds) {
      printf_("getndnm: idnmbrm1= " + idnmbrm1 + " ID= " +
	 idname[idnmbrm1] + " nmnds= " + nmnds);
      iderr_("getndnm: node number for " + shrtnme + " not found.");
   }
}

return i;
}

// ---------------------------------------------------------------------

static int getndval_(int nodenm, String value, boolean errhandle) {

// Looks up the value number of nodenm's "value" label.

int i;

if (nodenm == 0) {
   iderr_("getndval: nodenm= 0" + " input value= " + value);
}

for (i = 1; i <= nodenghs[idnmbrm1][nodenm - 1][0]; ++i) {
   if (nodelbls[idnmbrm1][nodenm - 1][i].equals(value)) {
      return i;
   }
}

if (errhandle) {
   printf_("\ngetndval: node= " + nodelbls[idnmbrm1][nodenm - 1][0] +
      " nodenm= " + nodenm + ", value number for value " + value +
      " not found.");
}

return 0;
}
}
