# Supplementary material for: Protocol to discover machine-readable entities of the ecosystem management actions taxonomy
Source: STAR Protoc. 2024 Jun 13;5(2):103125. doi: 10.1016/j.xpro.2024.103125 (PMC11225903; doi:10.1016/j.xpro.2024.103125)
Supplement: Data S1. Java scripts for implementation of EMAT, related to the key resources table [file mmc1.zip › keyresources/getnews.bat]

goto end1
   To run this every Friday at 10:28am, use Task Scheduler, found at
   Windows Administrative Tools > Task Scheduler.  For the Action, specify
   "Run a Program" and then enter the full path to the program
   "getnews.bat,": "c:/pedatacq/getnews.bat." Set the "General" options of
   the task so that the task "runs only when the user is logged on."
:end1

rem ----------------- Get Newslookup stories. -----------------
rem This service was taken down in March 2023.
rem
goto nonewslookup
cd c:/polbio/stories
copy /y kruger53023.txt krugerback.txt
tail -2 kruger53023.txt > lastline.dat

del stories.txt dum.txt
powershell c:/pedatacq/getnews.ps1 newslookup nothing stories.txt
cat kruger53023.txt stories.txt > dum.txt
move /y dum.txt kruger53023.txt
cd c:/pedatacq
:nonewslookup

rem ----------------- Get Newsapi stories. --------------------

rem goto noapi
cd c:/polbio/stories
del newsapistories.txt
powershell c:/pedatacq/getnews.ps1 newsapi nothing newsapistories.txt

set today=%date:~10,4%%date:~4,2%%date:~7,2%
set storyfilename=newsapi%today%.txt
move /y newsapistories.txt %storyfilename%

rem Remove ^@ characters by converting the file from UTF-16 to ANSI.

del dum.dat
cmd /a /c type %storyfilename% > dum.dat
move /y dum.dat %storyfilename%

rem Separate stories.

sed -i -r "s/\{\"source/\n\nbeginarticle 0\n/g" %storyfilename%
rem :noapi
cd c:/pedatacq
rem
