# Supplementary material for: Protocol to discover machine-readable entities of the ecosystem management actions taxonomy
Source: STAR Protoc. 2024 Jun 13;5(2):103125. doi: 10.1016/j.xpro.2024.103125 (PMC11225903; doi:10.1016/j.xpro.2024.103125)
Supplement: Data S1. Java scripts for implementation of EMAT, related to the key resources table [file mmc1.zip › keyresources/getnews.ps1]

<# Performs a news search through the selected news links source.  These
   services provide the link to a story so this program downloads
   the search results page, and gets the story text from each link
   contained therein.  The first argument to this program is the links source
   to query, and the second argument is the text file to append these
   stories to.  Note that the search string is embedded in the "$uri"
   line, below.

   PowerShell programs should replace all VBScript codes.  VBScript is not
   supported by Microsoft anymore.  PowerShell has been ported to Unix.
   Therefore, all VBScript programs in "c:\pedatacq" should be translated
   into PowerShell.
#>
 
param ($Links_source, $Sourcepage, $Filename)

# Load the System.Web DLL so that we can decode URLs.

Add-Type -Assembly System.Web

# Define the regular expression that will parse a URL.

#$regex = "<\s*a\s*[^>]*?href\s*=\s*[`"']*([^`"'>]+)[^>]*?>"

#$regex = "/((([A-Za-z]{3,9}:(?:\/\/)?)(?:[-;:&=\+\$,\w]+@)?[A-Za-z0-9.-]+|(?:www.|[-;:&=\+\$,\w]+@)[A-Za-z0-9.-]+)((?:\/[\+~%\/.\w-_]*)?\??(?:[-\+=&;%@.\w_]*)#?(?:[\w]*))?)/"

#$regex = "/((([A-Za-z]{3,9}:(?:\/\/)?)(?:[-;:&=\+\$,\w]+@)?[A-Za-z0-9.-]+(:[0-9]+)?|(?:www.|[-;:&=\+\$,\w]+@)[A-Za-z0-9.-]+)((?:\/[\+~%\/.\w-_]*)?\??(?:[-\+=&;%@.\w_]*)#?(?:[\w]*))?)/"

#$regex = "(http[s]?|[s]?ftp[s]?)(:\/\/)([^\s,]+)"

$regex = 'https?:\/\/(www\.)?[-a-zA-Z0-9@:%._\+~#=]{1,256}\.[a-zA-Z0-9()]{1,6}\b([-a-zA-Z0-9()@:%_\+.~#?&//=]*)'

# Specify the query URL for either of the news links sources.

if ($links_source -match "newslookup") {
   $uri = "https://api.newslookup.com/search/live?fmt=&limit=4&q=Kruger+rhino+poaching&region=gi22707&client_id=999&secret=demosecret0113"

} elseif ($links_source -match "newsapi") {
   $dte = Get-Date
   $dte = $dte.AddDays(-7)
   $dte = $dte.toString("yyyy-MM-dd")
   $uri = "https://newsapi.org/v2/everything?q=rhino poaching&from=$dte&sortBy=popularity&apiKey=ed0f9df1655149a8b87d9e74355df663"
}

# Comment-out this line for debugging.

"beginarticle 0`n" | Out-File -FilePath .\$filename -Encoding ASCII

# -------------------------------------------------------------------------

function Main {

if ($links_source -notmatch "googlealerts") {
   $result = Invoke-WebRequest -Uri $uri
   $content = $result.ParsedHtml.body.innerText

} else {
   $content = Get-Content $sourcepage
}

# Parse the source file for links.

if ($links_source -match "newsapi") {
   $content = $content.Replace("`"urlToImage`":`"http"," ")
   $content = $content.Replace("`""," ")
}

# Get the regular expression matches.

$contentMatches = @(GetMatches $content $regex)

$oldpagelink = "none"
foreach($contentMatch in $contentMatches) {
   if ($contentMatch.Value -match "javascript:" -or
       $contentMatch.Length -lt 24) {
      continue
   }
   $contentMatch = $contentMatch.Value.Replace("\","/")

   # Get a URL.

   if ($contentMatch.IndexOf("://") -gt 0) {
      $url = $contentMatch

   } else {
      continue
   }

   # Extract the URL's story after first removing any HTML entities.

   $pagelink = [System.Web.HttpUtility]::HtmlDecode($url)

   # Skip images.

   if ($pagelink -like "*.gif*" -or $pagelink -like "*.png*" -or
       $pagelink -like "*encrypted*" -or $pagelink -like "*schema*" -or
       $pagelink -like "*image*" -or $pagelink -like "*alerts*" -or
       $pagelink -like "*html40*" -or $pagelink -like "*gearjunkie*" -or
       $pagelink -like "*.jpg*" -or $pagelink -like "*videos*" -or
       $pagelink -like "*youtube*") {
      continue
   }

   # Skip duplicates.

   if ($pagelink -match $oldpagelink) {
      continue
   }
   $oldpagelink = $pagelink

   <# Debug.
   $pagelink
   continue
   #>

   $timeoutSeconds = 5 
   $j = Start-Job -ScriptBlock {param($pagelink)
         Invoke-WebRequest -Uri $pagelink -usebasicparsing
      } -Arg $pagelink
   Wait-Job $j -Timeout $timeoutSeconds 
   if ($j.State -eq "Completed") {
      $linkresult = Receive-Job -id $j.Id
      $content = $linkresult.ParsedHtml.body.innerText

      if (!($content)) {
         $content = $linkresult.content
      }

      # Do a little cleanup.

      $content = $content -replace '<[^>]+>','' # Scripts.
      $content = $content -replace "`r`r","`r"
      $content = $content -replace "`r`r","`r"
      $content = $content -replace "`n`n","`n"
      $content = $content -replace "`n`n","`n"
      $content = $content -replace "  "," "
      $content = $content -replace "  "," "
      $content = $content -replace "&nbsp",""
      $content = $content -replace "&mdash",""
      $content = $content -replace "&ldquo",""
      $content = $content -replace "&rdquo",""
      $content = $content -replace "&quot",""
      $content = $content -replace "[^ -x7e]","" # Non-printing ASCII.

      <#
      if ($pagelink -like "*.ke*") {
         "link= $pagelink"
         $content
         exit
      }
      #>

      if ($content.length -gt 10) {
         "Story length= $($content.length)"

         <# Append this story to the output file and then append the next
            story's "beginarticle 0" line. #>

         "$content`nbeginarticle 0`n" | Out-File -FilePath .\$filename `
            -Append -Encoding ASCII
      }
   }
   Remove-Job -force $j
}
}

# ---------------------------------------------------------------------

function GetMatches([string] $content, [string] $regex) {

$returnMatches = new-object System.Collections.ArrayList

<# Match the regular expression against the content, and add all trimmed
   matches to our return list. #>

$resultingMatches = [Regex]::Matches($content, $regex, "IgnoreCase")

foreach($match in $resultingMatches) {
   $cleanedMatch = $match.Groups[1].Value.Trim()
   #[void] $returnMatches.Add($cleanedMatch)
   [void] $returnMatches.Add($match)
   #write-output "a match is:"
   $match
}

$returnMatches
}

. Main
