# Supplementary material for: Protocol to discover machine-readable entities of the ecosystem management actions taxonomy
Source: STAR Protoc. 2024 Jun 13;5(2):103125. doi: 10.1016/j.xpro.2024.103125 (PMC11225903; doi:10.1016/j.xpro.2024.103125)
Supplement: Data S1. Java scripts for implementation of EMAT, related to the key resources table [file mmc1.zip › keyresources/Hooke.java]

import java.rmi.RemoteException;
import java.util.*;
import java.util.concurrent.TimeUnit;

import org.openspaces.core.GigaSpace;
import org.openspaces.core.GigaSpaceConfigurer;
import org.openspaces.core.space.EmbeddedSpaceConfigurer;
import org.openspaces.core.space.SpaceProxyConfigurer;

import java.util.Arrays;
import java.util.Properties;

class Hooke extends Optimiz {

// Adapted from the C program of Mark G. Johnson, 1994 (see hooke_c.txt).

// Global variables.

static boolean highprint = true, trueparallel = false;

static int vrble = 0, nmdimahead = 2;

static int loopstart[] = new int[2];
static int loopend[] = new int[2];

static long begintime = 0, soltime = 0;

static double objfsigma = 0., sigmaconst = 0.50, initialf;

static double z[] = new double[OPTSIZE];
static double zback[] = new double[OPTSIZE];
static double delta[] = new double[OPTSIZE];
static double xbefore[] = new double[OPTSIZE];
static double newx[] = new double[OPTSIZE];
static double fval[] = new double[27];
static double zstore[][] = new double[27][OPTSIZE];

static GigaSpace gspace = null;

// --------------------------------------------------------------------

static int hooke_(double startpt[], double xbest[], double rho,
   double epsilon, int itermax, boolean killclients) {

// Routine searches for the point that minimizes f().

int i, j, nvars, keep, iters, k1, retval, nmfutile = 0, futilemax = 50,
   nmtrys = 2;

double newf, fbefore, steplength, tmp, ftmp, oldx = 0.;

nvars = n;
funevals = 0;
endopt = false;

if (space_in_use && gspace == null) {

   // Get a new Space object.

   gspace = new GigaSpaceConfigurer(new SpaceProxyConfigurer(
      spacename)).defaultTakeTimeout(takewaittime).gigaSpace(); 

   if (gspace == null ) {
      iderr_("Hooke: gspace=null");
   }

   try {
   TimeUnit.SECONDS.sleep(shortwaittime);
   } catch (java.lang.InterruptedException ie) {
   System.out.println(ie);
   } 

   for (i = 0; i < nmtrys; ++i) {
      MsgEntry msgTmpl = new MsgEntry();
      MsgEntry msg = new MsgEntry();

      msg = (MsgEntry) gspace.take(msgTmpl);

      if (msg != null) {
         printf_("Hooke: leftover Space terminate message, i= " + i);

      } else {
         printf_("Hooke: null Space message, i= " + i);
      }
   }
}

// Setup parallel version looping configuration.

if (nmdimahead == 1) {
   loopstart[0] = 0;
   loopend[0] = 1;
   loopstart[1] = 0;
   loopend[1] = 1;

} else if (nmdimahead == 2) {
   loopstart[0] = -1;
   loopend[0] = 2;
   loopstart[1] = 0;
   loopend[1] = 1;

} else if (nmdimahead == 3) {
   loopstart[0] = -1;
   loopend[0] = 2;
   loopstart[1] = -1;
   loopend[1] = 2;
}

// Set "delta" for each variable.

for (i = 0; i < nvars; i++) {
   xbest[i] = newx[i] = xbefore[i] = startpt[i];
   if (Pxp.vartype[i].equals("Determ_Discrete") || Pxp.prntssum) {
      delta[i] = 1.;
   
   } else {
      if (fnm == 11) {
         delta[i] = Math.abs(startpt[i] * rho);

      } else {

	 /* Set this to a big value and let the algorithm step down to
	    a workable value. */

         if (Math.abs(startpt[i]) < 10.) {
            if (Pxp.vartype[i].equals("Discrete")) {
	       delta[i] = Math.abs(.05); // was .2 * rho

	    } else {
	       delta[i] = .1 * (h[i] - g[i]); // was .2
            }

	    if (highprint) {
               printf_("hooke: var= " + (i + 1) + " startpt= " +
                  startpt[i] + " rho= " + rho + " delta= " + delta[i]); 
            }

         } else {
            delta[i] = Math.abs(startpt[i] * .7); // was pt*rho, .1

	    if (highprint) {
               printf_("hooke: stpt*rho, var= " + (i + 1) +
                  " startpt= " + startpt[i] + " delta= " + delta[i]); 
            }
         }
      }

      if (delta[i] == 0.0) {
         delta[i] = rho;
         printf_("hooke: original delta=0, var= " + (i + 1) +
            " new delta= " + delta[i]); 
      }
   }
}

steplength = rho;
iters = 0;
begintime = System.currentTimeMillis();
fbefore = f(newx);
initialf = fbefore;

// Find objective function evaluation wall clock time.

soltime = System.currentTimeMillis();
soltime = (soltime - begintime) / 1000;
printf_("hooke: soltime= " + soltime + " seconds.");

newf = fbefore;

// Main loop.

while ((iters < itermax) && (steplength > epsilon) &&
   nmfutile < futilemax) {
   iters++;

   if (highprint) {
      printf_("hooke: funevals= " + funevals + " f(x)= " + fbefore + " at:");
      for (j = 0; j < nvars; j++) {
         printf_(" x(" + j + ")= " + xbefore[j]);
      }
   }
   printf_("\nhooke: beginning iters= " + iters + ", itermax= " +
      itermax + " steplength= " + fdble_(steplength, 9, 6));

   // find best new point, one coord at a time.

   for (i = 0; i < nvars; i++) {
      newx[i] = xbefore[i];
   }
   newf = best_nearby(gspace, delta, newx, fbefore, nvars);
   if (endopt) {
      printf_("hooke: endopt=true location 1 funevals= " + funevals);
      break;
   }

   // If we made some improvements, pursue that direction.

   keep = 1;
   while ((newf < fbefore) && (keep == 1)) {
      for (i = 0; i < nvars; ++i) {

         // Firstly, arrange the sign of delta[].

         if (newx[i] <= xbefore[i]) {
	    delta[i] = 0.0 - Math.abs(delta[i]);
         
	 } else {
	    delta[i] = Math.abs(delta[i]);
         }

         // Now, move further in this direction.
       
         tmp = xbefore[i];
         xbefore[i] = newx[i];
         if (!(Pxp.vartype[i].equals("Determ_Discrete") ||
               Pxp.prntssum)) {
            
            /* Original algorithm uses 1.0 to make this so-called
	       "optimistic" move. */
	    
            oldx = newx[i];
            newx[i] = newx[i] + .01 * (newx[i] - tmp);
            if (checkcnstrnts_(newx) != 0) {
               newx[i] = oldx;
            }

	 } else {
            oldx = newx[i];
	    newx[i] += sign_(1., (newx[i] - tmp));
            if (checkcnstrnts_(newx) != 0) {
               newx[i] = oldx;
            }
	 }
      }
      fbefore = newf;

      if (highprint) {
         printf_("\nhooke: calling second best_nearby with fbefore= " +
            fbefore);
      }
      newf = best_nearby(gspace, delta, newx, fbefore, nvars);

      if (endopt) {
         printf_("hooke: endopt=true location 2 funevals= " + funevals);
      }

      if (endopt) {
         fbefore = newf;
         for (i = 0; i < nvars; i++) {
            xbefore[i] = newx[i];
         }
         iters = itermax; // Causes a break out of the main loop.
	 break;
      }

      if (highprint) {
         printf_("hooke: after second best_nearby, newf= " + newf);
      }

      // If the further (optimistic) move was bad.... 
      
      if (newf >= fbefore) {
	 break;
      }

      /* make sure that the differences between the new
         and the old points are due to actual
         displacements; beware of roundoff errors that
         might cause newf < fbefore. */

      keep = 0;
      for (i = 0; i < nvars; i++) {
         keep = 1;
         if (Math.abs(newx[i] - xbefore[i]) >
	     (0.5 * Math.abs(delta[i]))) {
	    break;
         
	 } else {
	    keep = 0;
	 }
      }
   } // End of "while" loop.

   if ((steplength >= epsilon) && (newf >= fbefore)) {
      steplength = steplength * rho;
      ++nmfutile;

      if (highprint) {
         printf_("hooke: impresario is shortening step size on" +
            " continuously-valued variables");
      }

      for (i = 0; i < nvars; i++) {
         if (!(Pxp.vartype[i].equals("Determ_Discrete") ||
               Pxp.prntssum)) {
            delta[i] *= rho;
         }
      }
   }
}

printf_("\nhooke: steplength= " + fdble_(steplength, 9, 6) +
   " epsilon= " + epsilon + " iters= " + iters + " itermax= " + itermax +
   "\n   nmfutile= " + nmfutile + " futilemax= " + futilemax);
   
// Check for convergence.

if (steplength <= epsilon) {
   printf_("hooke: ******* Converged, funevals= " + funevals + "*******");
}

// Return the best solution.

if (!space_in_use && trueparallel) { // Sequential Hooke-Jeeves.
   for (i = 0; i < nvars; i++) {
      xbest[i] = xbefore[i];
   }
}
return (iters);
}

// ----------------------------------------------------------------------

static double best_nearby(GigaSpace gspace, double delta[],
   double point[], double prevbest, int nvars) {

// given a point, look for a better one nearby, one coord at a time.

boolean prevflag = false, solimproved = false, flag = false,
   sigmatest = false;

int i, i1, i2, i3, j, k1, retval = 0, dummynm = 0, nmtasks = 0,
   nmattempts = 0, attemptlimit = 2, n = 0, m = 0, nmcompleted = 0,
   iplus1 = 0, iplus2 = 0;

double minf, ftmp, fdum, diff = 0., coefvar = 0., starttime = 0.,
   endtime = 0.;

Opttask task[] = new Opttask[50];

minf = prevbest;
for (i = 0; i < nvars; i++) {
   z[i] = point[i];
   if (space_in_use) {
      Intridslve.nminoutpairs[Pxp.idownerm1[i]] = 0;
   }
}

if (sigmatest) {
   printf_("best_nearby: beginning loop over variables");
}
for (i = 0; i < nvars; ++i) {

   // Skip unproductive coordinates.

   if (x_skip[i]) {
      continue;
   }

   vrble = i + 1;
   if (!space_in_use && trueparallel) {

      // Sequential Hooke-Jeeves coordinate search.

      z[i] = point[i] + delta[i];

      if (checkcnstrnts_(z) != 0) {
         z[i] = point[i];
      }
      ftmp = f(z);

      if (ftmp < minf - sigmaconst * objfsigma) {
         minf = ftmp;
	 if (sigmatest) {
            printf_("best_nearby: var(" + (i + 1) + ")= " + z[i] +
               " position 1 new minf= " + minf);
         }

      } else {
         delta[i] = 0.0 - delta[i];
         z[i] = point[i] + delta[i];
   
         // Check constraints.

         if (checkcnstrnts_(z) != 0) {
            z[i] = point[i];
         }
         ftmp = f(z);

         if (ftmp < minf - sigmaconst * objfsigma) {
	    minf = ftmp;
	    if (sigmatest) {
               printf_("best_nearby: var(" + (i + 1) + ")= " + z[i] +
                  " position 2 new minf= " + minf);
            } 

         } else {
	    z[i] = point[i];
         }
      }

   } else {

      /* Parallel version: exhaustively search this dimension and the
	 next two.  Do this by first computing and checking all of these
	 locations, and then computing the objective function values of
	 the feasible locations.  Finally, find the location having the
	 smallest objective function value.  For further details of this
	 algoritm, see "parhooke.tex."

	 If "trueparallel" is false, this parallel search algorithm will
	 execute on a standalone machine. */

      nmtasks = 0;
      iplus1 = 0;
      iplus2 = 0;
      for (j = i + 1; j < nvars; ++j) {
         if (!x_skip[j]) {
            iplus1 = j;
            break;
         }
      }
      if (iplus1 > 0) {
         for (j = iplus1 + 1; j < nvars; ++j) {
            if (!x_skip[j]) {
               iplus2 = j;
               break;
            }
         }
      }

      for (i1 = -1; i1 < 2; ++i1) {
	 z[i] = point[i] + i1 * delta[i];
         if (checkcnstrnts_(z) != 0) {
            z[i] = point[i];
	 }
	 Intridslve.nminoutpairs[Pxp.idownerm1[i]] = 0;

	 for (i2 = loopstart[0]; i2 < loopend[0]; ++i2) {
            if (nmdimahead > 1 && iplus1 > 0) {
	       z[iplus1] = point[iplus1] + i2 * delta[iplus1];
               if (checkcnstrnts_(z) != 0) {
                  z[iplus1] = point[iplus1];
	       }
	       Intridslve.nminoutpairs[Pxp.idownerm1[iplus1]] = 0;
            }

	    for (i3 = loopstart[1]; i3 < loopend[1]; ++i3) {
	       if (i1 == 0 && i2 == 0 && i3 == 0) {
		  continue;
	       }
	       if (nmdimahead > 2 && iplus2 > 0) {
	          z[iplus2] = point[iplus2] + i3 * delta[iplus2];
                  if (checkcnstrnts_(z) != 0) {
                     z[iplus2] = point[iplus2];
		  }
	          Intridslve.nminoutpairs[Pxp.idownerm1[iplus2]] = 0;
               }

	       // Store this location.

	       for (k1 = 0; k1 < nvars; ++k1) {
		  zstore[nmtasks][k1] = z[k1];
	       }
               
	       /* Compute and store the objective function value at this
                  location.  Do this by entering this function-evaluation
	          task into the JavaSpace.  Specifically, this task will
	          execute: fval[nmtasks] = f(z); */

	       fval[nmtasks] = 1.e20;
	       ++nmtasks;

	       if (trueparallel) {
	          task[nmtasks - 1] = new Opttask(nmtasks, nvars, nmids, z,
                     CA.nmobsactns, CA.jackknifedeleted,
		     Intridslve.nminoutpairs);

	          if (task == null) {
                     iderr_("best_nearby: task=null");

                  } else if (space_in_use && gspace == null) {
                     iderr_("best_nearby: space=null");
                  }

                  gspace.write(task[nmtasks - 1]);

               } else {
                  fval[nmtasks - 1] = f(z);
               }

	       if (iplus2 == 0) {
                  break;
               }

	    } // End i3 loop.

            if (iplus1 == 0) {
               break;
            }

	 } // End i2 loop.
      } // End i1 loop.
      
      if (trueparallel) {
   
         // Wait for tasks to finish.
	 
         try {
         TimeUnit.SECONDS.sleep(soltime);
         } catch (java.lang.InterruptedException ie) {
         System.out.println(ie);
         } 

         // Loop until all task-results have been entered into the Space.

         ResultEntry template = new ResultEntry();
      
         // Now, collect task results from the Space.

         nmcompleted = 0;
         for (i1 = 0; i1 < nmtasks; ++i1) {
            ResultEntry result = new ResultEntry();
	    result = gspace.take(template, takewaittime);
            if (result != null) {
               if (Optresult.class.isInstance(result)) {
                  Optresult hj = (Optresult) result;

                  i2 = hj.i.intValue();

                  // Get the objective function value computed by this task.

                  fval[i2 - 1] = hj.retfval.doubleValue();
                  ++nmcompleted;
               }
            }
         }

	 /* A worker may have died after taking a task from the space but
	    before that worker was able to return the completed task to the
            space.  In this case, just write an informative message and
	    keep going.  On the next pass through the variables the variable
	    or variables that were being modified on these failed tasks will
	    be revisited. */

         if (nmcompleted < nmtasks) {
	    printf_("impresario: nmcompleted= " + nmcompleted + " nmtasks= " +
               nmtasks);
         }

	 // Keep track of the total number of function evaluations.

         funevals += nmcompleted;
         printf_("impresario: trueparallel funevals= " + funevals);
      }

      /* Find the location having the smallest objective function value
         and possibly replace "minf" with this value. */

      solimproved = false;
      for (k1 = 0; k1 < nmtasks; ++k1) {
         if (fval[k1] < minf - sigmaconst * objfsigma &&
             checkcnstrnts_(zstore[k1]) == 0) {
            printf_("impresario: i= " + i + " fval= " + fval[k1] +
               " < minf, task= " + (k1 + 1));
            solimproved = true;
            minf = fval[k1];
            for (i1 = 0; i1 < nvars; ++i1) {
               z[i1] = zstore[k1][i1];
               xbest[i1] = z[i1];
	    }
	 }
      } // End of loop over completed tasks.

      if (!solimproved) {

	 // No improvement: reset just these look-ahead dimensions.

         z[i] = point[i];
	 if (nmdimahead == 2 && iplus1 > 0) {
            z[iplus1] = point[iplus1];
         
	 } else if (nmdimahead == 3 && iplus2 > 0) {
            z[iplus1] = point[iplus1];
            z[iplus2] = point[iplus2];
         }
      }
   
      /* Increment the variable index up to the next set of
         "nmdimahead" variables. !! Note that "i" will be increased
         by an additional 1 unit at the top of its "for" loop, above. */

      if (nmdimahead == 2 && iplus1 > 0) {
         i = iplus1;

      } else if (nmdimahead == 3 && iplus2 > 0) {
         i = iplus2;
      }
   } // End of parallel version.

   // Terminate if maximum number of function evaluations is hit.

   if (funevals > maxnmf) {
      printf_("f: funevals= " + funevals + " > maxnmf terminating search.");
      endopt = true;
      break;
   }
} // End of loop over variables.

// Load this newly-found best-nearby point into the "point" array.

for (i = 0; i < nvars; i++) {
   point[i] = z[i];
}
return (minf);
}

// --------------------------------------------------------------------

static double f(double x[]) {

// Evaluates the objective function.

double retval;

++funevals;

retval = -objf_(x);

return retval;
}

// ---------------------------------------------------------------------

static void cleanup_() {

// Cleans up before terminating.

if (gspace != null) {

   // Terminate clients.

   printf_("impresario: terminating clients");

   MsgEntry msg = new MsgEntry();
   msg.message = "terminate";
   gspace.write(msg);
 
   // Wait a little bit.

   try {
   TimeUnit.SECONDS.sleep(100L);
   } catch (java.lang.InterruptedException ie) {
   System.out.println(ie);
   } 
}
}
}
