# Supplementary material for: Protocol to discover machine-readable entities of the ecosystem management actions taxonomy
Source: STAR Protoc. 2024 Jun 13;5(2):103125. doi: 10.1016/j.xpro.2024.103125 (PMC11225903; doi:10.1016/j.xpro.2024.103125)
Supplement: Data S1. Java scripts for implementation of EMAT, related to the key resources table [file mmc1.zip › keyresources/Horspool.java]

public class Horspool {
public static int search_(char[] pattern, char[] text) {
 
int shift[] = new int[256];
         
for (int k = 0; k < 256; k++) {
   shift[k] = pattern.length;
}
     
for (int k = 0; k < pattern.length - 1; k++){
   shift[pattern[k]] = pattern.length - 1 - k;
}
     
int i = 0, j = 0;
 
while ((i + pattern.length) <= text.length) {
   j = pattern.length - 1;
     
   while (text[i + j] == pattern[j]) {
      j -= 1;
      if (j < 0) {
         return i;
      }
   }
             
   i = i + shift[text[i + pattern.length - 1]];
}

return -1;
}
}
