# Supplementary material for: Protocol to discover machine-readable entities of the ecosystem management actions taxonomy
Source: STAR Protoc. 2024 Jun 13;5(2):103125. doi: 10.1016/j.xpro.2024.103125 (PMC11225903; doi:10.1016/j.xpro.2024.103125)
Supplement: Data S1. Java scripts for implementation of EMAT, related to the key resources table [file mmc1.zip › keyresources/idalone.bat]

java -cp "c:/id/;c:/jsoup/*;c:/gig/gigaspaces/opengig/lib/required/*;c:/gig/gigaspaces/opengig/lib/platform/*;c:/gig/gigaspaces/opengig/lib/optional/*;c:/program files/java/jdk1.8.0_131/db/lib/derby.jar;" -Xms12024m -Xmx12024m Run_id %1 standalone noname --max-mem-size=12024Mb > shell.out
