# Supplementary material for: Protocol to discover machine-readable entities of the ecosystem management actions taxonomy
Source: STAR Protoc. 2024 Jun 13;5(2):103125. doi: 10.1016/j.xpro.2024.103125 (PMC11225903; doi:10.1016/j.xpro.2024.103125)
Supplement: Data S1. Java scripts for implementation of EMAT, related to the key resources table [file mmc1.zip › keyresources/Imgtest.java]

/*
* <applet code="Imgtest" width=248 height=146>
* <parm name="img" value="Haas2.jpg">
* </applet>
*/

import java.awt.*;
import java.applet.*;

public class Imgtest extends Applet {
Image img;
 
public void init() {
// img = getImage(getDocumentBase(), getParameter("img"));
img = getImage(getDocumentBase(), "Haas.jpg");
}

public void paint(Graphics g) {
g.drawImage(img, 0, 0, this);
}
}
