# Supplementary material for: Protocol to discover machine-readable entities of the ecosystem management actions taxonomy
Source: STAR Protoc. 2024 Jun 13;5(2):103125. doi: 10.1016/j.xpro.2024.103125 (PMC11225903; doi:10.1016/j.xpro.2024.103125)
Supplement: Data S1. Java scripts for implementation of EMAT, related to the key resources table [file mmc1.zip › keyresources/Intridslve.java]

import java.util.*;
class Intridslve extends Beliefs {

static boolean ipflag = true, idsolvetest = false, decisionsurface = false,
   getflag = false, findtimesteps = true;

static int nmmdlactions, nmmdlactionsubj, nmecosysnds, ecosysidnm,
   nmmdltimes, nmematcodes = 0, nmoptions, nmtargets, tindex = 0,
   nmecocalcs = 0, nminputnodes = 0, optactn, opttrgts, nmsols,
   nmreactedto = 0, inactident = 0, tradersidnm, middleidnm, poachersidnm,
   mntwrkidnm;

static int inactionident[] = new int[10];
static int nmactionsubj[] = new int[TNMIDS];
static int actionreactedto[] = new int[50];
static int nmndes[] = new int[TNMIDS];
static int nmcondndes[] = new int[TNMIDS];
static int inoutpair[][] = new int[50][6];
static int regcountrynm[] = new int[TNMVALS];

// Storage for previously-computed in-out pairs.

static int nminoutpairs[] = new int[TNMIDS];
static double incomb[][][] = new double[TNMIDS][NMINOUTPAIRS][TNMNDS];
static int outcomb[][][] = new int[TNMIDS][NMINOUTPAIRS][2];

// Remember that time is measured in units of years.

static double t0, tstep, t, tfinal, maxmemory = 2.0;

static double prevutil[][] = new double[TNMIDS][NMINOUTPAIRS];
static double tmept[] = new double[MAXTIMES];
static double inoutpairutil[] = new double[50];

// Define a temporary file for model actions output.

static String mdlactnsfle = "temp.ahs", management_policy = "none";

// The "initial" structure gives the initial action and ecosystem state.

static String initial_actor[] = new String[TNMIDS];
static String initial_action[] = new String[TNMIDS];
static String initial_subj[][] = new String[TNMIDS][NMACTNS];

static int nminitialacts = 0;

static int initial_nmsubj[] = new int[TNMIDS];

static double initial_ecovals[][] = new double[TNMIDS][MAXNMECO];

/* The "actions_" structure constitutes the action space through which
   the IDs interact. */

static boolean actions_actnwasobsrvd[] = new boolean[NMACTNS];

static String actions_action[] = new String[NMACTNS];
static String actions_actor[] = new String[NMACTNS];
static String actions_subjects[][] = new String[NMACTNS][MAXNMSUBJ];
static String actions_targets[] = new String[NMACTNS];

static int    actions_ident[] = new int[NMACTNS];
static int    actions_inactid[] = new int[NMACTNS];
static int    actions_nmsubj[] = new int[NMACTNS];

static double actions_time[] = new double[NMACTNS];
static double actions_ecoval[][][] = new double[NMACTNS][TNMVALS][TNMNDS];
static double actions_ecostd[][][] = new double[NMACTNS][TNMVALS][TNMNDS];
static double actions_ecoinput[] = new double[2];

static double curraskprice[] = new double[TNMIDS];
static double currbidprice[] = new double[TNMIDS];
static double currwage[] = new double[TNMIDS];

/* Economic agents communicate through the following arrays.
   i=0 is always the poaching syndicate agent.
   When actions_econprovider[i][j] = true, the ith buyer or business has
   placed an order with business j to the tune of actions_econinput[i].
   Business j fills an order to the tune of actions_econoutput[j]. */

static boolean actions_econprovider[][][][] =
   new boolean[NMTHRDS][ASIMSZE][NMAGNTS][NMAGNTS];
static int actions_econinput[][][] = new int[NMTHRDS][ASIMSZE][NMAGNTS];
static int actions_econoutput[][][] = new int[NMTHRDS][ASIMSZE][NMAGNTS];

/* The following arrays hold the node number of Time, input actor,
   input action, input subject, target(s), output action, and ecosystem
   input nodes. */

static String econdelbls[] = new String[MAXNMECO];

static int timenode[] = new int[TNMIDS];
static int inactrnode[] = new int[TNMIDS];
static int inactnnode[] = new int[TNMIDS];
static int nmincontinnodes[] = new int[TNMIDS];
static int incontinnode[][] = new int[TNMIDS][10];
static int insubjnode[] = new int[TNMIDS];
static int nmecoinnodes[] = new int[TNMIDS];
static int ecoinnodes[][] = new int[TNMIDS][MAXNMECO];
static int decnode[] = new int[TNMIDS];
static int trgtsnode[] = new int[TNMIDS];
static int ctrgtnode[] = new int[TNMIDS];
static int utlnode[] = new int[TNMIDS];

/* Ecosystem ID input action, region, state node numbers, and the
   weighted ecosystem state node value array. */

static int ecoinactnnode, ecorgnnode = 0, nmregions = 1;

static int ecosysnodes[] = new int[MAXNMECO];

static double wghtdave[][] = new double[TNMVALS][MAXNMECO];
static double wghtdstd[][] = new double[TNMVALS][MAXNMECO];

/* Target and output action information is stored in the next 13 arrays.
   The first two arrays hold the EMAT actions and their associated codes.
*/

static String emataction[] = new String[MAXNMEMAT];
static String ematcode[] = new String[MAXNMEMAT];
static String archactorscode[] = new String[MAXNMEMAT];
static String archsubjectscode[] = new String[MAXNMEMAT];
static String archetypal_actor[][] = new String[MAXNMEMAT][5];
static String archetypal_subject[][] = new String[MAXNMEMAT][5];
static int nmarchactors[] = new int[MAXNMEMAT];
static int nmarchsubjects[] = new int[MAXNMEMAT];

static int nmtrgtlbls[] = new int[TNMIDS];
static int nmoutacts[] = new int[TNMIDS];

static String target_labels[][] = new String[TNMIDS][TNMVALS];
static String action_labels[][] = new String[TNMIDS][TNMVALS];

// Arrays needed for "postprocess_."

static String xtitle[] = new String[TNMIDS];
static String ytitle[] = new String[TNMIDS];
static String legend[] = new String[TNMIDS];

// -------------------------------------------------------------------

static void intridslve_(boolean setup, boolean plots) {

/* Solves either a single ID or an interacting set of IDs at each time
   step over the time interval (t0, tfinal).  In "evaluate" mode, this
   is done by solving all IDs holding time constant, incrementing time,
   "t" by the value "tstep," and then solving all IDs again, etc. Each
   group ID is conditioned by actions at "t - tstep" only.  An ecosystem
   ID however, is conditioned by actions at all previous times.  Actions
   are posted to a bulletin board contained in the array "actions."  An
   action posting consists of values on the vector
   (time, actor_id_name, subject_id_name(s), action).

   Memory nodes are root nodes that possess an unconditional distribution
   that is the conditional distribution of the associated node that was
   computed when the ID was solved at the previous time step.

   The ecosystem ID is always solved from "t - tstep" to "t" at each time
   step. */

boolean actionsubj = false;

int i, j, j1, j2, k, l, ngh1, ngh2, nmvalngh1, nmvalngh2, nmvals;

double ghgrplb = 0., ghecolb, maxutil, prob1, prob2, probdiff;

if (setup) {
   Intridsetup.intridsetup_(plots, false);
   return;
}

/* Initialize the number of actions, other counters, and the flag to
   initialize time start, end, and step values for all IDs that contain
   time stepping functions. */

nmmdlactions = 0;
nmecocalcs = 0;
Ecosyscalcs.nmobsrvd = 0;
for (i = 0; i < nmids; ++i) {
   Beliefs.initializetmefcns[i] = true;
}
initialtime = true;
Parlearn.oldbidprice = 0.;
Parlearn.oldwage = 0.;

// If only a single ID has been read, find its optimal decision and return.

if (nmids == 1 && !phenomenon_class[idnmbrm1].equals("ecosystem")) {
   idnmbrm1 = 0;
   if (!decisionsurface) {
      maxutil = Idsolve.idsolve_(1);
      fprintf_(1, "\nOptimal Decision= " + nodelbls[idnmbrm1][decnode[0] - 1]
				                   [optactn]);

      if (hassituation) {
         fprintf_(1, "   Target= " + nodelbls[idnmbrm1][trgtsnode[0] - 1]
		                             [opttrgts]);
      }

      fprintf_(1, "Maximum Utility= " + fdble_(maxutil, 6, 3));

      if (thisidname.equals("mntwrk")) {
         fclose_(Mnetwork.mnetworkflenm, 'w');
      }

   } else {
      Decsurf.decsurf_();
   }
   return;
}

/* Initialize the subjects component, the nextsubject counter, the
   ecosystem node values components of the bulletin board, the
   model-computed optimal decision-target arrays, the group ID run
   counter (for gh_group calculations), and the average ecosystem
   model array. */

for (i = 0; i < NMACTNS; ++i) {
   actions_time[i] = 0.;
   for (j = 0; j < MAXNMSUBJ; ++j) {
      actions_subjects[i][j] = "none";
   }
   for (j = 0; j <= nmcountries; ++j) {
      for (k = 0; k < TNMNDS; ++k) {
         actions_ecoval[i][j][k] = 0.;
         actions_ecostd[i][j][k] = 0.;
      }
   }
}

for (i = 0; i < TNMIDS; ++i) {
   CA.gh_group[i] = 0.;
   CA.nm_grp_condsets[i] = 0.;
   for (j = 0; j < MAXTIMES; ++j) {
      for (k = 0; k < 3; ++k) {
	 CA.actnshstry_mdlinputval[i][j][0][k] = 0;
	 CA.actnshstry_mdlinputval[i][j][1][k] = 0;
      }
      CA.actnshstry_mdlactn[i][j][0] = 0;
      CA.actnshstry_mdltrgts[i][j][0] = 0;

      CA.actnshstry_mdlactn[i][j][1] = 0;
      CA.actnshstry_mdltrgts[i][j][1] = 0;
   }
}

for (i = 0; i < TNMVALS; ++i) {
   for (j = 0; j < MAXTIMES; ++j) {
      for (k = 0; k < MAXNMECO; ++k) {
         CA.actnshstry_mdlecoave[i][j][k] = 0.;
      }
   }
}

/* Set start time, zero-out the solution-storage counter, and open the
   plotting file. */

t = t0;
nmsols = 0;
if (ipflag) {
   fprintf_(1, "\nInteracting IDs Solution\n Start time= " +
      fdble_(t0, 5, 3) + " End time= " + fdble_(tfinal, 5, 3));

   // Open a file to store the entire model-generated actions history.

   fleopen_(2, mdlactnsfle, 'w');
}
/* Check for "condprb" differences.
nmnds = Intridslve.nmndes[0];
for (i = 0; i < nmnds; ++i) {
   if (grph_label[0][i].equals("SMNTORDG") ||
       grph_label[0][i].equals("SMMPG")) {
      nmvals = nodenghs[0][i][0];
      ngh1 = nodenghs[0][i][2];
      ngh2 = nodenghs[0][i][3];
      nmvalngh1 = nodenghs[0][ngh1-1][0];
      nmvalngh2 = nodenghs[0][ngh2-1][0];
      for (j1 = 1; j1 <= nmvalngh1; ++j1){
         for (j2 = 1; j2 <= nmvalngh2; ++j2){
            for (k = 0; k < nmvals; ++k) {
               prob1 = Readnet.condprb[0][i][k]
                              [j1 - 1][j2 - 1][0][0][0][0][1];
               prob2 = Readnet.condprb[0][i][k]
                              [j1 - 1][j2 - 1][0][0][0][0][0];
               probdiff = Math.abs(prob1 - prob2); 
               printf_("intridslve: j1= " + j1 + " j2= " + j2 +
                  " probh= " + prob2 + " probc= " + prob1);
            }
         }
      }
   }
}
iderr_("in intridslve");
*/

/* To begin the interactions, run the ecosystem ID over the interval
   [t0 - tstep), t0].  This temporal interval will be set in the call
   to "settme" by "beliefs_" because "t" has been set to "t0," below. */

tindex = 1;
Ecosyscalcs.lastt = 0.;
for (i = 0; i < nmids; ++i) {
   nmactionsubj[i] = 0;
}
t = tmept[0];
actions_time[0] = t;
spacetime_tmin = t;
spacetime_tmax = t;

// Update ecosystem solution.

idnmbrm1 = ecosysidnm - 1;
thisidname = idname[idnmbrm1];
nmnds = nmndes[idnmbrm1];

findtimesteps = true;
Ecosyscalcs.ecosysupdate_(1, t, true);

actionsubj = Intridutils.readactions_();
Intridutils.postaction_(0);

/* Now, load the initial group ID action(s).  Do this by first finding
   the initial actor's ID number and then writing its initial action to
   the bulletin board and to the actions history plotting file. */

for (i = 1; i <= nminitialacts; ++i) {
   for (j = 0; j < nmids; ++j) {
      idnmbrm1 = j;
      thisidname = idname[idnmbrm1];
      nmnds = nmndes[idnmbrm1];
      if (idname[idnmbrm1].equals(initial_actor[i - 1])) {
         Intridutils.postaction_(i);
         break;
      }
   }
}

/*  --------------------- Loop over time. -----------------------------------
   Solve each ID at each time step from t0, the initial time, through tfinal.
*/

for (tindex = 1; tindex <= nmmdltimes; ++tindex) {

   for (i = 0; i < nmids; ++i) {
      nmactionsubj[i] = 0;
   }

   t = tmept[tindex - 1];
   //printboard_("in main time loop");

   IDLOOP: for (i = 0; i < nmids; ++i) {

      // Identify the ID to be solved and load the number of nodes.

      idnmbrm1 = i;
      thisidname = idname[idnmbrm1];
      nmnds = nmndes[idnmbrm1];

      /* Set the spatio-temporal beginning and ending times.  Next,
         initialize the number-of-conditioning nodes counter and set the
         Time root node to the current time. */

      spacetime_tmin = t;
      spacetime_tmax = t;

      nminputnodes = 1;
      condnodes[idnmbrm1][nminputnodes - 1] = timenode[idnmbrm1];
      condvals[nminputnodes - 1] = t;
      condvaltype[nminputnodes - 1] = "continuous";

      /* Reset the number of action subjects, and the counter for the
         number of actions that this ID has reacted to. */

      nmmdlactionsubj = 0;
      nmreactedto = 0;

      // Read the bulletin board.

      actionsubj = Intridutils.readactions_();

      if (!phenomenon_class[idnmbrm1].equals("ecosystem")) {

         /* Group ID processing.  First, if this ID is not the subject
            of any action, go to the next ID. */

         if (!actionsubj) {
	    continue IDLOOP;
         }

         /* Model the effect that a removal of some poachers has on
            their ability to execute a poaching raid. */

         if (thisidname.equals("poachers") && Players.t_remove < t) {
            if (Rndm.rndm1_(0,0) <= Players.nopoachprob) {
               actions_econoutput[0][0][0] = 0;
            }
            /*
            printf_("intridslve: t= " + t + " actionsub= " + actionsubj +
               " nopoachprob= " + Players.nopoachprob + " econoutput= " +
               actions_econoutput[0][0][0]);
            */
         }

	 /* Check if this ID is to delay posting any action.  If so,
	    go to the next ID. */

         if ((Players.t_remove < t && t < t + Players.tdelay2 &&
              idname[idnmbrm1].equals("middlemen")) ||
             (Players.t_remove < t && t < t + Players.tdelay3 &&
              idname[idnmbrm1].equals("traders")) ||
             (Players.t_remove < t && t < t + Players.tdelay4 &&
              idname[idnmbrm1].equals("retailers"))) {

            //printf_("intridslve: tdelay t= " + t + " ID= " + thisidname);
               
	    continue IDLOOP;
         }

	 // Get number of options and number of targets.

         nmoptions = nodenghs[idnmbrm1][decnode[idnmbrm1] - 1][0];
         nmtargets = nodenghs[idnmbrm1][trgtsnode[idnmbrm1] - 1][0];

         // ghgrplb += (double) (nmoptions * nmtargets);

         /* Solve this group ID over each in-combination that is recognized
            at this time point. Do not post any actions yet. */

         do {
            ++nmmdlactionsubj;

	    /* Store in-action identification value, in-action, in-actor,
	       and subject. */

	    inoutpair[nmmdlactionsubj - 1][0] = inactident;
	    inoutpair[nmmdlactionsubj - 1][1] = (int) condvals[1];
	    inoutpair[nmmdlactionsubj - 1][2] = (int) condvals[2];
	    inoutpair[nmmdlactionsubj - 1][3] = (int) condvals[3];

            maxutil = getoutcomb_();

            /* Store this in-out pair's action, associated continuous
	       value (if any), targets, and expected utility. */

            inoutpair[nmmdlactionsubj - 1][4] = optactn;
            inoutpair[nmmdlactionsubj - 1][5] = opttrgts;
            inoutpairutil[nmmdlactionsubj - 1] = maxutil;

            /* Read the next action.  Because "readactions_" adds input
               nodes to the conditioning node set, "nminputnodes" must be
               set to 1 (for the Time node) here. */

            nminputnodes = 1;
            actionsubj = Intridutils.readactions_();
            if (!actionsubj) {
	       break;
            }
         } while (nmmdlactionsubj < 3); // was < 20

         /* Now, from this list of possible output actions, select and
	    then post output actions. */

         Intridutils.postaction_(0);

      } else if (phenomenon_class[idnmbrm1].equals("ecosystem") &&
                 tindex > 1) {

	 /* Run ecosystem ID.  Currently, only the first-appearing
	    action towards the ecosystem is processed. */

         /*
         printf_("intridslve: before ecosysupdate: tindex= " + tindex +
            " t= " + t);
         */

         Ecosyscalcs.ecosysupdate_(tindex, t, false);
         ++nmecocalcs;

         Intridutils.postaction_(0);
      }
   } // End of loop over IDs.
   initialtime = false;
   Ecosyscalcs.lastt = t;
} // End of loop over time points.

// Close plotting and simulated data files.

fclose_(2, 'w');
fclose_(5, 'w');
fclose_(8, 'w');

if (idinfo_hasibm[nmids - 1] && !cacalc) {
   fclose_(Ecosyscalcs.ecorlztnsflenm, 'w');
   Idsort.flesort_(Ecosyscalcs.ecorlztnsfle, 4);
}

// Use the mean relative absolute deviation for "gs_eco."

if (cacalc) {
   if (Ecosyscalcs.nmobsrvd > 0) {
      CA.gs_eco /= (double) Ecosyscalcs.nmobsrvd;
   }
}

// Compute a summary of the ecosystem's status.

if (CA.runtype.equals("plots_only")) {
   if (idinfo_hasibm[nmids - 1]) {
      IBMcalcs.ranchsmmry_(2);
   }
}

if (removeplayers) {
   IBMcalcs.ranchsmmry_(1);
}
}

// -----------------------------------------------------------------------

static double getoutcomb_() {

/* Lookup or solve for this group ID's optimal decision (out-combination)
   and write it to the bulletin board and report file. */

boolean prevfound = false;

int i, j = 0, previ = -1;

double lowerthres, upperthres, maxutil = 0.;

optactn = 0;
opttrgts = 0;
prevfound = false;
CHECKPREV: for (i = 0; i < nminoutpairs[idnmbrm1]; ++i) {

   // Check for previously-stored in-combination match, ignore time node.

   previ = i;
   for (j = 1; j < nminputnodes; ++j) {
      if (condvaltype[j].equals("continuous")) {
         lowerthres = incomb[idnmbrm1][i][j - 1] - 1000.; // was .25
         upperthres = incomb[idnmbrm1][i][j - 1] + 1000.; // was .25

      } else {
         lowerthres = .999 * incomb[idnmbrm1][i][j - 1];
         upperthres = 1.001 * incomb[idnmbrm1][i][j - 1];
      }
		    
      /* If a mis-match occurs, go to the next previously-stored
         in-combination. */

      if (condvals[j] < lowerthres || upperthres < condvals[j]) {
         previ = -1;
         continue CHECKPREV;
      }
   }

   if (previ >= 0) {
      prevfound = true;
      break;
   }
}

// Force an update under certain conditions.

if (idinfo_hasabm[idnmbrm1] ||
    (Idsolve.parameterlearning && thisidname.equals("poachers"))) {
   previ = -1;
}

/* If found, use previous solution's output action, target, and utility 
   values.  Otherwise, solve this ID. */

if (previ >= 0) {
   optactn = outcomb[idnmbrm1][previ][0];
   opttrgts = outcomb[idnmbrm1][previ][1];
   if (optactn == 0 || opttrgts == 0) {
      iderr_("getcomb: ID= " + thisidname + " previ= " + previ +
         " optactn= " + optactn + " opttrgts= " + opttrgts);
   }
   maxutil = prevutil[idnmbrm1][previ];

} else if (previ == -1) {

   // Solve this ID.

   /*
   if (thisidname.equals("traders")) {
      printf_("getoutcomb: solving ID= " + thisidname + " t= " + t +
         " tindex= " + tindex + " nminoutpairs= " + nminoutpairs[idnmbrm1]);
   }
   */

   maxutil = Idsolve.idsolve_(tindex);
   ++nmsols;

   if (!prevfound) {

      // Increment in-out pair counter.

      ++nminoutpairs[idnmbrm1];

      if (nminoutpairs[idnmbrm1] > NMINOUTPAIRS) {
         iderr_("getoutcomb: solving ID= " + thisidname + " tindex= " +
	    tindex + " nminoutpairs= " + nminoutpairs[idnmbrm1] +
	    " = NMINOUTPAIRS");
      }

      // Store this new in-combination.

      for (i = 1; i < nminputnodes; ++i) {
         incomb[idnmbrm1][nminoutpairs[idnmbrm1] - 1][i - 1] = condvals[i];
      }

      // Store this (possibly) new out-combination.

      outcomb[idnmbrm1][nminoutpairs[idnmbrm1] - 1][0] = optactn;
      outcomb[idnmbrm1][nminoutpairs[idnmbrm1] - 1][1] = opttrgts;

      /*
      if (thisidname.equals("middlemen")) {
         printf_("getoutcomb: inactn= " + condvals[1] + " inactor= " +
            condvals[2] + " insubj= " + condvals[3] + " optactn= " +
            optactn + " opttrgts= " + opttrgts);
      }
      */

      if (getflag && thisidname.equals("kenepa")) {
         printf_("getoutcomb: tindex= " + tindex + " nminoutpairs= " +
         nminoutpairs[idnmbrm1] + " after running idsolve_");
      }

      // Store the optimal utility value.

      prevutil[idnmbrm1][nminoutpairs[idnmbrm1] - 1] = maxutil;
   }
}
return maxutil;
}

// ---------------------------------------------------------------------

static void printboard_(String mssg) {

int i;

printf_("\n Bulletin Board at t= " + t + " " + mssg);
for (i = 0; i < 10; ++i) {
   printf_(fdble_(actions_time[i], 8, 3) + " " + actions_actor[i] + " " +
      actions_action[i] + " " + actions_targets[i]);
}
}
}
