# Supplementary material for: Protocol to discover machine-readable entities of the ecosystem management actions taxonomy
Source: STAR Protoc. 2024 Jun 13;5(2):103125. doi: 10.1016/j.xpro.2024.103125 (PMC11225903; doi:10.1016/j.xpro.2024.103125)
Supplement: Data S1. Java scripts for implementation of EMAT, related to the key resources table [file mmc1.zip › keyresources/Iotest.java]

/* Compile and link this code with     javac Iotest.java
   run this program with               java Iotest
*/
import java.io.*;
public class Iotest {
public static final int TNMVALS = 6; /* 5 works. */
static short condprb[][][][][][][][] =
   new short[15][TNMVALS][TNMVALS][TNMVALS][TNMVALS][TNMVALS][1][2];
static short betaprb[][][][][][][][] =
   new short[15][2][TNMVALS][TNMVALS][TNMVALS][TNMVALS][1][2];
static String ary[] = new String[2];

public static void main(String args[])
{
ary[0] = "string";
System.out.println(ary[0]);
}
}
