# Supplementary material for: Protocol to discover machine-readable entities of the ecosystem management actions taxonomy
Source: STAR Protoc. 2024 Jun 13;5(2):103125. doi: 10.1016/j.xpro.2024.103125 (PMC11225903; doi:10.1016/j.xpro.2024.103125)
Supplement: Data S1. Java scripts for implementation of EMAT, related to the key resources table [file mmc1.zip › keyresources/JaroWinkler.java]

public class JaroDistance {

/* Implements Jaro-Winkler similarity between two variable-length strings.
See:
Winkler, W. E. (1990). "String Comparator Metrics and Enhanced Decision
Rules in the Fellegi-Sunter Model of Record Linkage,"
Proceedings of the Section on Survey Research Methods.
American Statistical Association: 354-359.
*/

    public static double jaro(String s, String t) {
            int s_len = s.length();
            int t_len = t.length();
     
            if (s_len == 0 && t_len == 0) return 1;
     
            int match_distance = Integer.max(s_len, t_len) / 2 - 1;
     
            boolean[] s_matches = new boolean[s_len];
            boolean[] t_matches = new boolean[t_len];
     
            int matches = 0;
            int transpositions = 0;
     
            for (int i = 0; i < s_len; i++) {
                int start = Integer.max(0, i-match_distance);
            int end = Integer.min(i+match_distance+1, t_len);
     
                for (int j = start; j < end; j++) {
                if (t_matches[j]) continue;
                if (s.charAt(i) != t.charAt(j)) continue;
                s_matches[i] = true;
                t_matches[j] = true;
                matches++;
                break;
            }
        }
     
            if (matches == 0) return 0;
     
            int k = 0;
            for (int i = 0; i < s_len; i++) {
                if (!s_matches[i]) continue;
            while (!t_matches[k]) k++;
                if (s.charAt(i) != t.charAt(k)) transpositions++;
            k++;
            }
     
            return (((double)matches / s_len) +
                    ((double)matches / t_len) +
                    (((double)matches - transpositions/2.0) / matches)) / 3.0;
        }
     
        public static void main(String[] args) {
        System.out.println(jaro(   "MARTHA",      "MARHTA"));
        System.out.println(jaro(    "DIXON",    "DICKSONX"));
        System.out.println(jaro("JELLYFISH",  "SMELLYFISH"));
    }
}
Output:
0.9444444444444445
0.7666666666666666
0.8962962962962964
