# Supplementary material for: Protocol to discover machine-readable entities of the ecosystem management actions taxonomy
Source: STAR Protoc. 2024 Jun 13;5(2):103125. doi: 10.1016/j.xpro.2024.103125 (PMC11225903; doi:10.1016/j.xpro.2024.103125)
Supplement: Data S1. Java scripts for implementation of EMAT, related to the key resources table [file mmc1.zip › keyresources/Jntprb.java]

class Jntprb extends Beliefs {
static int simsze = 5;
static int intx[] = new int[TNMNDS];

static double simdat[][] = new double[simsze][1];
static double pdfest[] = new double[1];
static double dblex[][] = new double[TNMNDS][1];
static double xobs[][] = new double[1][1];

// ----------------------------------------------------------------

static double jntprb_(int threadnm, double nodevals[][][], int dst) {

/* Returns the value of the joint distribution, dist at the value x.
   Uses the recursive factorization to calculate it. */

int i, i1, j, k, nghval1 = 0, nghval2 = 0, nghval3 = 0, nghval4 = 0,
   nghval5  = 0, nghval6 = 0, dstm1 = dst - 1;

double val = 0., prb;

/* Transfer double precision values to an integer array and initialize
   the joint probability variable. */

for (i = 0; i < nmnds; ++i) {
   dblex[i][0] = nodevals[threadnm][1][i];
   if (varinfo_dist[idnmbrm1][i].equals("Discrete")) {
      intx[i] = (int) nodevals[threadnm][1][i];
      if (intx[i] < 1) {
         iderr_("jntprb: error: " + nodelbls[idnmbrm1][i][0] +
            " intx= " + intx[i]);
      }

   } else {
      intx[i] = 1;
   }
}

prb = 1.;
for (i = 0; i < nmnds; ++i) {

   /* Deterministic variables do not contribute to the joint PDPF because
      such variables are simply functions of their parent variables and
      hence the conditional PDPF of the value of such a variable in the
      ID's state vector ("nodevals") is certain (probability = 1). */

   if (varinfo_dist[idnmbrm1][i].equals("Determ_Contin") ||
       varinfo_dist[idnmbrm1][i].equals("Determ_Decision") ||
       varinfo_dist[idnmbrm1][i].equals("Determ_Linear") ||
       varinfo_dist[idnmbrm1][i].equals("Determ_Thrshld") ||
       varinfo_dist[idnmbrm1][i].equals("Determ_Frctn") ||
       varinfo_dist[idnmbrm1][i].equals("Determ_Loss")) {
      continue;

   } else if (varinfo_dist[idnmbrm1][i].equals("Discrete")) {
      switch (nodenghs[idnmbrm1][i][1]) {
         case 0:
            val = condprb[idnmbrm1][i][intx[i] - 1]
			 [0][0][0][0][0][0][dstm1];
            break;

         case 1:
            nghval1 = intx[nodenghs[idnmbrm1][i][2] - 1];
            val = condprb[idnmbrm1][i][intx[i] - 1][nghval1 - 1]
			 [0][0][0][0][0][dstm1];
            break;

         case 2:
            nghval1 = intx[nodenghs[idnmbrm1][i][2] - 1];
            nghval2 = intx[nodenghs[idnmbrm1][i][3] - 1];
            val = condprb[idnmbrm1][i][intx[i] - 1][nghval1 - 1]
		         [nghval2 - 1][0][0][0][0][dstm1];
            break;

         case 3:
            nghval1 = intx[nodenghs[idnmbrm1][i][2] - 1];
            nghval2 = intx[nodenghs[idnmbrm1][i][3] - 1];
            nghval3 = intx[nodenghs[idnmbrm1][i][4] - 1];
            val = condprb[idnmbrm1][i][intx[i] - 1][nghval1 - 1]
			 [nghval2 - 1][nghval3 - 1][0][0][0][dstm1];
            break;

         case 4:
            nghval1 = intx[nodenghs[idnmbrm1][i][2] - 1];
            nghval2 = intx[nodenghs[idnmbrm1][i][3] - 1];
            nghval3 = intx[nodenghs[idnmbrm1][i][4] - 1];
            nghval4 = intx[nodenghs[idnmbrm1][i][5] - 1];
            val = condprb[idnmbrm1][i][intx[i] - 1][nghval1 - 1]
			 [nghval2 - 1][nghval3 - 1][nghval4 - 1]
			 [0][0][dstm1];
            break;

         case 5:
            nghval1 = intx[nodenghs[idnmbrm1][i][2] - 1];
            nghval2 = intx[nodenghs[idnmbrm1][i][3] - 1];
            nghval3 = intx[nodenghs[idnmbrm1][i][4] - 1];
            nghval4 = intx[nodenghs[idnmbrm1][i][5] - 1];
            nghval5 = intx[nodenghs[idnmbrm1][i][6] - 1];
            val = condprb[idnmbrm1][i][intx[i] - 1][nghval1 - 1]
			 [nghval2 - 1][nghval3 - 1][nghval4 - 1]
			 [nghval5 - 1][0][dstm1];
            break;

         case 6:
            nghval1 = intx[nodenghs[idnmbrm1][i][2] - 1];
            nghval2 = intx[nodenghs[idnmbrm1][i][3] - 1];
            nghval3 = intx[nodenghs[idnmbrm1][i][4] - 1];
            nghval4 = intx[nodenghs[idnmbrm1][i][5] - 1];
            nghval5 = intx[nodenghs[idnmbrm1][i][6] - 1];
            nghval6 = intx[nodenghs[idnmbrm1][i][7] - 1];
            val = condprb[idnmbrm1][i][intx[i] - 1][nghval1 - 1]
			 [nghval2 - 1][nghval3 - 1][nghval4 - 1]
			 [nghval5 - 1][nghval6 - 1][dstm1];
            break;
      }


   } else if (varinfo_dist[idnmbrm1][i].equals("SDE") ||
              varinfo_dist[idnmbrm1][i].equals("IBM")) {

      /* Compute a kernel density estimate from simulated data to find the
         conditional PDPF of a time-stepping function.  Do this by
	 numerically solving the single SDE "simsze" times given the
	 values of this variable's parents.  Then, estimate the
	 conditional PDPF from this simulated conditional data set. */

      for (j = 0; j < nmtmefcns[idnmbrm1]; ++j) {
	 fixedvars[idnmbrm1][j] = true;
      }

      for (k = 0; k < simsze; ++k) {
         for (j = 0; j < nmtmefcns[idnmbrm1]; ++j) {

            /* Fix all SDE variables at their initial values except the one
               being simulated. */
                  
            fixedvars[idnmbrm1][j] = false; 
            beltmept[threadnm] = Ecosyscalcs.tbegin;
            sdenm[threadnm][0] = 0;
            for (i1 = 0; i1 < Ecosyscalcs.capn; ++i1) {
               sdestep[threadnm] = true;
               Update.update_(threadnm, nodevals, sdenms[idnmbrm1][j], dst);
               beltmept[threadnm] += Ecosyscalcs.delta;
            }

            // If this is the node being solved, store its final value.

            if (i == sdenms[idnmbrm1][j] - 1) {
	       simdat[k][0] = nodevals[threadnm][1][i];
	    }

            fixedvars[idnmbrm1][j] = true;
         } // End of loop over sde's.
      } // End of loop over Monte Carlo data set.

      for (j = 0; j < nmtmefcns[idnmbrm1]; ++j) {
	 fixedvars[idnmbrm1][j] = false;
      }

      xobs[0][0] = dblex[i][0];
      Densest.densest2_(simsze, 1, simdat, 1, xobs, pdfest);

      if (pdfest[0] <= 0.) {
         printf_("jntprb: varnm= " + (i + 1) + " nmnghbrs= " +
	    nodenghs[idnmbrm1][i][1] + " n1v= " + nghval1 + " n2v= " +
	    nghval2 +
	    "\n n3v= " + nghval3 + " n4v= " + nghval4 + " n5v= " +
	     nghval5 +
            "\n   pdfest= " + pdfest[0] + " dist= " + dst);

         iderr_("jntprb: node= " + nodelbls[idnmbrm1][i][0] +
	    " pdfest= " + pdfest[0]);
      }
      val = pdfest[0];
   }
  
   // Update joint distribution value.

   prb *= val;
}

// Restore ID state.

for (i = 0; i < nmnds; ++i) {
   nodevals[threadnm][1][i] = dblex[i][0];
}

return prb;
}
}
