# Supplementary material for: Protocol to discover machine-readable entities of the ecosystem management actions taxonomy
Source: STAR Protoc. 2024 Jun 13;5(2):103125. doi: 10.1016/j.xpro.2024.103125 (PMC11225903; doi:10.1016/j.xpro.2024.103125)
Supplement: Data S1. Java scripts for implementation of EMAT, related to the key resources table [file mmc1.zip › keyresources/Lagrange2.java]

///////////////////////////////////////////////////////////////////////////
//                                                                       //
// Program file name: Lagrange2.java                                      //
//                                                                       //
// � Tao Pang 2006                                                       //
//                                                                       //
// Last modified: January 18, 2006                                       //
//                                                                       //
// (1) This Java program is part of the book, "An Introduction to        //
//     Computational Physics, 2nd Edition," written by Tao Pang and      //
//     published by Cambridge University Press on January 19, 2006.      //
//                                                                       //
// (2) No warranties, express or implied, are made for this program.     //
//                                                                       //
///////////////////////////////////////////////////////////////////////////

// An example of completing the Lagrange interpolation
// with the upward and downward correction method.

import java.lang.*;
public class Lagrange2 {
  public static void main(String argv[]) {
    double xi[] = {0, 0.5, 1, 1.5, 2};
    double fi[] = {1, 0.938470, 0.765198, 0.511828,
      0.223891};
    double x = 0.9;
    double f = upwardDownward(x, xi, fi);
    System.out.println("Interpolated value:  " + f);
  }

// Method to complete the interpolation via upward and
// downward corrections.

  public static double upwardDownward(double x,
    double xi[], double fi[]) {
    int n = xi.length-1;
    double dp[][] = new double[n+1][];
    double dm[][] = new double[n+1][];

 // Assign the 1st columns of the corrections
    dp[0] = (double[]) fi.clone();
    dm[0] = (double[]) fi.clone();
  
 // Find the closest point to x
    int j0 = 0, k0 = 0;
    double dx = x-xi[0];
    for (int j=1; j<=n; ++j) {
      double dx1 = x-xi[j];
      if (Math.abs(dx1)<Math.abs(dx)) {
        j0 = j;
        dx = dx1;
      }
    }
    k0 = j0;

 // Evaluate the rest of the corrections recursively
    for (int i=1; i<=n; ++i) {
      dp[i] = new double[n-i+1];
      dm[i] = new double[n-i+1];
      for (int j=0; j<n-i+1; ++j) {
        double d = dp[i-1][j]-dm[i-1][j+1];
        d /= xi[i+j]-xi[j];
        dp[i][j] = d*(xi[i+j]-x);
        dm[i][j] = d*(xi[j]-x);
      }
    }

 // Update the interpolation with the corrections
    double f = fi[j0];
    for (int i=1; i<=n; ++i) {
      if (((dx<0)||(k0==n)) && (j0!=0)) {
        j0--;
        f += dp[i][j0];
        dx = -dx;
      }
      else {
        f += dm[i][j0];
        dx = -dx;
        k0++;
      }
    }
     return f;
  }
}
