# Supplementary material for: Protocol to discover machine-readable entities of the ecosystem management actions taxonomy
Source: STAR Protoc. 2024 Jun 13;5(2):103125. doi: 10.1016/j.xpro.2024.103125 (PMC11225903; doi:10.1016/j.xpro.2024.103125)
Supplement: Data S1. Java scripts for implementation of EMAT, related to the key resources table [file mmc1.zip › keyresources/LookupWithDiscovery.java]

package org.dancres.jini;

import java.io.IOException;

import java.rmi.RemoteException;
import java.rmi.RMISecurityManager;

import net.jini.discovery.LookupDiscovery;
import net.jini.discovery.DiscoveryListener;
import net.jini.discovery.DiscoveryEvent;
import net.jini.discovery.Constants;

import net.jini.core.lookup.ServiceRegistrar;
import net.jini.core.lookup.ServiceMatches;

import net.jini.space.JavaSpace;

/**
   This is an example of a simple lookup via multicast.  It gets of rid of
   the need to be aware of static lookup information because we can "discover"
   lookup services dynamically at startup.  This basic implementation has
   one fault which is that it only scans each LookupService it finds once
   for service matches (see the comments in DiscoveryListenerImpl).  We could
   go to the trouble of fixing this all ourselves but there's an easier way - 
   ServiceDiscoveryManager.
*/
public class LookupWithDiscovery {
    public static void main(String args[]) {
        /*
          Gotta do this to enable remote class downloading
         */
        System.setSecurityManager(new RMISecurityManager());

        /*
          We're going to look for all ServiceRegistrar instances in all
          groups - everything we can find via a multicast
         */
        try {
            LookupDiscovery myDiscovery =
                new LookupDiscovery(LookupDiscovery.ALL_GROUPS);

            myDiscovery.addDiscoveryListener(new DiscoveryListenerImpl());
        } catch (IOException anIOE) {
            System.err.println("Couldn't setup LookupDiscovery - exiting");
            anIOE.printStackTrace(System.err);
            System.exit(-1);
        }

        /*
           The thing we need to remember about this kind of discovery is
           that things take *time*.  Locating a ServiceRegistrar doesn't happen
           immediately and is actually being done *asynchronously* (on another
           thread).  So, we wait a while or, in this case, forever.  Note
           that, depending on implementation, this might not be necessary.
           It may be enough to have an active LookupDiscovery instance if it
           uses normal threads.  However, we assume it uses all daemon threads.
         */
        try {
            Object myLock = new Object();

            synchronized(myLock) {
                myLock.wait(0);
            }
        } catch (InterruptedException anIE) {
            System.err.println("Whoops main thread interrupted");
        }
    }

    private static class DiscoveryListenerImpl implements DiscoveryListener {
        public void discarded(DiscoveryEvent anEvent) {
            // We don't care about these
        }

        public void discovered(DiscoveryEvent anEvent) {
            ServiceRegistrar[] myRegs = anEvent.getRegistrars();

            for (int i = 0; i < myRegs.length; i++) {

                try {
                    ServiceRegistrar myRegistrar = myRegs[i];

                    if (myRegistrar != null) {
                        System.out.println("Found registrar:");

                        DiscoveryUtil.dumpRegistrar(myRegistrar);

                        /*
                          HACK: If we find a registrar, it may have just
                          started and not have any services yet (they haven't
                          found it at this point).  So we wait a while before
                          doing the interrogation.  We could fix this by
                          registering a listener with the ServiceRegistar
                          via notify() but there's an easier way
                          - ServiceDiscoveryManager.
                        */

                        try {
                            Thread.sleep(5000);
                        } catch (InterruptedException anIE) {
                        }

                        ServiceMatches myMatches = 
                            DiscoveryUtil.findServicesOfType(JavaSpace.class,
                                                             myRegistrar);
                        
                        DiscoveryUtil.dump(myMatches);
                    }

                } catch (RemoteException aRE) {
                    System.err.println("Couldn't talk to ServiceRegistrar");
                    aRE.printStackTrace(System.err);
                } catch (IOException anIOE) {
                    System.err.println("Whoops couldn't talk to ServiceRegistrar");
                    anIOE.printStackTrace(System.err);
                }
            }
        }
    }
}
