# Supplementary material for: Protocol to discover machine-readable entities of the ecosystem management actions taxonomy
Source: STAR Protoc. 2024 Jun 13;5(2):103125. doi: 10.1016/j.xpro.2024.103125 (PMC11225903; doi:10.1016/j.xpro.2024.103125)
Supplement: Data S1. Java scripts for implementation of EMAT, related to the key resources table [file mmc1.zip › keyresources/Matchpair.java]

class Matchpair extends Fitactions {

static boolean newoutcomb;

static int obsactnnm, obstrgtnm, incombnm = 0, oldoptactnnm = 0,
   oldopttrgtnm = 0, oldnmpairs = 0, oldid = 0;

// ------------------------------------------------------------------------

static boolean matchpair_(int tindex, String activity) {

/* Replaces model-generated out-combinations with observed out-combinations
   in an effort to improve the model's ability to match out-combinations.

   Note that the array "nmobsoutcombs" holds the number of OBSERVED
   out-combinations on each group -- whereas the array "outcomb"
   holds out-combinations that are associated with UNIQUE in-combinations.
   The number of UNIQUE out-combinations in the array "outcomb" must be less
   than or equal to the number of in-combinations.  This number of
   in-combinations is "nminoutpairs" and is also the number of
   in-out pairs.  This number will be less than or equal to "nmobsoutcombs"
   because ID models are functions: each UNIQUE in-combination can map to
   only one out-combination.  */

boolean actmatch = false, trgtmatch = false, match = false,
   newincomb = false, retval = false;

int i, j, nodenm, n = 2;

double inactnnm, inactrnm, insubjnm;

nmcondnds = Intridslve.nmcondndes[idnmbrm1];
Intridslve.nminputnodes = nmcondnds - 2;

if (activity.equals("restore")) {
   if (oldnmpairs == 0 || oldid != idnmbrm1) {
      iderr_("matchpair: oldnmpairs= " + oldnmpairs + " oldid= " + oldid +
	 " idnmbrm1= " + idnmbrm1);
   }
   if (incombnm <= oldnmpairs) {
      Intridslve.outcomb[idnmbrm1][incombnm - 1][0] = oldoptactnnm;
      Intridslve.outcomb[idnmbrm1][incombnm - 1][1] = oldopttrgtnm;
   }

   /*
   if (thisidname.equals("kenepa")) {
      printf_("matchpair: oldoptactnnm= " + oldoptactnnm + " oldopttrgtnm= " +
         oldopttrgtnm);
   }
   */

   Intridslve.nminoutpairs[idnmbrm1] = oldnmpairs;
   oldnmpairs = 0;

   return true;
}

// Get the observed and model-generated out-combinations.

obsactnnm = actnshstry_obsactn[idnmbrm1][tindex - 1][0];
obstrgtnm = actnshstry_obstrgts[idnmbrm1][tindex - 1][0];

oldid = idnmbrm1;
oldnmpairs = Intridslve.nminoutpairs[idnmbrm1];
oldoptactnnm = actnshstry_mdlactn[idnmbrm1][tindex - 1][0];
oldopttrgtnm = actnshstry_mdltrgts[idnmbrm1][tindex - 1][0];

// Return if nothing happened.

if (obsactnnm < 1 || obstrgtnm < 1 || oldoptactnnm < 1 ||
   oldopttrgtnm < 1) {

   return false;
}

// Return if observed and model-generated out-combinations are the same.

if (oldoptactnnm == obsactnnm && oldopttrgtnm == obstrgtnm) {

   return false;
}

/* Count the number of observed out-combinations regardless of whether
   they are associated with a new in-combination (which is kept track
   of by the "outcomb" array). */

newoutcomb = true;
for (i = 0; i < Intridslve.nminoutpairs[idnmbrm1]; ++i) {
   if (Intridslve.outcomb[idnmbrm1][i][0] == obsactnnm &&
      Intridslve.outcomb[idnmbrm1][i][1] == obstrgtnm) {
      newoutcomb = false;
      break;
   }
}
if (newoutcomb) {
   ++nmobsoutcombs[idnmbrm1];
}

/* Load desired in-out pair into the conditioning node arrays.  Note that
   "condvals" needs to be loaded for "getoutcomb_" to work correctly. */

for (i = 0; i < CA.actnshstry_mdlnmacts[idnmbrm1][tindex - 1]; ++i) {
   inactnnm = (double) actnshstry_mdlinputval[idnmbrm1][tindex - 1][i][0];
   condvals[1] = inactnnm;
   inactrnm = (double) actnshstry_mdlinputval[idnmbrm1][tindex - 1][i][1];
   condvals[2] = inactrnm;
   insubjnm = (double) actnshstry_mdlinputval[idnmbrm1][tindex - 1][i][2];
   condvals[3] = insubjnm;

   /* See if this is a new in-combination by checking the in-action,
      actor, and subject pattern. */

   newincomb = true;
   for (j = 0; j < Intridslve.nminoutpairs[idnmbrm1]; ++j) {
      if (Math.abs(inactnnm - Intridslve.incomb[idnmbrm1][j][0])
	  < 1.e-6 &&
          Math.abs(inactrnm - Intridslve.incomb[idnmbrm1][j][1])
	  < 1.e-6 &&
          Math.abs(insubjnm - Intridslve.incomb[idnmbrm1][j][2])
	  < 1.e-6) {
         incombnm = j + 1;
         newincomb = false;
         break;
      }
   }

   if (newincomb) {

      /* Increment the number of in-combinations counter (which is also the
         number of in-out pairs counter). */

      ++Intridslve.nminoutpairs[idnmbrm1];
      if (Intridslve.nminoutpairs[idnmbrm1] > NMINOUTPAIRS) {
         iderr_("matchpair: thisidname= " + thisidname + " nminoutpairs= " +
	    Intridslve.nminoutpairs[idnmbrm1]);
      }
      incombnm = Intridslve.nminoutpairs[idnmbrm1];

      for (j = 0; j < 3; ++j) {
         Intridslve.incomb[idnmbrm1][incombnm - 1][j] = condvals[j + 1];
      }
   }
}

/* Place the observed out-combination in the IntIDs look-up table
   out-combination array. */

Intridslve.outcomb[idnmbrm1][incombnm - 1][0] = obsactnnm;
Intridslve.outcomb[idnmbrm1][incombnm - 1][1] = obstrgtnm;

/*
if (thisidname.equals("kenepa")) {
   printf_("matchpair: obsactnnm= " + obsactnnm + " obstrgtnm= " +
      obstrgtnm);
}
*/

return true;
}
}
