# Supplementary material for: Protocol to discover machine-readable entities of the ecosystem management actions taxonomy
Source: STAR Protoc. 2024 Jun 13;5(2):103125. doi: 10.1016/j.xpro.2024.103125 (PMC11225903; doi:10.1016/j.xpro.2024.103125)
Supplement: Data S1. Java scripts for implementation of EMAT, related to the key resources table [file mmc1.zip › keyresources/Mcpstdresult.java]

public class Mcpstdresult extends ResultEntry {
public Integer i;
public Double retftest;
public Double[] rettau1 = new Double[Id.NUMVAR];
public Double[] rettau2 = new Double[Id.NUMVAR];
public Double[] retnugget = new Double[Id.NUMMDLS];
public Double[] retsill = new Double[Id.NUMMDLS];
public Double[] retrange = new Double[Id.NUMMDLS];

public Mcpstdresult() {
}
    
public Mcpstdresult(int tasknm, double ftest, double tau1[],
   double tau2[], double nugget[], double sill[], double range[]) {
int j;

this.i = Integer.valueOf(tasknm);

this.retftest = Double.valueOf(ftest);
for (j = 0; j < Id.parm_mvar; ++j) {
   this.rettau1[j] = Double.valueOf(tau1[j]);
   this.rettau2[j] = Double.valueOf(tau2[j]);
}
for (j = 0; j < Surf.nmmdls; ++j) {
   this.retnugget[j] = Double.valueOf(nugget[j]);
   this.retsill[j] = Double.valueOf(sill[j]);
   this.retrange[j] = Double.valueOf(range[j]);
}
}
}
