# Supplementary material for: Protocol to discover machine-readable entities of the ecosystem management actions taxonomy
Source: STAR Protoc. 2024 Jun 13;5(2):103125. doi: 10.1016/j.xpro.2024.103125 (PMC11225903; doi:10.1016/j.xpro.2024.103125)
Supplement: Data S1. Java scripts for implementation of EMAT, related to the key resources table [file mmc1.zip › keyresources/Mcpstdtask.java]

public class Mcpstdtask extends TaskEntry {
public Integer i, nmdat;
public String idfle;
public Double[] taskdata = new Double[Id.DATSZE];

public Mcpstdtask() {
}

public Mcpstdtask(int i, String flename, int nd, double mcdata[]) {
int j;

this.i = Integer.valueOf(i);
this.idfle = flename;
this.nmdat = Integer.valueOf(nd);

// Load this Monte Carlo sample into an array of Double objects.

for (j = 0; j < nd; ++j) {
   this.taskdata[j] = Double.valueOf(mcdata[j]);
}
}

// ---------------------------------------------------------------------

public ResultEntry execute() {
int j;

Id.printf_("execute: Beginning task " + i);

// Load this Monte Carlo sample into the Id static data array.

for (j = 0; j < nmdat.intValue(); ++j) {
   Id.dat2_dat[j] = taskdata[j].doubleValue();
}

// Estimate all parameters using the simulated data set.

Id idobj = new Id();
idobj.id_(idfle, "worker", "none");

// Return parameter values estimated from this Monte Carlo realization.

Id.printf_("Mcpstdtask.execute: tau1= " + Surf.trnsfrm_tau1[0]);

return new Mcpstdresult(i.intValue(), Optimiz.ftest, Surf.trnsfrm_tau1,
   Surf.trnsfrm_tau2, Surf.varmod_nugget[0], Surf.varmod_sill[0],
   Surf.varmod_range[0][1]);
}
}
