# Supplementary material for: Protocol to discover machine-readable entities of the ecosystem management actions taxonomy
Source: STAR Protoc. 2024 Jun 13;5(2):103125. doi: 10.1016/j.xpro.2024.103125 (PMC11225903; doi:10.1016/j.xpro.2024.103125)
Supplement: Data S1. Java scripts for implementation of EMAT, related to the key resources table [file mmc1.zip › keyresources/MCworker.java]

public class MCworker implements Runnable {
private final int threadnm;
private final int nmthrdloops;

MCworker(int threadnm, int nmthrdloops) {
   this.threadnm = threadnm;
   this.nmthrdloops = nmthrdloops;
}

public void run() {
int i;

for (i = 0; i < nmthrdloops; ++i) {
   Conddist.tour_(threadnm, i);
}
}
}
