# Supplementary material for: Protocol to discover machine-readable entities of the ecosystem management actions taxonomy
Source: STAR Protoc. 2024 Jun 13;5(2):103125. doi: 10.1016/j.xpro.2024.103125 (PMC11225903; doi:10.1016/j.xpro.2024.103125)
Supplement: Data S1. Java scripts for implementation of EMAT, related to the key resources table [file mmc1.zip › keyresources/Mnetwork.java]

public class Mnetwork extends Beliefs {

static boolean operationbus[] = new boolean[NMAGNTS];
static boolean desigsupplier[][] = new boolean[NMAGNTS][NMAGNTS];

static String networkfle = "mnetwork.out";

static String bustype[] = new String[NMAGNTS];

static int nmbusinesses, nmfoodestabs, nmgiftshops, nmfarmers, nmartisans,
   nmentertainers, ttlnmbuyers, nmbuyers, actnval = 0, invthreshold,
   stepnm = 0, mnetworkflenm = 4;

static int maxnmbuyers[] = new int[NMTHRDS];
static int nmsold[][][] = new int[NMTHRDS][ASIMSZE][NMAGNTS];
static int lastsold[][][][] = new int[NMTHRDS][ASIMSZE][NMAGNTS][20];
static int inventory[][][] = new int[NMTHRDS][ASIMSZE][NMAGNTS];
static int nmemployees[][][] = new int[NMTHRDS][ASIMSZE][NMAGNTS];

static double ttlnmtimes, ra, buyerresprice, reserveprice, ttlnmemployees,
   icowage, sectorwage, avewage;

static double unitcost[] = new double[NMAGNTS];
static double wage[] = new double[NMAGNTS];
static double unitprice[][][] =
   new double[NMTHRDS][ASIMSZE][NMAGNTS];
static double priceq[][][] =
   new double[NMTHRDS][ASIMSZE][NMAGNTS];
static double oldbest[][][] =
   new double[NMTHRDS][ASIMSZE][NMAGNTS];
static double bestprice[][][] =
   new double[NMTHRDS][ASIMSZE][NMAGNTS];

static double maxcap[] = new double[NMAGNTS];
static double prodcap[][][] =
   new double[NMTHRDS][ASIMSZE][NMAGNTS];
static double oldnetrev[][][] =
   new double[NMTHRDS][ASIMSZE][NMAGNTS];
static double capq[][][] =
   new double[NMTHRDS][ASIMSZE][NMAGNTS];
static double lastcres[][][][] = new double[NMTHRDS][ASIMSZE][NMAGNTS][20];
static double oldbestprod[][][] =
   new double[NMTHRDS][ASIMSZE][NMAGNTS];
static double bestprod[][][] =
   new double[NMTHRDS][ASIMSZE][NMAGNTS];
static double liquidityreserve[][][] =
   new double[NMTHRDS][ASIMSZE][NMAGNTS];

static double profit[][][] = new double[NMTHRDS][ASIMSZE][NMAGNTS];
static double aveprofit[][] = new double[NMTHRDS][ASIMSZE];

// -------------------------------------------------------------------

public static void step_(int thrd, double nodevals[][][], double yn[][],
   int dst) {

/* Steps an agent-based economics model of a manufacturing network
   forward one time step.  This method is called at time intervals equal
   to the rhino IBM's step size which is one week.  All prices and costs
   herein are in U.S. dollars.

   The array "actions_econinput[]" contains the size of an order posted by
   a buyer (first "nmbuyers" positions) or a business (last
   "nmbusinesses" positions).

   The array "actions_econoutput[]" contains the size of a completed
   order that has been delivered to the buyer or business.

   The group of businesses referred to as belonging to the "operation" are
   those businesses owned by the firm that is running the biodiversity
   project.  The project may include other activities apart from this
   operation. */

int i, j, iorg, pth, nmsuccesses, bestfarmer, bestone, realizid,
   dstm1 = dst - 1;

int[] shufflvec = new int[NMAGNTS];

double unif, res, netrev, successprob, priceold, pricemin,
   operationprofit = 0.;

// Get sample path.

pth = idenom[thrd];

if (thrd == 1 && pth == 0) {
   if (!cacalc && stepnm == 0) {
   
      // Print header only once.

      if (nmids == 1) {
         fprintf_(mnetworkflenm,
            "time realizid ttlnmemployees operationprofit");
      }
   }
   ++stepnm;
}

// At the first time point only, initialize the model.

if (Ecosyscalcs.firsttimepoint[thrd] && initialtime) {
   initializeagents_(thrd, pth, nodevals);
}

// Update suppliers, and then retailers.

for (i = 1; i <= nmbusinesses; ++i) {
   if (bustype[i - 1].equals("supplier")) {
      Busagent.business_(thrd, pth, i);
   }
}

for (i = 1; i <= nmbusinesses; ++i) {
   if (!bustype[i - 1].equals("supplier")) {
      Busagent.business_(thrd, pth, i);
   }
}

// Finally, update buyers in a random sequence.

shufflvec = Rndm.shuffle_(1, nmbuyers, 0);
for (iorg = 0; iorg < nmbuyers; ++iorg) {
   i = shufflvec[iorg];
   buyer_(thrd, pth, i);
}

// Compute average wage, total number of employees, and operation profit.

ttlnmemployees = 0.;
operationprofit = 0.;
avewage = 0.;
for (i = 1; i <= nmbusinesses; ++i) {
   ttlnmemployees += nmemployees[thrd][pth][i - 1];
   if (operationbus[i - 1]) {
      operationprofit += profit[thrd][pth][i - 1];
   }
   avewage += wage[i - 1];
}
avewage /= (double) nmbusinesses;
aveprofit[thrd][pth] += operationprofit / ttlnmtimes;

/*
if (thrd == 1 && pth == 1) {
   printf_("Mnetwork: time= " + fdble_(beltmept[thrd], 8, 3) +
      " operationprofit= " + operationprofit);
}
*/

if (nmids == 1 && !cacalc) {

   // Write plotting file.

   realizid = ((nmloops / nmthreads) + 1) * thrd + pth;
   fprintf_(mnetworkflenm, fdble_(beltmept[thrd],8,3) + " " + realizid +
      " " + ttlnmemployees + " " + operationprofit);
}

// Load "nodevals" with the temporal average of these output variable values.

yn[thrd][0] = ttlnmemployees;
yn[thrd][1] = aveprofit[thrd][pth];
yn[thrd][2] = avewage;
}

// --------------------------------------------------------------------

static void buyer_(int thrd, int pth, int buyernm) {

/* Buyer decision making:
 
1. Enter a food establishment or the gift shop.
2. Place a food order or purchase a gift.
3. Have meal and assess satisfaction on price and quality.
4. If satisfaction is below threshold, blacklist the food establishment
or gift shop.

   Food establishment purchase decision:
   Each buyer decides to purchase one production unit at a food
   establishment or not.  This
   is done by selecting the food establishment with the lowest selling price.
   If this price is below their reserve price, they purchase a unit.

   Competition in a real economy emerges because buyers are able to
   compare prices from different food establishments and select the food
   establishment with the lowest price. */

int i, iorg, j, k = 0, ordersize = 0, bestone, orderer;

int[] shufflvec = new int[NMAGNTS];

double pricemin;

i = buyernm;

/* A buyer receives and consumes any orders that have been filled
   retailers. */

orderer = i;
for (j = 1; j <= nmbusinesses; ++j) {
   if (Intridslve.actions_econprovider[thrd][pth][orderer][j]) {
      ordersize = Intridslve.actions_econoutput[thrd][pth][j];
      Intridslve.actions_econprovider[thrd][pth][orderer][j] = false;
   }
} 
      
/* The buyer tries to buy one food establishment production unit at the
   cheapest price that is below their reserve price. */

bestone = 0;
pricemin = buyerresprice;

/* Note that defining
         static int shuffvec[][] = new int[NMTHRDS][NMAGNTS];
   and then executing:
         shuffvec[thrd] = Rndm.shuffle_(1, nmfoodestabs, 0);
   although apparently thread-safe, causes several errors including
   apparent code corruption.  To avoid this, declare a local shuffled
   array as is done here. */

shufflvec = Rndm.shuffle_(1, nmfoodestabs, 0);
for (iorg = 0; iorg < nmfoodestabs; ++iorg) {
   j = shufflvec[iorg];
   if (unitprice[thrd][pth][j - 1] <= buyerresprice &&
      unitprice[thrd][pth][j - 1] <= pricemin) {
      pricemin = unitprice[thrd][pth][j - 1];
      bestone = j;
   }
}

if (bestone > 0) {
   Intridslve.actions_econinput[thrd][pth][i] = 1;
   Intridslve.actions_econprovider[thrd][pth][i][bestone] = true;

} else {
   //iderr_("buyer: no food purchase");
}

/* Gift shop purchase decision.  The gift shop is always the first business
   after the food establishments.  Each buyer tries to buy one
   production unit at the cheapest price that is below their reserve price. */

bestone = 0;
pricemin = buyerresprice;
j = nmfoodestabs + 1;
if (unitprice[thrd][pth][j - 1] <= buyerresprice &&
   unitprice[thrd][pth][j - 1] <= pricemin) {
   pricemin = unitprice[thrd][pth][j - 1];
   bestone = j;
}

if (bestone > 0) {
   Intridslve.actions_econinput[thrd][pth][i] = 1;
   Intridslve.actions_econprovider[thrd][pth][i][bestone] = true;

} else {
}

// Park activity decision.

bestone = 0;
pricemin = buyerresprice;
shufflvec = Rndm.shuffle_(1, nmentertainers, 0);
for (iorg = 0; iorg < nmentertainers; ++iorg) {
   j = shufflvec[iorg];
   j += nmfoodestabs + nmgiftshops + nmfarmers + nmartisans;
   if (unitprice[thrd][pth][j - 1] <= buyerresprice &&
      unitprice[thrd][pth][j - 1] <= pricemin) {
      pricemin = unitprice[thrd][pth][j - 1];
      bestone = j;
   }
}

if (bestone > 0) {
   Intridslve.actions_econinput[thrd][pth][i] = 1;
   Intridslve.actions_econprovider[thrd][pth][i][bestone] = true;

} else {
   //iderr_("buyer: no activity purchase");
}
}

// -----------------------------------------------------------------

public static void initializeagents_(int thrd, int pth,
   double nodevals[][][]) {

/* Initialize each manufacturing network business agent at the beginning
   of every temporal run. */

int i, j;

/* Initialize each business agent's unitprice, priceq, prodcap, capq,
   nmsold, and reserve liquidity. */


for (i = 0; i < nmbusinesses; ++i) {
   unitprice[thrd][pth][i] = .95 * buyerresprice;
   priceq[thrd][pth][i] = unitprice[thrd][pth][i];
   prodcap[thrd][pth][i] = .1 * maxcap[i];
   capq[thrd][pth][i] = prodcap[thrd][pth][i];
   nmsold[thrd][pth][i] = 0;
   liquidityreserve[thrd][pth][i] = 100. *
      unitprice[thrd][pth][i] * 1. * prodcap[thrd][pth][i];
   inventory[thrd][pth][i] = invthreshold;
}
aveprofit[thrd][pth] = 0.;

// Initialize each buyer agent.

maxnmbuyers[thrd] = maxnmbuyers[0];

}

// ------------------------------------------------------------------------

public static void abmsetup_(int dst) {

String inaction;

int i, k, dstm1 = dst - 1;

double operationwage, nonoperationwage;

if (nmids == 1) {
   thisidname = "mntwrk";
   ttlnmtimes = (double) nmtimepts;

} else {
   ttlnmtimes = (double) (nmtimepts * Intridslve.nmmdltimes);
}

isbusinessabm = true;

/* Set some constants.  Divide the total number of buyers by 52 to get
   the number of buyers per week -- the time step used to step the
   submodel forward one step. */
   
ttlnmbuyers = 10000;
nmbuyers = ttlnmbuyers / 52;

if (nmbuyers > NMAGNTS) {
   iderr_("Mnetwork.abmsetup: nmbuyers= " + nmbuyers + " NMAGNTS= " +
      NMAGNTS);
}

nmfoodestabs = 2;
nmfarmers = 2;
nmgiftshops = 1;
nmartisans = 2;
nmentertainers = 2;
nmbusinesses = nmfoodestabs + nmgiftshops + nmfarmers + nmartisans +
   nmentertainers;
maxnmbuyers[0] = 60 * 5;

if (nmbusinesses > NMAGNTS) {
   iderr_("Mnetwork.abmsetup: nmbusinesses= " + nmbusinesses + "NMAGNTS= " +
      NMAGNTS);
}

// Set business type and manufacturing network members.

bustype[0] = "retailerwinv";
bustype[1] = "retailerwinv";
bustype[2] = "retailerwinv";
bustype[3] = "supplier";
bustype[4] = "supplier";
bustype[5] = "supplier";
bustype[6] = "supplier";
bustype[7] = "retailer";
bustype[8] = "retailer";

operationbus[0] = true;
operationbus[1] = true;
operationbus[2] = true;

/* There are two farmers, and two artisans.  The farmers supply the
   food establishments, and the artisans supply the gift shop. */

desigsupplier[0][3] = true;
desigsupplier[0][4] = true;
desigsupplier[1][3] = true;
desigsupplier[1][4] = true;
desigsupplier[2][5] = true;
desigsupplier[2][6] = true;

/* Read values of the learning parameter, retailer's reserve price,
   and the maximum possible production capacity.  Typical values are:
                ra = .2;
                reserveprice = 60000.;
                maxcap = 10.;

   Although "NMEMPLOYEES" has "INACTN" as a parent, the parameters are
   have the same value under each of the two values of "INACTN." */

k = Getmodlutils.getndnm_("NMEMPLOYEES");

ra = condprb[idnmbrm1][k - 1][0][0][0][0][0][0][0][dstm1];
reserveprice = condprb[idnmbrm1][k - 1][1][0][0][0][0][0][0][dstm1];
maxcap[0] = condprb[idnmbrm1][k - 1][2][0][0][0][0][0][0][dstm1];
icowage = condprb[idnmbrm1][k - 1][3][0][0][0][0][0][0][dstm1];
sectorwage = condprb[idnmbrm1][k - 1][4][0][0][0][0][0][0][dstm1];

// Kluge to make optimization debugging easier.

sectorwage = icowage;

// Make maximum capacity approximate 10 times expected demand.

if (maxcap[0] < 10. * ((double) nmbuyers)) {
   maxcap[0] = 10. * (double) nmbuyers;
}

invthreshold = 4 * nmbuyers; // Inventory replenishment threshold.
buyerresprice = 20.; // Buyers' reserve price.

/* Set each business's unit cost below the buyers' reserve price but
   remember that it still needs to be below the business-to-business
   reserve price. */

unitcost[0] = .3 * buyerresprice;

for (i = 1; i < nmbusinesses; ++i) {
   unitcost[i] = unitcost[0];
   maxcap[i] = maxcap[0];
   if (operationbus[i - 1]) {
      wage[i - 1] = icowage;

   } else {
      wage[i - 1] = sectorwage;
   }
}

// Reset parameter value during a sensitivity analysis run.

if (ssensanalysis) {
   Ssens.resetparm_();
}

// Open realization plotting file.

if (nmids == 1 && !cacalc) {
   fleopen_(mnetworkflenm, networkfle, 'w');
}
}
}
