# Supplementary material for: Protocol to discover machine-readable entities of the ecosystem management actions taxonomy
Source: STAR Protoc. 2024 Jun 13;5(2):103125. doi: 10.1016/j.xpro.2024.103125 (PMC11225903; doi:10.1016/j.xpro.2024.103125)
Supplement: Data S1. Java scripts for implementation of EMAT, related to the key resources table [file mmc1.zip › keyresources/MOC.java]

import java.rmi.RemoteException;
import java.rmi.*;
import java.util.*;
import java.util.concurrent.TimeUnit;

import org.openspaces.core.GigaSpace;
import org.openspaces.core.GigaSpaceConfigurer;
import org.openspaces.core.space.EmbeddedSpaceConfigurer;
import org.openspaces.core.space.SpaceProxyConfigurer;

public class MOC extends Beliefs {

static String tutmess;

static long ttlwaittime = 0, ttlcomptime = 0;

static long rspnstme[] = new long[NMSTDNTS];

static double overscore;

static String evidvec[] = new String[TNMNDS];

static GigaSpace space = null;

// ------------------------------------------------------------------------

public static void MOCsim_() {

int i, nmtrys = 5, stdntid = 0, m = 5, meanwait = 5, nmanswrd;

// Get a new JavaSpace object.

if (space_in_use && space == null) {
   space = new GigaSpaceConfigurer(new SpaceProxyConfigurer(
      spacename)).defaultTakeTimeout(takewaittime).gigaSpace(); 

   try {
   TimeUnit.SECONDS.sleep(shortwaittime);
   } catch (java.lang.InterruptedException ie) {
   System.out.println(ie);
   } 

   if (space == null) {
      iderr_("MOCsim: space=null");
   }
}

// Load correct answers.

Tutor.readanswers_();
	
// Simulate m student messages.

for (i = 0; i < m; ++i) {
   
   // Simulate a student message (evidence vector).

   stdntid = simstdntmess_(i);
   rspnstme[stdntid - 1] = -System.currentTimeMillis();

   /* Enter this evidence vector either directly into the tutoring
      system or into the tutor JavaSpace. */

   enterstdntmess_(space, stdntid);
   printf_("MOCsim: received student " + (i + 1) + " message");

   /* Check for any completed tutor messages.  Send each back to the
      corresponding student. */

   stdntid = getttrmess_(space, i);
   if (stdntid > 0) {
      sendttrmess_(stdntid);
      rspnstme[stdntid - 1] += System.currentTimeMillis();
      printf_("MOCsim: stdntid= " + stdntid + " response time= " +
         rspnstme[stdntid - 1]);

      if (i > 0) {
         ttlcomptime += rspnstme[stdntid - 1];
      }
   }
	    
   if (space_in_use) {
      emptyspace_(space);
   }

   /* Wait for an exponentially distributed length of time to simulate
      student evidence vector inter-arrival times. */
   
   pause_(meanwait);
}

if (space_in_use) {
   
   // Terminate clients that may still be running.

   printf_("MOCsim: terminating clients");
   MsgEntry msg = new MsgEntry();
   msg.message = "terminate";
   space.write(msg);
}

printf_("MOCsim: total pause time= " + (ttlwaittime / 1000));
printf_("MOCsim: total compute time= " + (ttlcomptime / 1000));
}

// ------------------------------------------------------------------------

public static int simstdntmess_(int i) {

// Simulates a student evidence vector.

int j, ndnm, firstevidnode = 8;

double unif = 0.;

// Initialize entire evidence vector.

for (j = 0; j < nmnds; ++j) {
   evidvec[j] = "not_answered";
}

// Set all evidence node values to the correct answers.

for (j = firstevidnode; j <= nmnds; ++j) {
   evidvec[j - 1] = Tutor.answer[j - firstevidnode][0];
}

/* Now, randomly select 3 evidence nodes and set them to an
   incorrect value. */

for (j = 0; j < 3; ++j) {
   unif = Rndm.rndm1_(0, 0);
   ndnm = firstevidnode + (int) (unif * (nmnds - firstevidnode + 1));
   if (ndnm < firstevidnode || ndnm > nmnds) {
      iderr_("simstdntmess: ndnm= " + ndnm);
   }
   evidvec[ndnm - 1] = "wrong_answer";
}
return (i + 1);
}

// ------------------------------------------------------------------------

public static void enterstdntmess_(GigaSpace space, int stdntid) {
   
/* Enter this student message either directly into the tutoring system or
   as a task into the space. */

int i, j;

if (!space_in_use) {
   Tutor.stdntid = stdntid;
   nmcondnds = Tutor.scorestdntrsp_(evidvec);
   return;
}

// JavaSpace mode.

Tutortask task = new Tutortask(stdntid, thisidname, evidvec);
if (task == null) {
   iderr_("enterstdntmess: task=null");

} else if (space == null) {
   iderr_("enterstdntmess: space=null");
}

space.write(task);
printf_("enterstdntmess: stdntid= " + stdntid + " entered in Space");
}

// ------------------------------------------------------------------------

public static int getttrmess_(GigaSpace space, int i) {

/* Compute a tutor message either directly or by collecting a task 
   result from the tutor JavaSpace.  This "result" is a tutor message
   that will be sent back to the corresponding student. */

int stdntid = 0;

if (!space_in_use) {
   stdntid = (i + 1);
   Tutor.condmargbels_();
   return (stdntid);
}

ResultEntry template = new ResultEntry();
ResultEntry result = new ResultEntry();
printf_("getttrmess: listening for a completed tutor message");
result = (ResultEntry) space.take(template);

if (Tutorresult.class.isInstance(result)) {
   Tutorresult tut = (Tutorresult) result;

   // Overall score and tutor message.

   stdntid = tut.retstdntid.intValue();
   overscore = tut.retoverscore.doubleValue();
   tutmess = tut.rettutormessage;

   printf_("reading tutor message for student " +
      stdntid + " overscore= " + overscore);

} else {
   stdntid = 0;
   overscore = 0.;
   tutmess = "no tutor message";
}
return (stdntid);
}

// ------------------------------------------------------------------------

public static void sendttrmess_(int stdntid) {

// Sends the tutor message back to the corresponding student.
// ??
}

// ------------------------------------------------------------------------

public static void pause_(double meanwait) {

long waittime = 10L, starttime;

// Generate an exponentially-distributed wait time.

meanwait = 1. / meanwait;
waittime = Math.round(Rndm.gamdev_(0, 1., meanwait));

starttime = System.currentTimeMillis();

// Sleep "waittime" seconds.

try {
TimeUnit.SECONDS.sleep(waittime);
} catch (java.lang.InterruptedException ie) {
System.out.println(ie);
} 

ttlwaittime += (System.currentTimeMillis() - starttime);
}

// ------------------------------------------------------------------

public static void emptyspace_(GigaSpace space) {

/* To guarantee an empty JavaSpace, do dummy "take"s until the
   JavaSpace is empty. */
         
int i, nmtrys = 1;

for (i = 0; i < nmtrys; ++i) {
   try {
   Thread.sleep(100);
   }
   catch(Exception e) {
   System.out.println(e.getMessage());
   e.printStackTrace();
   Id.iderr_("emptyspace: sleep failed");
   }   
   ResultEntry template = new ResultEntry();
   ResultEntry result = new ResultEntry();
   result = (ResultEntry) space.take(template);

   if (result != null) {
      printf_("emptyspace: dumping a left-over result, i= " + i);

   } else {
      printf_("emptyspace: result=null, i= " + i);
   }
}
}
}
