# Supplementary material for: Protocol to discover machine-readable entities of the ecosystem management actions taxonomy
Source: STAR Protoc. 2024 Jun 13;5(2):103125. doi: 10.1016/j.xpro.2024.103125 (PMC11225903; doi:10.1016/j.xpro.2024.103125)
Supplement: Data S1. Java scripts for implementation of EMAT, related to the key resources table [file mmc1.zip › keyresources/oldreorderthrds.java]

import java.util.*;
class Displayutils extends Displayactions {

static int dumnmbr[] = new int[NMACTNS];

// ---------------------------------------------------------------------

static int gettargets_(String trgtsstrng, String target[]) {

// Returns individual targets in the array "target."

String strng2;

int i, nmtrgts = 0;

StringTokenizer subjects = new StringTokenizer(trgtsstrng, ",");
strng2 = subjects.nextToken();

if (strng2.equals("one")) {
   nmtrgts = 1;

} else if (strng2.equals("two")) {
   nmtrgts = 2;

} else if (strng2.equals("three")) {
   nmtrgts = 3;

} else {
   printf_("gettargets: trgtsstrng= " + trgtsstrng);
   iderr_("   unrecognized number of targets= " + strng2);
}
for (i = 0; i < nmtrgts; ++i) {
   target[i] = subjects.nextToken();
}

return nmtrgts;
}

// ---------------------------------------------------------------------

static int getcountrynm_(String actor) {

// Returns the number of the actor's country.

int i, idnumberm1 = -1;

for (i = 0; i < nmids; ++i) {
   if (actor.equals(idname[i])) {
      idnumberm1 = i;
      break;
   }
}
for (i = 0; i < nmcountries; ++i) {
   if (country[idnumberm1].equals(countrylist[i])) {
      return (i + 1);
   }
}

return 0;
}

// ---------------------------------------------------------------------

static int getphenomenonnm_(String actor) {

// Returns the number of the actor's phenomenon class.

int i, idnumberm1 = -1;

for (i = 0; i < nmids; ++i) {
   if (actor.equals(idname[i])) {
      idnumberm1 = i;
      break;
   }
}
for (i = 0; i < nmphenoms; ++i) {
   if (phenomenon_class[idnumberm1].equals(phenomenon[i])) {
      return (i + 1);
   }
}

return 0;
}

// ---------------------------------------------------------------------

static void reorderpentads_() {

/* Re-orders pentad numbers so that they are sorted by actor's
   country and phenomenon class. */

int i;

for (i = 0; i < nmpentads; ++i) {
   index[i] = i;
}

Idsort.idsort_(pentadcountry, index, 1, nmpentads);

// Need a nested sort routine.

// Idsort.idsort_(pentadphenomenon, index, 1, nmpentads);

// Re-load pentad string array.

for (i = 0; i < nmpentads; ++i) {
   dumstrng[i] = pentad[i];
}
for (i = 0; i < nmpentads; ++i) {
   printf_("reorderpentads: i= " + i + " indexi= " + index[i]);
   pentad[i] = dumstrng[index[i]];
}

// Replace old pentad numbers with the new ones.

for (i = 0; i < nmactions; ++i) {
   dumnmbr[i] = (int) pltpentadnm[i];
}
for (i = 0; i < nmactions; ++i) {
   pltpentadnm[i] = (double) (index[dumnmbr[i] - 1] + 1);
}
}

// ---------------------------------------------------------------------

static void reorderthrds_(int nmpentads, int nmthreads) {

/* Re-orders vertical axis values to minimize connecting line plotting
   length. */

int i, j, k, nmtrys = 0, nmdiffs = 0;

double oldpt1 = 0., oldpt2 = 0., newpt1 = 0., newpt2 = 0., diff = 0.,
   maxdiff = 0., ovrlmax = 0., diffthres = 1.;

do {
   ovrlmax = 0.;
   THRDLOOP: for (i = 1; i < nmthreads; ++i) {
      maxdiff = 0.;
      for (j = 0; j < nmpts[i] - 1; ++j) {
         diff = Math.abs(thread_pt[i][j + 1][1] - thread_pt[i][j][1]);
         if (diff > maxdiff) {
            oldpt1 = thread_pt[i][j][1];
            oldpt2 = thread_pt[i][j + 1][1];
            maxdiff = diff;
         }
      }

      if (maxdiff > diffthres) {

	 // Move second point closer to first point.

	 if (oldpt1 < oldpt2) {
	    newpt2 = oldpt2 - 1.;

	 } else if (oldpt1 > oldpt2) {
	    newpt2 = oldpt2 + 1.;
	 }

         // Switch "oldpt2" and "newpt2" over all threads.

         for (k = 0; k < nmthreads; ++k) {
            for (j = 0; j < nmpts[k]; ++j) {
               if (Math.abs(thread_pt[k][j][1] - oldpt2) < 1.e-6) {
                   thread_pt[k][j][1] = newpt2;

               } else if (Math.abs(thread_pt[k][j][1] - newpt2) < 1.e-6) {
                   thread_pt[k][j][1] = oldpt2;
               }
            }
         }
         if (ovrlmax < maxdiff) {
	    ovrlmax = maxdiff;
	 }
      }
   }
   ++nmtrys;
} while (nmtrys < 1000 && ovrlmax > 4.);
printf_("reorderthrds: nmtrys= " + nmtrys + " ovrlmax= " + ovrlmax);
}
}
