# Supplementary material for: Protocol to discover machine-readable entities of the ecosystem management actions taxonomy
Source: STAR Protoc. 2024 Jun 13;5(2):103125. doi: 10.1016/j.xpro.2024.103125 (PMC11225903; doi:10.1016/j.xpro.2024.103125)
Supplement: Data S1. Java scripts for implementation of EMAT, related to the key resources table [file mmc1.zip › keyresources/Optresult.java]

public class Optresult extends ResultEntry {
public Integer i;
public Double retfval;

public Optresult() {
}
    
public Optresult(int tasknm, double fval) {
int j;

this.i = Integer.valueOf(tasknm);

this.retfval = Double.valueOf(fval);
}
}
