# Supplementary material for: Protocol to discover machine-readable entities of the ecosystem management actions taxonomy
Source: STAR Protoc. 2024 Jun 13;5(2):103125. doi: 10.1016/j.xpro.2024.103125 (PMC11225903; doi:10.1016/j.xpro.2024.103125)
Supplement: Data S1. Java scripts for implementation of EMAT, related to the key resources table [file mmc1.zip › keyresources/Opttask.java]

public class Opttask extends TaskEntry {

public Boolean[] jackknifedeleted = new Boolean[Id.NMACTNS];

public Integer i, nmvars, nmids, nmobsactns;
public Integer[] nminoutpairs = new Integer[Id.TNMIDS];

public Double[] z = new Double[Id.OPTSIZE];

static int tasknm = -1, nmtasks = 0;

static double diff = 0.;
static double oldx[] = new double[Id.OPTSIZE];
static double x[] = new double[Id.OPTSIZE];

public Opttask() {
}

public Opttask(int i, int nmvars, int nmids, double z[], int nmobsactns,
   boolean jackknifedeleted[], int nminoutpairs[]) {

int j;

this.i = Integer.valueOf(i);

// Load this solution space point into an array of Double objects.

this.nmvars = Integer.valueOf(nmvars);
for (j = 0; j < nmvars; ++j) {
   this.z[j] = Double.valueOf(z[j]);
}

this.nmids = Integer.valueOf(nmids);
for (j = 0; j < nmids; ++j) {
   this.nminoutpairs[j] = Integer.valueOf(nminoutpairs[j]);
}

this.nmobsactns = Integer.valueOf(nmobsactns);
for (j = 0; j < nmobsactns; ++j) {
   this.jackknifedeleted[j] = Boolean.valueOf(jackknifedeleted[j]);
}

// Id.printf_("Opttask.initialize: task= " + this.i);
}

// ---------------------------------------------------------------------

public ResultEntry execute() {
int j, nvars, nids;

double fval;

// Load this search space point into the optimization vector.

tasknm = i.intValue();
nvars = nmvars.intValue();
nids = nmids.intValue();

for (j = 0; j < nvars; ++j) {
   x[j] = z[j].doubleValue();
}

// Load the jackknife deletions.

CA.nmobsactns = nmobsactns.intValue();
for (j = 0; j < nmobsactns; ++j) {
   CA.jackknifedeleted[j] = jackknifedeleted[j].booleanValue();
}
/*
if (nmtasks > 0) {
   diff = 0.;
}
for (j = 0; j < nvars; ++j) {

   if (nmtasks > 0) {
      diff += (x[j] - oldx[j]) * (x[j] - oldx[j]);
   }
   oldx[j] = x[j];
}
if (nmtasks > 0) {
   diff = Math.sqrt(diff);
}
Id.printf_("execute: beginning task " + tasknm + " diff= " + diff);
Id.printf_("execute: beginning task " + tasknm);
*/

// Load the affected IDs.

for (j = 0; j < nids; ++j) {
   Intridslve.nminoutpairs[j] = nminoutpairs[j].intValue();
}

// Compute the objective function at this point.

fval = Hooke.f(x);

// Return the objective function value computed at this point, z.

Id.printf_("Opttask.execute: task= " + i + ", f= " + fval);

++nmtasks;

return new Optresult(tasknm, fval);
}
}
