# Supplementary material for: Protocol to discover machine-readable entities of the ecosystem management actions taxonomy
Source: STAR Protoc. 2024 Jun 13;5(2):103125. doi: 10.1016/j.xpro.2024.103125 (PMC11225903; doi:10.1016/j.xpro.2024.103125)
Supplement: Data S1. Java scripts for implementation of EMAT, related to the key resources table [file mmc1.zip › keyresources/parsedematacts.dat]

military_victory_
win
won
__endset__
a battle
a military campaign
__endset__
--------------------------------------------------
military_surrender
surrendered
__endset__
__endset__
to superior forces
to the enemy
--------------------------------------------------
hostage_taking
take
took
was taken
__endset__
hostages
__endset__
--------------------------------------------------
take_prisoners_of_war
take
took
was taken
__endset__
prisoners
__endset__
of war
--------------------------------------------------
abduct_residents
abducted
__endset__
some residents
__endset__
--------------------------------------------------
blockade
blockaded
__endset__
port
__endset__
--------------------------------------------------
seizure:_general_type_
__endset__
__endset__
--------------------------------------------------
military_withdrawal
withdraw
withdrew
__endset__
military forces
__endset__
--------------------------------------------------
military_victory_
win
__endset__
__endset__
--------------------------------------------------
attack:_general_type
attacked
__endset__
the enemy
__endset__
--------------------------------------------------
attack_and_rob_tourists
robbed
attacked
kidnapped
__endset__
tourists
conservancy camp
men
__endset__
and torched houses
by poachers
--------------------------------------------------
murder_tourists
attacked
__endset__
__endset__
in tourist tent camp
--------------------------------------------------
murder_pastoralists_and_steal_cattle
murdered
violently attack
__endset__
pastoralists
__endset__
to steal cattle
--------------------------------------------------
murder_residents
murdered
__endset__
some residents
__endset__
--------------------------------------------------
Murder_wildlife_personnel
shot
shoot
lost their lives
killed
attacked
murdered
__endset__
anti-poaching officer
ranger
officer
__endset__
in these confrontations
--------------------------------------------------
assassination_
assassinated
__endset__
government official
__endset__
--------------------------------------------------
military_occupation
occupied
__endset__
__endset__
by the military
--------------------------------------------------
military_intrusion
intruded
__endset__
__endset__
by military forces
--------------------------------------------------
enter_demilitarized_zone
entered
__endset__
demilitarized zone
__endset__
--------------------------------------------------
fortify_occupied_territory
fortified
__endset__
occupied territory
__endset__
--------------------------------------------------
clash_
clashed
__endset__
__endset__
over issue
--------------------------------------------------
violently_clash_over_water_access
violently clashed
murdered
__endset__
pastoralists
residents
__endset__
with pastoralists over water access
with residents over water access
--------------------------------------------------
engage_in_ethnic_riots
rioted
__endset__
__endset__
against ethnic group
--------------------------------------------------
subversion_or_guerrilla_activity
subverted
conducted
__endset__
guerrilla raids
__endset__
--------------------------------------------------
continuous_military_combat
on going
continual
__endset__
military action
__endset__
--------------------------------------------------
mobilization
mobilized
__endset__
military forces
__endset__
--------------------------------------------------
show-of-force_
conducted
__endset__
military exercise
__endset__
as a show-of-force
--------------------------------------------------
domestic_military_action_:_general_type
__endset__
__endset__
--------------------------------------------------
riot_suppression
suppressed
__endset__
riot
__endset__
--------------------------------------------------
police_intervention
had
intervened
__endset__
__endset__
to intervene
by police
--------------------------------------------------
kill_insurgents
killed
__endset__
some insurgents
__endset__
--------------------------------------------------
harass_and_intimidate_pastoralists
harassed
intimidated
__endset__
pastoralists
__endset__
--------------------------------------------------
extort_pastoralists
extorted
__endset__
pastoralists
__endset__
--------------------------------------------------
anti-foreign_riot
rioted
__endset__
__endset__
against foreigners
--------------------------------------------------
commit_atrocities
committed
__endset__
atrocities
__endset__
--------------------------------------------------
grant_or_sell_nuclear_weapons
granted
delivered
sold
gave
__endset__
nuclear weapons
__endset__
--------------------------------------------------
alert
__endset__
__endset__
--------------------------------------------------
remove_nuclear_weapons
removed
__endset__
nuclear weapons
__endset__
--------------------------------------------------
remove_military_things
removed
__endset__
military equipment
__endset__
--------------------------------------------------
return_military_things
returned
__endset__
military equipment
__endset__
--------------------------------------------------
increase_in_combat_force_level
increased
__endset__
combat forces
military forces
__endset__
--------------------------------------------------
deploy_military_to_aid_anti-poaching_enforcement
no linked emat verb
announced
deployed
__endset__
the army
__endset__
to redress the killing of elephants and rhino
--------------------------------------------------
increase_police_presence_before_controversial_election
increased
rolling out
__endset__
police presence
security operation
__endset__
before election
to ensure peace
--------------------------------------------------
military_grant
give
gave
granted
__endset__
military equipment
__endset__
--------------------------------------------------
establish_military_base
constructed
built
established
__endset__
military base
__endset__
--------------------------------------------------
lease_territory
leased
__endset__
some territory
__endset__
--------------------------------------------------
internal_peacekeeping_force
formed
__endset__
an internal peacekeeping force
__endset__
--------------------------------------------------
military_advice_or_assistance
give
gave
advised
__endset__
military advice
military assistance
__endset__
--------------------------------------------------
military_coordination
coordinated
__endset__
military maneuvers
__endset__
--------------------------------------------------
increase_in_military_trade_relations
increased
__endset__
military trade
__endset__
--------------------------------------------------
permit_foreign_military_presence
permitted
__endset__
the presence
__endset__
of a foreign military
--------------------------------------------------
deploy_international_anti-poaching_police
announced
__endset__
British army
__endset__
to crack down on wildlife crime
--------------------------------------------------
increase_in_military_assistance
increased
__endset__
military assistance
__endset__
--------------------------------------------------
decrease_in_combat_force_level
decreased
__endset__
combat force size
__endset__
--------------------------------------------------
decrease_in_military_assistance
decreased
__endset__
military assistance
__endset__
--------------------------------------------------
decrease_in_military_trade_relations
decreased
__endset__
military trade
__endset__
--------------------------------------------------
anti-guerrilla_action
conducted
__endset__
an anti-guerrilla raid
__endset__
--------------------------------------------------
evict_residents_from_reserve
evicted
relocated
displaced
destroyed
responded
asked
ordered
__endset__
the land
people
structures
residents
__endset__
to call
to vacate
to obey directives
from district
encroached on gazzeted land
built on wetlands
to vacate
to evacuate
--------------------------------------------------
mass_eviction_from_reserve
conducted
__endset__
a mass eviction
__endset__
from a wildlife reserve
--------------------------------------------------
mass_eviction_from_wildlife_migration_routes
conducted
__endset__
a mass eviction
__endset__
from wildlife migration routes
--------------------------------------------------
eviction_from_forest
evicted
__endset__
squatters
residents
__endset__
from forest
--------------------------------------------------
evict_pastoralists_from_wetlands
evicted
__endset__
pastoralists
__endset__
from wetlands
--------------------------------------------------
evict_residents_from_public_lands
evicted
__endset__
squatters
__endset__
from public land
--------------------------------------------------
drive_livestock_out_of_national_park
drive
drove
__endset__
livestock
__endset__
out of national park
--------------------------------------------------
increase_anti-poaching_enforcement
increased
welcomed
combats
__endset__
anti-poaching interventions
rhino poaching
decline
__endset__
in illegal fishing
with new regional court
--------------------------------------------------
increase_private_anti-poaching_measures
increased
__endset__
private antipoaching forces
__endset__
--------------------------------------------------
hand_down_harsh_poaching_sentence
hand down
fought
dismissed
sentenced
jailed
found
meant
tracked
__endset__
guilty
application
prison sentences
years behind bars
years imprisonment
poachers
attempt
__endset__
to some years imprisonmnent
to some years in jail
for some years each
for some years
of attempted rhino poaching
to some years imprisonment
for a collective rhino-poaching sentence
for ivory smuggling
for possessing trophies
of some years
to acquit poachers
convicted of trespassing
for hunting three rhino
for killing a rhino
by the Makhado Magistrate
to poach
in their conviction
--------------------------------------------------
form_anti-wildlife_crime_task_force
launched
send
sent
__endset__
a team
joint operation centre
__endset__
of investigators
--------------------------------------------------
increase_anti-wildlife_trade_enforcement
increased
__endset__
anti-wildlife trade enforcement
__endset__
--------------------------------------------------
decrease_anti-poaching_enforcement
decreased
__endset__
anti-poaching enforcement
__endset__
--------------------------------------------------
acquit_poaching_suspect
acquitted
__endset__
poaching suspect
__endset__
--------------------------------------------------
hand_down_lenient_poaching_sentence
hand down
returned
were
__endset__
suspended
__endset__
to their jobs
--------------------------------------------------
fail_to_implement_anti-poaching_agreement
little concrete appears
failed
__endset__
__endset__
to have been done
to consolidate the anti-poaching memorandum
--------------------------------------------------
recruit_poachers_to_be_anti-poaching_police
recruited
__endset__
poachers
__endset__
to be antipoaching police
--------------------------------------------------
detain_residents_for_forest_destruction
detained
__endset__
some residents
__endset__
for forest destruction
for encroachment and tree destruction
--------------------------------------------------
arrest__poaching_suspects
arrested
__endset__
some residents
some poaching suspects
__endset__
for poaching
--------------------------------------------------
arrest_ivory_poachers
holding
held
charged
arrested
filed
pleaded guilty
__endset__
suspected poacher
chinese nationals
ivory poachers
cases
dealing
and dealing
__endset__
with intent
with leading organised crime
to charges
in government trophies
with wildlife trophies
to kill wildlife
against poachers
to trafficking ivory
in ivory
--------------------------------------------------
arrest_rhino_poachers
arrested
caught
faced
apprehended
nabbed
appeared
admitted
__endset__
the duo
a series
charges
suspects
cases
discovery
rhino poacher
rhino poachers
poachers
alleged poachers
surviving poachers
suspects
men
__endset__
on suspicion
after being found
including attempted poaching
to poaching a rhino
with the horns
in possession
of charges
in courts
of alleged poachers
of rhino poaching
of rhino
of poaching rhino
of illegally hunting a rhino
of killing a white rhino
of freshly killed rhino
of some rhino horns
of two rhino horns
for poaching rhino
for rhino poaching
by the team
after they were tracked
--------------------------------------------------
seize_man_with_ivory
seized
__endset__
man
__endset__
with ivory
--------------------------------------------------
arrest_residents_for_wildlife_smuggling
nabbed
charged
__endset__
zebra meat
__endset__
as they ferried
with possession
of the reptile
--------------------------------------------------
arrest_middleman
arrested
charged
faced
__endset__
charges
a really important figure
senior ranger
__endset__
of money laundering
in the illegal trade
with rhino poaching
in illegal rhino horn
--------------------------------------------------
arrest_epa_officers_for_poaching
arrested
__endset__
some EPA officers
__endset__
for poaching
--------------------------------------------------
arrest_epa_officers_for_extortion
arrested
__endset__
some EPA officers
__endset__
for extortion
--------------------------------------------------
convict_poaching_suspect
convicted
__endset__
poaching suspect
__endset__
--------------------------------------------------
shoot_residents_for_poaching
shoot
shot
__endset__
residents
__endset__
for poaching
--------------------------------------------------
shoot_poaching_suspects
shoot
shot
killed
exchanged
injured
recuperated
__endset__
poacher
fire
rhino poacher
rhino poachers
alleged poachers
suspected poacher
suspected poachers
__endset__
after a gun battle
with a group
with rangers
in shootout
of poachers
--------------------------------------------------
shoot_epa_officers_for_poaching
shoot
shot
__endset__
some EPA officers
__endset__
for poaching
--------------------------------------------------
surrender_poaching_weapons
surrendered
collected
__endset__
poaching weapons
weapons
__endset__
from poachers
--------------------------------------------------
anti-government_riot
rioted
__endset__
__endset__
against the government
--------------------------------------------------
violently_clash_with_political_rivals
violently clash
incited
__endset__
__endset__
with political rivals
to violence
--------------------------------------------------
riot_over_grazing_land_rights
rioted
__endset__
__endset__
over grazing land rights
--------------------------------------------------
riot_over_land_allocation
rioted
__endset__
__endset__
over land allocation
--------------------------------------------------
riot_to_protest_eviction
rioted
__endset__
__endset__
to protest eviction
--------------------------------------------------
riot_to_acquire_hippo_bushmeat
rioted
__endset__
__endset__
to acquire hippo bushmeat
--------------------------------------------------
attack_wardens_to_resist_eviction
attacked
__endset__
wardens
__endset__
to resist eviction
--------------------------------------------------
protest_by_blocking_highway
protested
__endset__
__endset__
by blocking highway
--------------------------------------------------
drive_cattle_to_protest_land_seizure
drive
drove
__endset__
cattle
__endset__
to protest land seizure
--------------------------------------------------
refuse_order_to_vacate_settlement
refused 
__endset__
order
__endset__
to vacate settlement
--------------------------------------------------
grant_poaching_suspect_bail
released
__endset__
__endset__
on bail
--------------------------------------------------
deny_poaching_suspect_bail
deny
denied
__endset__
bail
poaching suspect
__endset__
to poaching suspect
bail
--------------------------------------------------
pro-active_protection
pro-actively protect
__endset__
__endset__
--------------------------------------------------
intensive_disruption_of_criminal_networks
intensively disrupted
__endset__
criminal networks
__endset__
--------------------------------------------------
disruptive_trade_strategy
disrupted
__endset__
wildlife trafficking
__endset__
--------------------------------------------------
enhanced_disruptive_trade_strategy
intensely disrupted
__endset__
wildlife trafficking
__endset__
--------------------------------------------------
secede_
seceded
__endset__
__endset__
from nation
--------------------------------------------------
violate_foreign_territory
violated
__endset__
foreign territory
__endset__
--------------------------------------------------
punish_or_restrict_foreign_nationals
punished
restrict
__endset__
foreign nationals
__endset__
--------------------------------------------------
punish_foreign_representative
punished
__endset__
foreign representative
__endset__
--------------------------------------------------
violate_international_law
violated
__endset__
internatioal law
__endset__
--------------------------------------------------
grant_independence_
granted
__endset__
independence
__endset__
--------------------------------------------------
grant_or_cede_territory_
granted
ceded
__endset__
territory
__endset__
--------------------------------------------------
allow_territorial_political_concession_
allowed
__endset__
territorial concession
__endset__
--------------------------------------------------
assume_foreign_throne_
assumed
__endset__
throne
__endset__
of nation xx
--------------------------------------------------
annex_
annexed
__endset__
territory
__endset__
--------------------------------------------------
peace_settlement__
signed
agreed
__endset__
peace treaty
__endset__
to peace treaty
--------------------------------------------------
integrate__
integrated
__endset__
__endset__
--------------------------------------------------
partition_
partitioned
__endset__
__endset__
--------------------------------------------------
colonize_or_claim_territory_
colonized
claimed
__endset__
territory
__endset__
--------------------------------------------------
establish_protectorate_or_trusteeship_
established
__endset__
protectorate
trusteeship
__endset__
--------------------------------------------------
declare_neutrality_
declared
__endset__
neutrality
__endset__
--------------------------------------------------
declare_independence_
declared
__endset__
independence
__endset__
--------------------------------------------------
form_alliance__
formed
__endset__
alliance
__endset__
--------------------------------------------------
break_diplomatic_agreement_
break
broke
__endset__
diplomatic agreement
__endset__
--------------------------------------------------
break_off_talks_or_negotiations_
break off
broke off
__endset__
talks
negotiations
__endset__
--------------------------------------------------
guarantee_agreement
guaranteed
__endset__
agreement
__endset__
--------------------------------------------------
reach_agreement__
reached
__endset__
agreement
__endset__
--------------------------------------------------
sign_inter-country_conservation_accord
signed
__endset__
inter-country conservation accord
__endset__
--------------------------------------------------
ratify_convention_on_biological_diversity
ratified
__endset__
convention
__endset__
on biological diversity
--------------------------------------------------
sign_inter-country_tourism_protocol
signed
__endset__
inter-country toursim protocol
__endset__
--------------------------------------------------
agree_to_form_a_cross_border_national_park
agreed
__endset__
__endset__
to form a cross border national park
--------------------------------------------------
negotiate_trans-border_anti-rustling_enforcement_plan
negotiated
__endset__
a trans-border anti-rustling enforcement plan
__endset__
--------------------------------------------------
negotiate_trans-border_anti-poaching_enforcement_plan
negotiated
met
meet
signed
__endset__
agreement
an anti-poaching agreement
coordination
__endset__
of anti-poaching efforts
to bolster
to fine-tune plan
to crack down on poaching
to combat poachers
for cross-border operations
to allow cross-border pursuits
--------------------------------------------------
negotiate_a_several_year_ivory_ban_extension
shut down
negotiated
__endset__
legal trade
a several year ivory ban extension
__endset__
to protect elephant population
--------------------------------------------------
sign_agreement_to_create_tourism_school
signed
__endset__
agreement
__endset__
to create tourism school
--------------------------------------------------
intervene_politically
intervened
__endset__
__endset__
in political issue
--------------------------------------------------
increase_in_border_restrictions
increased
__endset__
border restrictions
__endset__
--------------------------------------------------
decrease_in_border_restrictions
decreased
__endset__
border restrictions
__endset__
--------------------------------------------------
establish_demilitarized_zone_
established
__endset__
demilitarized zone
__endset__
--------------------------------------------------
adjudicate
adjudicated
__endset__
disagreement
__endset__
--------------------------------------------------
declare_war_
declared
__endset__
war
__endset__
--------------------------------------------------
provide_diplomatic_assistance
provided
__endset__
diplomatic assistance
__endset__
--------------------------------------------------
mediate_or_arbitrate
mediated
arbitrated
__endset__
disagreement
__endset__
--------------------------------------------------
mediate_national_park_boundary_dispute
mediated
hold
held
__endset__
a meeting
national park boundary dispute
__endset__
with leaders
to resolve the conflict
--------------------------------------------------
negotiate_conflict_
negotiated
__endset__
conflict
__endset__
--------------------------------------------------
dispute_tourism_fee_collection
disputed
__endset__
tourism fee collection
__endset__
--------------------------------------------------
dispute_national_park_expenditures
disputed
__endset__
national park expenditures
__endset__
--------------------------------------------------
sue_over_breach_of_job_contract
sued
litigated
__endset__
__endset__
over breach of job contract
--------------------------------------------------
begin_talks_to_preserve_transborder_national_park
started
__endset__
negotiations
talks
__endset__
to stop plans to build
to preserve transborder national park
--------------------------------------------------
discuss_anti-poaching_progress
discussed
__endset__
discussions
__endset__
over progress made
against poaching
--------------------------------------------------
lobby_to_extend_whaling_moratorium
lobby
lobbied
__endset__
__endset__
to extend whaling moratorium
--------------------------------------------------
lobby_to_end_whaling_moratorium
lobby
lobbied
__endset__
__endset__
to end whaling moratorium
--------------------------------------------------
lobby_for_a_new_oyster_sanctuary
lobby
lobbied
__endset__
__endset__
for a new oyster sanctuary
--------------------------------------------------
discuss_human-wildlife_conflict
discussed
dialogues
__endset__
human wildlife conflict
__endset__
with government officials
regarding conflicts
--------------------------------------------------
conduct_plebiscite
conducted
__endset__
plebiscite
__endset__
--------------------------------------------------
consult_
__endset__
__endset__
--------------------------------------------------
negotiate_for_a_single_tourist_visa
negotiated
__endset__
__endset__
for a single tourist visa
--------------------------------------------------
change_diplomatic_relationship
changed
__endset__
diplomatic relationship
__endset__
--------------------------------------------------
proforeign_demonstration
demonstrated
__endset__
__endset__
for foreigners
--------------------------------------------------
anti-foreign_demonstration
demonstrated
__endset__
__endset__
against foreigners
--------------------------------------------------
investigate
__endset__
__endset__
--------------------------------------------------
investigate_land_subdividing_scheme
investigated
__endset__
land subdividing scheme
__endset__
--------------------------------------------------
investigate_corruption_allegations
investigated
probe
implicated
__endset__
smuggled wildlife
mismanagement
corruption allegations
__endset__
by game officer
--------------------------------------------------
investigate_endangered_plant_smuggling
investigated
__endset__
endangered plant smuggling
__endset__
--------------------------------------------------
domestic_political_action_
__endset__
__endset__
--------------------------------------------------
lobby_to_legalize_sport_hunting
lobby
lobbied
__endset__
__endset__
to legalize sport hunting
--------------------------------------------------
negotiate_increased_tourism_capacity
negotiated
__endset__
an increase
__endset__
in tourism capacity
--------------------------------------------------
petition_to_stop_wildlife-caused_crop_destruction
petitioned
__endset__
__endset__
to stop wildlife caused crop destruction
--------------------------------------------------
petition_for_an_oyster_grounds_lease
petitioned
__endset__
__endset__
for an oyster grounds lease
--------------------------------------------------
petition_for_a_government_subsidy
petitioned
__endset__
__endset__
for a government subsidy
--------------------------------------------------
stop_antelope_translocation
stopped
__endset__
antelope translocation
__endset__
--------------------------------------------------
lobby_to_stop_black_rhino_culling
lobby
lobbied
__endset__
__endset__
to stop black rhino culling
--------------------------------------------------
lobby_to_legalize_rhino_horn_trade
lobby
lobbied
__endset__
__endset__
to legalize rhino horn trade
--------------------------------------------------
sign_private-public_joint_venture_agreement
signed
__endset__
joint private public venture agreement
__endset__
with
--------------------------------------------------
change_in_diplomatic_representation
__endset__
__endset__
--------------------------------------------------
attend_international_event
attended
__endset__
international event
__endset__
--------------------------------------------------
grant_asylum
granted
__endset__
asylum
__endset__
--------------------------------------------------
express_dissatisfaction_with_policy
expressed
__endset__
dissatisfaction
__endset__
with policy
--------------------------------------------------
demand_higher_compensation_for_wildlife-caused_damage
wanted
demanded
__endset__
higher compensation
compensate them
__endset__
for their crops
for wildlife caused damage
--------------------------------------------------
protest_tourism_compensation
protested
__endset__
tourism conpensation
__endset__
--------------------------------------------------
request_higher_percentage_of_national_park_fees
requested
__endset__
a higher percentage
__endset__
of national park fees
--------------------------------------------------
protest_wildlife_export_plan
protested
__endset__
wildlife export plan
__endset__
--------------------------------------------------
protest_national_park_licenses
protested
__endset__
national park licenses
__endset__
--------------------------------------------------
refuse_cattle_vaccination_offer
refused
rejected
__endset__
cattle vaccination offer
offer
__endset__
to vaccinate cattle
--------------------------------------------------
protest_a_harvesting_restriction
protested
__endset__
a harvesting restriction
__endset__
--------------------------------------------------
protest_a_oyster_harvesting
protested
__endset__
a plan
__endset__
to harvest oysters
--------------------------------------------------
verbal:_intend_action
__endset__
__endset__
--------------------------------------------------
threaten:_block_roads_over_debt_dispute
threatened
__endset__
__endset__
to block roads over debt dispute
--------------------------------------------------
threaten:_set_forest_ablaze_to_stop_crop-damaging_wildlife
threatened
__endset__
__endset__
to set forest ablaze
--------------------------------------------------
threaten:_kill_all_crop-damaging_wildlife
called on
threatened
__endset__
officers
__endset__
to take action
to kill all intruding wild animals
or they will
into the area
--------------------------------------------------
verbal:_request_action:_general_type
__endset__
__endset__
--------------------------------------------------
request_increased_anti-poaching
requested
__endset__
an increase
__endset__
in anti-poaching effort
--------------------------------------------------
request_ivory_trade_ban_continuation
requested
__endset__
continuation
__endset__
of ivory trade ban
--------------------------------------------------
request:_make_species_a_protected_species
requested
__endset__
protection
__endset__
for a species
--------------------------------------------------
request:_do_not_support_wildlife_trade
requested
__endset__
__endset__
to not support wildlife trade
--------------------------------------------------
request_investigation_of_excessive_hunting
requested
__endset__
an investigation
__endset__
of excessive hunting
--------------------------------------------------
request:_protect_species_habitat
requested
__endset__
protection
__endset__
for species habitat
--------------------------------------------------
request:_survey_and_mark_national_park_boundaries
requested
__endset__
a survey
__endset__
to mark national park boundaries
--------------------------------------------------
request:_stop_human-wildlife_conflict
raised complaints
appealed
__endset__
__endset__
for urgent intervention
over attacks
on their livestock
from frequent wildlife forays
--------------------------------------------------
request:_remove_maurading_lion
requested
__endset__
removal
__endset__
of a maurading lion
--------------------------------------------------
declare:_will_kill_crop-damaging_elephants
threatened
__endset__
__endset__
to kill crop damaging elephants
--------------------------------------------------
request_to_graze_inside_national_park
requested
__endset__
__endset__
to graze inside national park
--------------------------------------------------
request:_commercialize_elephant_hunting
requested
__endset__
the commercialization
__endset__
of elephant hunting
--------------------------------------------------
offer:_will_stop_poaching_for_livelihood
offered
__endset__
__endset__
to stop poaching in exchange for a livelihood
--------------------------------------------------
impose_resource-use_ban
imposed
__endset__
a resource ban
__endset__
--------------------------------------------------
impose_months_logging_ban
imposed
__endset__
months
__endset__
of a logging ban
--------------------------------------------------
bar_residents_from_farming_land
barred
__endset__
residents
__endset__
from farming land
--------------------------------------------------
stop_wildlife_export_plan
stopped
__endset__
plan
__endset__
to export wildlife
--------------------------------------------------
close_coast_to_krill_fishing
closed
__endset__
coast
__endset__
to krill fishing
--------------------------------------------------
close_an_area_to_oyster_harvesting
closed
__endset__
an area
__endset__
to oyster harvesting
--------------------------------------------------
pass_tourism_industry_stimulus_legislation
passed
__endset__
legislation
__endset__
to stimulate tourism
--------------------------------------------------
give_tax_incentives_to_encourage_tourism_investment
give
gave
__endset__
tax incentives
__endset__
to encourage tourism investment
--------------------------------------------------
pass_environmental_protection_legislation
passed
__endset__
environmental protection legislation
__endset__
--------------------------------------------------
pass_wetlands_protection_legislation
passed
__endset__
wetland protection legislation
__endset__
--------------------------------------------------
set_water_pollution_rules
set down
set
__endset__
water pollution rules
__endset__
--------------------------------------------------
award_epa_personnel
awarded
__endset__
EPA personnel
rangers
__endset__
for exemplary service
--------------------------------------------------
verbal:_comment_on_action
__endset__
__endset__
--------------------------------------------------
negative_ecoreport
published
__endset__
a negative ecoreport
__endset__
--------------------------------------------------
report:_wetlands_heavily_degraded
reported
__endset__
heavy degradation
__endset__
of wetlands
--------------------------------------------------
report:_grasslands_heavily_degraded
reported
__endset__
heavy degradation
__endset__
of grasslands
--------------------------------------------------
report:_human_activities_destroying_forest_belt
reported
__endset__
forest belt destruction
__endset__
from human activities
--------------------------------------------------
report:_region_being_devastated
reported
__endset__
devastation
__endset__
of region
--------------------------------------------------
report:_wildlife_flee_human_encroachment
reported
__endset__
wildlife fleeing human encroachment
__endset__
--------------------------------------------------
report:_possible_lion_poisoning
reported
__endset__
possible poisoning
__endset__
of lions
--------------------------------------------------
report:_mass_dieoff_of_species
reported
__endset__
mass dieoff
__endset__
of species
--------------------------------------------------
report:_animal_populations_are_decreasing
shrank
lost
declined
decreased
showed
was shown
revealed
find
found
described
__endset__
half its elephants
two-thirds
elephants
elephant population
decline due
big mammal populations
lion population has decreased
declining trend
__endset__
over the past
to poaching
of poaching
of its elephants
as poaching thrives
in elephant populations
to have declined
in biodiversity
in red colobus monkey
--------------------------------------------------
report:_disease_endangers_lions
reported
__endset__
lions are endangered
__endset__
by disease
--------------------------------------------------
report:_heavy_ongoing_deforestation
reported
lost
__endset__
annual loss
hectares
__endset__
of trees
of forest
--------------------------------------------------
report:_forest_fragmentation_fosters_monkey_disease
reported
__endset__
monkey disease fostered
__endset__
by forest fragmentation
--------------------------------------------------
report:_lake_is_drying_up
reported
__endset__
drying up
__endset__
of lake
--------------------------------------------------
report:_china_driving_ivory_boom
reported
__endset__
ivory boom driven
__endset__
by china
--------------------------------------------------
report:_much_of_area_meat_is_bushmeat
reported
__endset__
much area meat is bushmeat
__endset__
--------------------------------------------------
report:_civil_war_hurts_tourism
reported
__endset__
tourism hurt
__endset__
by civil war
--------------------------------------------------
positive_ecoreport
reported
__endset__
positive ecoreport
__endset__
--------------------------------------------------
report:_census_shows_species_population_increase
reported
__endset__
increase
__endset__
in species population
in elephant counts
--------------------------------------------------
report:_new_species_found
discovered
reported
__endset__
discovery
new species
__endset__
of new bird species
of new monkey species
--------------------------------------------------
report:_wildlife_conservation_helps_sustainable_development
reported
__endset__
wildlife conservation helps sustainable development
__endset__
--------------------------------------------------
report:_census_of_a_species
reported
__endset__
the census
__endset__
of a species
--------------------------------------------------
report:_only_shoot_lions_older_than_five_years
reported
__endset__
only shoot lions older than five years
__endset__
--------------------------------------------------
protest_national_park_boundaries
protested
__endset__
national park boundaries
__endset__
--------------------------------------------------
send:_letter_to_protest_national_park_boundaries
send
sent
__endset__
letter
__endset__
to protest national park boundaries
--------------------------------------------------
report:_national_tourism_business_is_breaking_even
reported
__endset__
national tourism business is breaking even
__endset__
--------------------------------------------------
run_rhino-horn-is-not-medicine_public_awareness_campaign
embarked
__endset__
__endset__
to reduce demand for rhino
on public awareness campaign
--------------------------------------------------
punish_or_restrict_corrupt_ministers
punished
restricted
__endset__
corrupt ministers
__endset__
--------------------------------------------------
ban_travel_of_corrupt_ministers
banned
__endset__
travel
__endset__
of some corrupt ministers
--------------------------------------------------
prosecute_corrupt_official
prosecuted
__endset__
corrupt official
__endset__
--------------------------------------------------
prosecute_embezzlers
prosecuted
__endset__
embezzlers
__endset__
--------------------------------------------------
fire_or_suspend_corrupt_officials
fired
suspended
__endset__
corrupt officials
corrupt EPA officers
corrupt forestry officers
__endset__
--------------------------------------------------
resign_from_chief_of_epa_position
resigned
__endset__
__endset__
from chief EPA position
--------------------------------------------------
receive_resignation_as_protest_against_condition
received
__endset__
resignation
__endset__
as protest against condition
--------------------------------------------------
appoint_new_epa_director
appointed
__endset__
new EPA director
__endset__
--------------------------------------------------
tighten_wildlife_agreement_or_laws
prioritised
tightened
__endset__
wildlife agreement
wildlife law
sanctions
__endset__
against wildlife crime
--------------------------------------------------
order_local_governments_to_legislate_against_poaching
ordered
__endset__
local governments
__endset__
to legislate against poaching
--------------------------------------------------
veto_pro-hunting_bill
vetoed
__endset__
pro hunting bill
__endset__
--------------------------------------------------
revoke_hunting_rights
revoked
__endset__
hunting rights
__endset__
--------------------------------------------------
legalize_existing_private_reserves
legalized
__endset__
existing private reserves
__endset__
--------------------------------------------------
refuse_reserve_privatization_request
refused
__endset__
request
__endset__
to privatize reserve
--------------------------------------------------
freeze_new_facilities_construction
freeze
froze
__endset__
construction
__endset__
of new facilities
--------------------------------------------------
reject_national_park_development_request
rejected
__endset__
request
__endset__
to develop national park
--------------------------------------------------
stop_rainforest_sale_to_developer
stopped
__endset__
sale
__endset__
of rainforest to developer
--------------------------------------------------
suspend_elephant_trophy_imports
suspended
a suspension
__endset__
elephant trophy imports
__endset__
on elephant trophy imports
elephant trophies
--------------------------------------------------
give_permission_to_shoot_poachers_on_sight
go ahead
give
gave
permitted
__endset__
permission
poachers found in park
__endset__
to shoot poachers on sight
to shoot on sight any poacher
--------------------------------------------------
relax_wildlife_agreement_or_laws
it is now
relaxed
__endset__
wildlife agreement
wildlife law
legal
__endset__
to trade in rhino
--------------------------------------------------
modify_wildlife_act_to_compensate_victims
modified
__endset__
wildlife act
__endset__
to compensate victims
--------------------------------------------------
remove_ivory_ban
removed
__endset__
ban
__endset__
on ivory
--------------------------------------------------
legalize_rhino_horn_trade
legalized
__endset__
trade
__endset__
in rhino horn
--------------------------------------------------
legalize_hunting_on_private_land
legalized
__endset__
hunting
__endset__
on private land
--------------------------------------------------
lighten_penalty_for_endangered_species_trade
lightened
__endset__
penalty
__endset__
for trade in endangered species
--------------------------------------------------
increase_number_of_gorilla_tracking_permits
increased
__endset__
tracking permits
__endset__
for gorilla
--------------------------------------------------
lift_hunting_ban
lifted
__endset__
ban
__endset__
on hunting
--------------------------------------------------
allow_honey_industry_in_national_park
allowed
__endset__
honey industry
__endset__
in national park
--------------------------------------------------
allow_tree_harvesting_in_national_park
allowed
__endset__
harvesting
__endset__
of trees in national park
--------------------------------------------------
suspend_forest_evictions
suspended
__endset__
evictions
__endset__
from forest
--------------------------------------------------
lift_logging_ban
lifted
__endset__
logging ban
__endset__
--------------------------------------------------
host_or_attend_conservation_conference
hosted
attended
sponsored
participated
__endset__
conference
conservation conference
conference on mountain area conservation
wildlife researchers meeting
biodiversity conference
Carnivore Researchers Meeting
sustainable conservation conference
__endset__
on biodiversity
on giraffes
in conference on river management
--------------------------------------------------
host_or_attend_tourism_conference
returned
are set
__endset__
tourism conference
people
expo
__endset__
in tourism
from tourism industry
to benefit
from e-tourism conference
--------------------------------------------------
agree_to_create_wildlife_reserves
agreed
__endset__
__endset__
to create wildlife reserves
--------------------------------------------------
pay_reparations_
pay
paid
__endset__
reparations
__endset__
--------------------------------------------------
pay_ransom_
pay
paid
__endset__
ransom
__endset__
--------------------------------------------------
pay_tribute_
pay
paid
__endset__
tribute
__endset__
--------------------------------------------------
pay_for_goods_or_services_
pay
paid
__endset__
__endset__
for goods or services
--------------------------------------------------
acquire_equipment_for_wildlife_relocation
acquired
__endset__
equipment
__endset__
for wildlife relocation
--------------------------------------------------
freeze_foreign_assets
freeze
froze
__endset__
foreign assets
__endset__
--------------------------------------------------
allow_economic_concession_
allowed
__endset__
economic concession
__endset__
--------------------------------------------------
permit_foreign_economic_passage_
permitted
__endset__
foreign economic passage
__endset__
--------------------------------------------------
economic_intrusion
intruded
__endset__
__endset__
on economic matters
--------------------------------------------------
steal_food_and_crops
steal
stole
__endset__
food and crops
food
crops
__endset__
--------------------------------------------------
steal_livestock
steal
stole
__endset__
livestock
__endset__
--------------------------------------------------
sell_or_trade_:_general_type
__endset__
__endset__
--------------------------------------------------
trade_equipment_for_natural_resources
traded
__endset__
equipment
__endset__
for natural resources
--------------------------------------------------
offer_medical_equipment_for_timber
offered
__endset__
medical equipment
__endset__
for timber
--------------------------------------------------
export_monkeys
exported
__endset__
monkeys
__endset__
to zoo
--------------------------------------------------
import_lions_to_zoo
imported
__endset__
lions
__endset__
to zoo
--------------------------------------------------
import_rhinos
imported
__endset__
rhinos
__endset__
--------------------------------------------------
bid_for_rhino_horn
bid
had promised them
__endset__
Rx000 each
__endset__
for helping him get rhino
--------------------------------------------------
offer_rhino_horn_for_purchase
offered
__endset__
rhino horn
__endset__
for purchase
--------------------------------------------------
purchase_rhino_horn
purchased
__endset__
rhino horn
__endset__
--------------------------------------------------
purchase_one_rhino
purchased
__endset__
rhino
one rhino
__endset__
--------------------------------------------------
offer_rhinos_for_purchase
offered
is inviting bids
is selling
offered
__endset__
rhinos
__endset__
to private buyers
for rhinos
for purchase
--------------------------------------------------
increase_in_economic_assistance
increased
__endset__
economic assistance
__endset__
--------------------------------------------------
expand_in_trade_relations:_general_type
expanded
__endset__
trade relations
__endset__
--------------------------------------------------
begin_inter-country_economic_development_project
begin
began
has begun
__endset__
inter-country economic development project
__endset__
--------------------------------------------------
begin_inter-country_energy_development_project
begin
began
has begun
__endset__
inter-country energy development project
__endset__
--------------------------------------------------
begin_joint_biotechnology_venture
begin
began
has begun
__endset__
joint biotechnology venture
__endset__
--------------------------------------------------
engage_in_joint_research_projects
engaged
__endset__
__endset__
in joint research projects
--------------------------------------------------
shrink_in_trade_relations
shrink
shrank
reduced
__endset__
trade relations
__endset__
--------------------------------------------------
cancel_anti-poaching_patrol_vehicle_purchase
cancelled
__endset__
the purchase
__endset__
of anti-poaching vehicles
--------------------------------------------------
refuse_an_offer_due_to_lack_of_rhino_horn
refused
__endset__
an offer
__endset__
due to lack of rhino horn
--------------------------------------------------
reach_economic_agreement__
reached
__endset__
economic agreement
__endset__
--------------------------------------------------
sign_inter-country_customs_pact
signed
__endset__
inter-country customs pact
__endset__
--------------------------------------------------
provide_humanitarian_aid_or_relief
provided
__endset__
humanitarian aid or relief
__endset__
--------------------------------------------------
economic_integration__
integrated
__endset__
economies
__endset__
--------------------------------------------------
economic_coordination_
coordinated
__endset__
economic activities
__endset__
--------------------------------------------------
sponsor_poaching_raid
sponsored
pay for
__endset__
a poaching raid
a poaching party
__endset__
--------------------------------------------------
economic_consultation_
consulted
__endset__
__endset__
on economic matters
--------------------------------------------------
loan_:_general_type
__endset__
__endset__
--------------------------------------------------
loan_approval:_dollars_for_roads
approved
been included
__endset__
dollars
route
__endset__
for roads
in the lending pipeline
--------------------------------------------------
economic_negotiation_
negotiated
__endset__
an economic question
__endset__
--------------------------------------------------
decrease_in_economic_assistance:_general_type
decreased
__endset__
economic assistance
__endset__
--------------------------------------------------
withold_aid_due_to_corruption_concerns
deferred
__endset__
funding
__endset__
against the corrupt elements
--------------------------------------------------
suspend_anti-corruption_aid
suspended
__endset__
anti-corruption aid
__endset__
--------------------------------------------------
refuse_to_build_wildlife-control_fence
will not be restored
refused
__endset__
wildlife control fence
__endset__
--------------------------------------------------
advise_
__endset__
__endset__
--------------------------------------------------
domestic_economic_action_:_general_type
__endset__
__endset__
--------------------------------------------------
compensate_residents_for_wildlife-caused_deaths
compensated
spend
spent
__endset__
residents affected
following the deaths
__endset__
by wild animals
on compensation
--------------------------------------------------
hold_benefit_lunch_for_lion-caused_cattle_loss_compensation
hosted
hold
held
__endset__
benefit lunch
__endset__
for lion-caused cattle loss compensation
--------------------------------------------------
hold_gorilla_conservation_benefit_dinner
hosted
held
hold
__endset__
benefit dinner
__endset__
to conserve gorillas
--------------------------------------------------
fund_rural_development_project
funded
__endset__
rural development project
__endset__
--------------------------------------------------
begin_a_trade_and_economic_development_trust
begin
began
has begun
__endset__
a trade and economic development trust
__endset__
--------------------------------------------------
fund_arid_land_development
funded
__endset__
aird land devlopment
__endset__
--------------------------------------------------
build_fences_to_rehabilitate_drylands
build
built
__endset__
fences
__endset__
to rehabilitate drylnads
--------------------------------------------------
fund_elephant_control_trenches
funded
__endset__
elephant control trenches
__endset__
--------------------------------------------------
plan_water_storage_upgrades
unveiled
funded
__endset__
water projects
water provision
__endset__
to end conflicts
through rhino-related programmes
--------------------------------------------------
fund_watershed_management_project
funded
__endset__
watershed management project
__endset__
--------------------------------------------------
complete_road_building_project
completed
__endset__
road building project
__endset__
--------------------------------------------------
construct_a_road
constructed
improved
__endset__
road
access
new tarmac road
__endset__
--------------------------------------------------
build_road_through_np
build
built
__endset__
road
__endset__
through national park
--------------------------------------------------
increase_wildlife_damage_control_measures
increased
__endset__
wildlife damage control measures
__endset__
--------------------------------------------------
construct_reserve_barriers
installed
__endset__
boom gates
__endset__
on access roads
--------------------------------------------------
build_wildlife-control_fence
build
built
installed
erected
__endset__
fence
electric fence
electric wildlife control fence
__endset__
along
--------------------------------------------------
dig_wildlife-control_trench
dig
dug
__endset__
trench
wildlife-control trench
trenches
__endset__
to block park animals
to prevent elephants from crossing
--------------------------------------------------
construct_predator_proof_livestock_enclosures
constructed
__endset__
predator-proof livestock enclosures
__endset__
--------------------------------------------------
build_a_baboon_fence
erected
build
built
__endset__
baboon fence
baboon-proof fence
__endset__
--------------------------------------------------
fund_wildlife_management_education_grant
funded
__endset__
wildlife management education grant
__endset__
--------------------------------------------------
fund_conservation_education
funded
__endset__
conservation education
__endset__
--------------------------------------------------
fund_ecology_research_center
funded
__endset__
ecology research center
__endset__
--------------------------------------------------
fund_conservation_project
funded
__endset__
conservation project
__endset__
--------------------------------------------------
construct_a_corridor_for_wildlife_migration
constructed
connected
opened
__endset__
tunnel
elephant underpass
__endset__
for elephants
--------------------------------------------------
pay_residents_to_protect_wildlife
pay
paid
funded
__endset__
residents
__endset__
to protect wildlife
to protect turtle nests
--------------------------------------------------
train_new_anti-poaching_rangers
graduated
tested
trained
send
sent
undergo
underwent
__endset__
new method
rangers
military training
specialized training
__endset__
after training
to detect poaching
in counter-poaching
to arrest poachers
to fight poaching
to poacher threats
--------------------------------------------------
train_anti-poaching_dogs
financed
trained
__endset__
purchase and training
anti-poaching dogs
__endset__
to sniff out hidden
--------------------------------------------------
plant_trees
planted
seeked
begin
has begun
began
__endset__
tree planting campaign
tree planting
an initiative
acacia trees
trees
__endset__
to promote
to plant some trees
in agroforestry campaign
--------------------------------------------------
create_a_private_wildlife_reserve
created
opened
introduced
converted
obtained
__endset__
private wildlife reserve
new conservancy
wildlife reserve
ranch
conservation rights
__endset__
to_wildlife_reserve
in negotiations
to expand the acreage
to the ranch
--------------------------------------------------
privatize_game_reserve
privatized
__endset__
game reserve
__endset__
--------------------------------------------------
run:_sport_hunting_tourism
run
ran
__endset__
sport hunting operation
__endset__
--------------------------------------------------
invest_in_tourism_infrastructure
trained
begin
began
has begun
started
launched
__endset__
tourist guides
campaign
batwa cultural trail initiative
project
national park promotion campaign
__endset__
to encourage tourism
to increase avi-tourism
to rhabilitate old hotels
--------------------------------------------------
create_tourism_protection_police_force
created
__endset__
tourism protection police force
__endset__
--------------------------------------------------
upgrade_national_park_facilities
upgraded
build
built
__endset__
national park facilities
national park airstrip
national park airstrip and bridge
__endset__
--------------------------------------------------
build_tourist_lodges
announced
opened
renovated
set up
__endset__
their opening
tourist lodge
tented safari camp
safari lodge
cottages
__endset__
of a tented safari camp
--------------------------------------------------
open_new_tourism_accommodation
opened
__endset__
new accommodation
__endset__
--------------------------------------------------
launch_new_tourism_itinerary
launched
__endset__
new tourism itinerary
__endset__
--------------------------------------------------
rebuild_fence_around_reserve
rebuild
rebuilt
__endset__
fence
__endset__
around reserve
--------------------------------------------------
start_rhino_viewing_facility
started
__endset__
rhino viewing facility
__endset__
--------------------------------------------------
start_elephant_orphanage_project
rescue and rehabilitate
a new project onboard
__endset__
young elephants orphaned
elephant orphanage project
by illegal poaching
__endset__
--------------------------------------------------
increase_national_park_user_fees
increased
__endset__
national park user fees
__endset__
--------------------------------------------------
raise_national_park_leases
raised
__endset__
national park leases
__endset__
--------------------------------------------------
distribute_tourism_revenue_to_residents
distributed
__endset__
tourism revenue
national park revenue
__endset__
to rural residents
--------------------------------------------------
employ_pastoralists_in_tourism_venues
employed
get
got
__endset__
pastoralists
token
__endset__
to entertain tourists
in tourism venues
--------------------------------------------------
experience_financial_shortfall
experienced
__endset__
financial shortfall
__endset__
--------------------------------------------------
experience_tourism_loss_due_to_wildlife_exodus
experienced
__endset__
tourism loss
__endset__
due to wildlife exodus
--------------------------------------------------
experience_tourism_decrease
experienced
dropped
are
__endset__
facing difficult times
__endset__
following low tourists numbers
in the number
of tourists
--------------------------------------------------
experience_percent_national_park_revenue_increase
experienced
__endset__
some percent national park revenu increase
__endset__
--------------------------------------------------
experience_tourism_revenue_increase
experienced
increased
has risen
number
__endset__
toursim revenue
a windfall
__endset__
in tourism
of local tourists
--------------------------------------------------
experience_national_park_visitor_increase
experienced
__endset__
increasing number
__endset__
of national park visitors
--------------------------------------------------
increase_epa_funding_by_percent
increased
__endset__
EPA funding
__endset__
by xx percent
--------------------------------------------------
reach_public-private_economic_agreement
reached
__endset__
public-private economic agreement
__endset__
--------------------------------------------------
pay_commission_to_park-visit_organizers
pay
paid
__endset__
commission
__endset__
to park-visit organizers
--------------------------------------------------
negotiate_national_park_concessions
negotiated
__endset__
national park concessions
__endset__
--------------------------------------------------
erode_soil_through_excessive_cultivation
eroded
__endset__
soil
__endset__
through excessive cultivation
--------------------------------------------------
enter_a_refugee_camp_in_large_numbers
entered
__endset__
refugee camp
__endset__
in large numbers
--------------------------------------------------
drown_from_flood
drowned
__endset__
__endset__
from flood
--------------------------------------------------
experience_property_damage_from_heavy_rains
experienced
__endset__
property damage
__endset__
from heavy rains
--------------------------------------------------
starve_due_to_drought
starved
__endset__
__endset__
due to drought
--------------------------------------------------
experience_famine_due_to_drought
experienced
__endset__
famine
__endset__
due to drought
--------------------------------------------------
lose_cattle_due_to_drought
lose
lost
__endset__
cattle
__endset__
due to drought
--------------------------------------------------
experience_severe_food_shortages
experienced
__endset__
severe food shortages
__endset__
--------------------------------------------------
open_gold_mine
opened
__endset__
gold mine
__endset__
--------------------------------------------------
issue_a_conservation_bond
issued
__endset__
conservation bond
__endset__
--------------------------------------------------
hire_epa_staff
hired
__endset__
EPA staff
__endset__
--------------------------------------------------
economic_grant_:_general_type
__endset__
__endset__
--------------------------------------------------
donate_dollars_to_rural_development
donated
__endset__
dollars
__endset__
to rural development
--------------------------------------------------
donate_to_reserve_barriers_project
donated
__endset__
__endset__
to reserve barriers project
--------------------------------------------------
donate_dollars_for_rhino_fence
donated
__endset__
dollars
__endset__
for rhino fence
--------------------------------------------------
invest_dollars_in_rural_development
invested
__endset__
dollars
__endset__
in rural development
--------------------------------------------------
donation_to:_rural_development_project
__endset__
__endset__
--------------------------------------------------
donate_dollars_to_eradicate_rinderpest
donated
__endset__
dollars
__endset__
to eradicate rinderpest
--------------------------------------------------
donate_dollars_to_conservation_through_rural_development
donated
__endset__
dollars
__endset__
to conservation through rural development
--------------------------------------------------
donate_dollars_to_arid_land_development
donated
__endset__
dollars
__endset__
to arid land development
--------------------------------------------------
donate_dollars_for_water_storage_upgrades
donated
__endset__
dollars
__endset__
for water storage upgrades
--------------------------------------------------
donate_dollars_for_irrigation_projects
donated
__endset__
dollars
__endset__
for irrigation projects
--------------------------------------------------
donate_dollars_for_roads
donated
__endset__
dollars
__endset__
for roads
--------------------------------------------------
donate_dollars_to_conservation_project
awarded
financed
raised
__endset__
grant
project
__endset__
for wildlife conservation
for elephant conservation
to improve housings
in partnership with
--------------------------------------------------
donate_dollars_for_ecosystem_management
donated
__endset__
dollars
__endset__
for ecosystem management
--------------------------------------------------
donate_dollars_to_build_national_park_improvements
donated
__endset__
dollars
__endset__
to build national park improvements
--------------------------------------------------
donate_dollars_for_wildlife_capture_equipment
donated
__endset__
dollars
__endset__
for wildlife capture equipment
--------------------------------------------------
donate_dollars_for_anti-poaching_patrols
donated
invested
__endset__
dollars
million
__endset__
in anti-poaching patrols
for anti-poaching
to fund efforts to combat rhino poaching
--------------------------------------------------
donate_money_for_black_rhino_anti-poaching
donated
__endset__
money
__endset__
for black rhino anti-poaching
--------------------------------------------------
donate_anti-poaching_equipment
donated
__endset__
anti-poaching equipment
__endset__
--------------------------------------------------
donate_data_acquisition_equipment
donated
__endset__
data acquisition equipment
__endset__
--------------------------------------------------
donate_dollars_for_communication_system
donated
__endset__
dollars
__endset__
for communication system
--------------------------------------------------
donate_radios_for_anti-poaching_patrols
donated
__endset__
radios
__endset__
for anti-poaching patrols
--------------------------------------------------
donate_vehicles_for_anti-poaching_patrols
donated
__endset__
vehicles
__endset__
for anti-poaching patrols
--------------------------------------------------
donate_ivory_detectors_for_anti-poaching_patrols
donated
__endset__
ivory detectors
__endset__
for anti-poaching patrols
--------------------------------------------------
donate_equipment_for_anti-poaching_enforcement
purchased
received
donated
installed
pledged
equipped
get
got
supported
being set up
made available
are being tested
__endset__
wildlife
a supply
patrol equipment
cameras
scouts
additional protection
night vision equipment
drones
helicopter
a military helicopter
a gun-shot detection system
quad vehicles
radios
support
__endset__
with a loan
with the donation
to provide a helicopter
by providing technology
of veterinary wound rinse
to fight poaching
to combat poachers
with equipment
for anti-poaching
in a battle
in the anti-poaching
from NGO
backed by
of a light aeroplane
to boost the battle against poaching
to protect rhinos
with funding
--------------------------------------------------
donate_bicycles_to_replace_those_destroyed_by_wildlife
donated
__endset__
bicycles
__endset__
to replace those destroyed by wildlife
--------------------------------------------------
donate_farm_tools_to_reformed_poachers
donated
__endset__
farm tools
__endset__
to reformed poachers
--------------------------------------------------
donate_to_establish_wildlife_trust_fund
donated
__endset__
__endset__
to establish wildlife trust fund
--------------------------------------------------
donate_for_wildlife_management_education_grant
donated
__endset__
for wildlife management education grant
__endset__
--------------------------------------------------
sponsor_veterinarian_training_program
sponsored
__endset__
veterinarian training program
__endset__
--------------------------------------------------
donate_dollars_for_tourism_marketing
donated
__endset__
dollars
__endset__
for tourism marketing
--------------------------------------------------
donate_school_supplies
give
gave
provided
__endset__
desks
solar lighting
__endset__
to the primary school
--------------------------------------------------
confiscate_or_nationalize:_general_type
confiscated
nationalized
__endset__
property
__endset__
--------------------------------------------------
create_a_new_national_park
created
__endset__
a new national park
__endset__
--------------------------------------------------
convert_forests_to_national_parks
converted
__endset__
forest
__endset__
to national park
--------------------------------------------------
create_new_wildlife_reserve
gazzetted
elevated
__endset__
region
land
national park
wildlife sanctuary
national reserve
reserve
protected area
forests
__endset__
into protected areas
in the Kenya Gazette
to a national park
--------------------------------------------------
expand_national_park_boundaries
approved
__endset__
the expansion
__endset__
of park boundaries
--------------------------------------------------
expand_rhino_sanctuary_boundaries
expanded
__endset__
rhino sanctuary boundaries
__endset__
--------------------------------------------------
open_rhino_sanctuary
opened
__endset__
rhino sanctuary
__endset__
--------------------------------------------------
merge_reserve_with_national_park
merged
__endset__
reserve
__endset__
with national park
--------------------------------------------------
seize_elephant_ivory
seized
seizure
discovered
impounded
arrested
find
found
confiscated
__endset__
container
suspects
man
ivory
tusks
__endset__
in posession
by customs officials
of ivory
with ivory
--------------------------------------------------
seize_rhino_horn
arrested
find
found
intercepted
seized
confiscated
__endset__
consignment
man
__endset__
in possession
of rhino horn
--------------------------------------------------
seize_wildlife_from_poachers
seized
confiscated
__endset__
wildlife
__endset__
from poachers
--------------------------------------------------
seize_crate_of_smuggled_wildlife
take
took
was taken
confiscated
__endset__
Snake Park
__endset__
public viewing
--------------------------------------------------
rescue_chimpanzees_from_poachers
recovered
__endset__
chimpanzee
__endset__
from poachers
--------------------------------------------------
seize_bushmeat
seized
__endset__
bushmeat
__endset__
--------------------------------------------------
seize_stolen_forest_products
impounded
seized
__endset__
logged rosewood
__endset__
--------------------------------------------------
seize_idle_private_land_for_the_poor
seized
__endset__
idle private land
__endset__
for the poor
--------------------------------------------------
repossess_illegally_taken_land
repossessed
__endset__
illegally taken land
__endset__
--------------------------------------------------
return_to_the_government_illegally_acquired_property
returned
__endset__
illegally acquired property
__endset__
to the government
--------------------------------------------------
impound_cattle
impounded
seized
__endset__
cattle
__endset__
--------------------------------------------------
collect_and_burn_wildlife_products
destroyed
collected
__endset__
stockpile
tusks and burn them
__endset__
of ivory
to protect wildlife
--------------------------------------------------
enact_status_quo_management_strategy
enacted
__endset__
status quo management strategy
__endset__
--------------------------------------------------
enact_legal_trade_alone_management_strategy
enacted
__endset__
legal trade alone management strategy
__endset__
--------------------------------------------------
open_reserve_to_settlement
give
gave
given
degazetted
__endset__
boundaries
village
reserve
hectares
park
parts of the Gombe National Park
National Park
__endset__
to residents
to allow
--------------------------------------------------
reduce_game_reserve_size
grabbed
degazetted
reduced
colonised
__endset__
national game reserves
game reserve
game reserve size
__endset__
of game reserves
to extend grazing
--------------------------------------------------
open_an_area_to_oyster_harvesting
opened
__endset__
an area
__endset__
to oyster harvesting
--------------------------------------------------
sell_grazing_land
battled
cut
sell
sold
__endset__
game hunters
fences
grazing land
__endset__
for grazing land
in search of grazing land
to hunting company
--------------------------------------------------
abandon_settlement
abandoned
__endset__
settlement
__endset__
--------------------------------------------------
indirectly_damage_wildlife_habitat
indirectly damaged
__endset__
wildlife habitat
__endset__
--------------------------------------------------
destroy_lake
destroyed
__endset__
lake
__endset__
from farming
from industry
--------------------------------------------------
reduce_lake_level_through_excessive_usage
reduced
__endset__
lake level
__endset__
through excessive usage
--------------------------------------------------
overuse_roads_and_cause_bird_population_decline
overused
caused
__endset__
roads
bird population
__endset__
to decline
--------------------------------------------------
electrocute_birds_on_transmission_lines
electrocuted
__endset__
birds
__endset__
on transmission lines
--------------------------------------------------
kill_turtles_with_nets
killed
__endset__
turtles
__endset__
with nets
--------------------------------------------------
block_migration_routes_with_settlements
expressed concern
blocked
__endset__
migration routes
__endset__
with settlements
over the closure
of wildlife corridors
--------------------------------------------------
scare_away_elephants_with_translocation_helicopter
scare away
frightened
__endset__
elephants
__endset__
with translocation helicopter
--------------------------------------------------
dry_up_reservoir_with_sand_harvesting
dry up
dried up
__endset__
reservoir
__endset__
with sand harvesting
--------------------------------------------------
perform_illegal_logging
illegally logged
__endset__
rosewood
__endset__
--------------------------------------------------
clear_new_land
cleared
__endset__
new land
__endset__
--------------------------------------------------
burn_wetlands_and_displace_wildlife
burned
__endset__
wetlands and displace wildlife
__endset__
--------------------------------------------------
destroy_wetlands_through_development
destroyed
__endset__
wetlands
__endset__
through development
--------------------------------------------------
degrade_watershed_through_mining_activities
degraded
__endset__
watershed
__endset__
through mining activities
--------------------------------------------------
degrade_forest_through_over-grazing_and_tree_removal
degraded
__endset__
forest
__endset__
through over-grazing and tree removal
through illegally grazing
--------------------------------------------------
destroy_forest_through_burning_and_tree_removal
destroyed
__endset__
forest
__endset__
through burning and tree removal
--------------------------------------------------
use_technology_to_find_wildlife_habitat
used
__endset__
technology
__endset__
to find wildlife habitat
--------------------------------------------------
use_mobile_phones_to_find_wildlife_habitat
used
__endset__
mobile phones
__endset__
to find wildlife habitat
--------------------------------------------------
install_tracking_devices_on_wildlife
installed
__endset__
tracking devices
animal tracking system
__endset__
on wildlife
--------------------------------------------------
upgrade_habitat-management_computer_systems
upgraded
__endset__
habitat management computer systems
__endset__
--------------------------------------------------
conduct_wildlife_abundance_survey
concluded
launched
__endset__
census
aerial count
__endset__
of herbivores
of elephants
--------------------------------------------------
translocate_animals
translocated
__endset__
animals
__endset__
--------------------------------------------------
translocate_crocodiles
translocated
__endset__
crocodiles
__endset__
--------------------------------------------------
relocate_marauding_crocodile
relocated
__endset__
marauding crocodile
__endset__
--------------------------------------------------
translocate_elephants
translocated
__endset__
elephants
__endset__
from region to reserve
--------------------------------------------------
translocate_buffaloes
translocated
__endset__
buffaloes
__endset__
from ranch to national park
--------------------------------------------------
translocate_rhinos
translocated
relocated
moved
starts moving
begins
began
has begun
conducted
carried out
__endset__
rhino captures
rhinos
rhinos outside country
black rhinos
white rhino
relocate
relocation
relocation exercise
__endset__
to safe zones
in fight against poaching
to stem the illicit
to fight poaching
to protect them
to create a stronghold
from location xx
of a white rhino
of a black rhino
--------------------------------------------------
translocate_giraffes
transferred
translocated
__endset__
giraffes
__endset__
to park
--------------------------------------------------
introduce_rhinos_into_region
introduced
__endset__
rhinos
__endset__
into region
--------------------------------------------------
introduce_black_rhinos_into_region
introduced
__endset__
black rhinos
__endset__
into region
--------------------------------------------------
introduce_white_rhinos_into_region
introduced
__endset__
white rhinos
__endset__
into region
--------------------------------------------------
introduce_antelopes_into_region
introduced
__endset__
antelopes
__endset__
into region
--------------------------------------------------
introduce_lions_into_region
transferred
reintroduced
introduced
__endset__
introduction
lions
__endset__
of lions
to park
in park
into region
--------------------------------------------------
rescue_wildlife
rescued
__endset__
wildlife
__endset__
--------------------------------------------------
rescue_lion_cubs
rescued
__endset__
lion cubs
__endset__
--------------------------------------------------
rescue_cheetah_cubs
bring
brought
rescued
__endset__
cheetah cub
cheetah cubs
__endset__
to the Conservancy
--------------------------------------------------
rescue_python
rescued
__endset__
python
__endset__
--------------------------------------------------
kill_marauding_wildlife
killed
__endset__
marauding wildlife
__endset__
--------------------------------------------------
shoot_marauding_elephants
shoot
shot
killed
__endset__
marauding elephants
__endset__
--------------------------------------------------
kill_man-eating_lion
killed
__endset__
man-eating lion
__endset__
--------------------------------------------------
kill_goat-eating_hyenas
been killed
killed
__endset__
goat-eating hyenas
hyenas
__endset__
--------------------------------------------------
kill_crop_destroying_baboons
killed
__endset__
baboons
__endset__
by vermin control officials
--------------------------------------------------
innoculate_wildlife_against_anthrax
innocluated
__endset__
wildlife
__endset__
against anthrax
--------------------------------------------------
dehorn_or_microchip_rhinos
implanted
__endset__
microchips
__endset__
in every rhino
--------------------------------------------------
conduct_de-snaring_and_resuscitation_patrols
conducted
__endset__
de-snaring and resuscitation patrols
__endset__
--------------------------------------------------
guard_crops_against_marauding_wildlife
guarded
__endset__
crops
__endset__
against marauding wildlife
--------------------------------------------------
poach_for_cash
poached
__endset__
__endset__
for cash
--------------------------------------------------
poach_lions
poached
__endset__
lions
__endset__
--------------------------------------------------
poach_elephants
poached
shoot
shot
find
found
killed
slaughtered
__endset__
elephant
elephants
bull
__endset__
in park
in reserve
--------------------------------------------------
poach_rhinos
poached
shoot
shot
killed
__endset__
rhinos
black rhinos
white rhinos
__endset__
--------------------------------------------------
sell_few_rhino_horns
find
found
shoot
shot
shot dead
poached
killed
discovered
sell
sold
__endset__
white rhinos
black rhinos
a white rhino
a rhino
rhino
rhinos
__endset__
of dead rhinos
by poachers
game reserve
in the section
in park
--------------------------------------------------
sell_several_rhino_horns
sell
sold
__endset__
rhino horns
__endset__
--------------------------------------------------
sell_many_rhino_horns
hit
__endset__
a new annual record
__endset__
of rhinos killed
--------------------------------------------------
poach_for_food
poached
shoot
shot
killed
hunted
__endset__
animals
wildlife
bushmeat
__endset__
for food
--------------------------------------------------
increase_the_use_of_snare_traps
increased
were
__endset__
the use
animal traps
__endset__
of snare traps
of all kinds
--------------------------------------------------
poach_for_protection
poached
__endset__
__endset__
for protection
--------------------------------------------------
poison_wildlife_to_protect_livestock
poisoned
__endset__
wildlife
leopards
lions
elephants
__endset__
to protect livestock
--------------------------------------------------
kill_lions_for_livestock_predation
killed
__endset__
lion
lions
__endset__
to guard against herders
for their livestock predation
for livestock predation
--------------------------------------------------
poach_to_protest
poached
__endset__
__endset__
to protest
--------------------------------------------------
poach_wildlife_for_rituals
poached
__endset__
lions
wildlife
__endset__
for rituals
--------------------------------------------------
do_nothing
do
__endset__
nothing
__endset__
--------------------------------------------------
smuggle_wildlife
tried
captured
smuggled
__endset__
python
iguanas
birds
wildlife
__endset__
to smuggle
out of country
across border
--------------------------------------------------
legally_harvest_wildlife
legally harvested
__endset__
wildlife
krill
oysters
__endset__
--------------------------------------------------
collect_eggs_for_crocodile_farm
collected
__endset__
eggs
__endset__
for crocodile farm
--------------------------------------------------
take_legal_employment
take
took
was taken
__endset__
legal employment
__endset__
--------------------------------------------------
collect_ecological_data
collected
__endset__
ecological data
__endset__
--------------------------------------------------
no_action
__endset__
__endset__
--------------------------------------------------
ecosystem_state
__endset__
__endset__
--------------------------------------------------
disease_outbreak_kills_wildlife
reported
DEAD
killed
__endset__
disease
hippos
hippos and buffalos
flamingos
rhinos
__endset__
in wild animals
from Anthrax
from disease outbreak
--------------------------------------------------
drought_induced_anthrax_kills_zebras
killed
__endset__
zebras
__endset__
by drought-induced anthrax
--------------------------------------------------
post-drought_bloating_kills_wildlife
killed
__endset__
wildlife
__endset__
by post-drought bloating
--------------------------------------------------
anthrax_kills_hippos
killed
__endset__
hippos
__endset__
from anthrax
of anthrax
--------------------------------------------------
flamingos_die_due_to_shrinking_lake
die
died
__endset__
flamingos
__endset__
due to shrinking lake
--------------------------------------------------
wildlife_trample_crops
decried
trampled
destroyed
__endset__
the destruction
mangoes tomatoes
uproots crops
crops and livestock
crops and force school closure
__endset__
of their crops
on his farm
by elephants
by baboons
--------------------------------------------------
wildlife_attack_livestock
mauled
killed
was eaten
attacked
__endset__
cattle
goats
sheep
livestock
__endset__
by hyenas
by hippos
by lions
--------------------------------------------------
wildlife_attack_residents
attacked
injured
trampled
killed
mauled
__endset__
rural residents and livestock
herder
rural residents and crops
rural residents and livestock
residents
boy
woman
fishermen
__endset__
for food
by buffalo
to death herder
to death tourists
to death some rural residents
by elephant
by lions
by cheetahs
by leopard
by elephant
by stray elephant
by chimpanzees
by hippos
by hippopotamus
by hyenas
by beasts
--------------------------------------------------
wildlife_counts_increase
increased
boomed
__endset__
number of animals
wildlife populations
__endset__
in wildlife population
in flamingo population
in parks
--------------------------------------------------
rhino_gives_birth
give
gave
__endset__
rhino
birth
__endset__
to calf
--------------------------------------------------
reintroduced_antelope_die
died
__endset__
reintroduced antelope
__endset__
--------------------------------------------------
wildlife_return_to_region
spotted
__endset__
wild dogs
__endset__
after a long absence
--------------------------------------------------
animals_die_from_drought
leads to
died
__endset__
wildlife deaths
animals
__endset__
drought
from drought
because of drought
