# Supplementary material for: Protocol to discover machine-readable entities of the ecosystem management actions taxonomy
Source: STAR Protoc. 2024 Jun 13;5(2):103125. doi: 10.1016/j.xpro.2024.103125 (PMC11225903; doi:10.1016/j.xpro.2024.103125)
Supplement: Data S1. Java scripts for implementation of EMAT, related to the key resources table [file mmc1.zip › keyresources/Parseresult.java]

public class Parseresult extends ResultEntry {

/* Variables beginning with "ret" are returned values from an artisan,
   and variables beginning with "rec" are received values to an artisan
   sent by the impresario. */

public String retsource, retmaincountry;
public String retdbentity[] = new String[Id.NMSENS];
public Integer rettasknm, retarticleid, retnmtextsentences, retdbentitysize;
public Double retstorydate;

public String retactrstrng[] = new String[Id.NMACTNS];
public String retsbjctstrng[] = new String[Id.NMACTNS];
public String retaction[] = new String[Id.NMACTNS];
public String retctrystrng[] = new String[Id.NMACTNS];
public String retrgnstrng[] = new String[Id.NMACTNS];
public Integer retnmstoryactions;
public Integer retmonth[] = new Integer[Id.NMACTNS];
public Integer retday[] = new Integer[Id.NMACTNS];
public Integer retyear[] = new Integer[Id.NMACTNS];
public Integer retactmonth[] = new Integer[Id.NMACTNS];
public Integer retactday[] = new Integer[Id.NMACTNS];
public Integer retactyear[] = new Integer[Id.NMACTNS];
public Integer retnmactors[] = new Integer[Id.NMACTNS];
public Integer retnmsubjects[] = new Integer[Id.NMACTNS];
public Integer retnmcountries[] = new Integer[Id.NMACTNS];
public Integer retnmregions[] = new Integer[Id.NMACTNS];

public Parseresult() {
}
    
// ------------------------------------------------------------------

public Parseresult(int tasknm, int articleid, double storydate, String source,
   String maincountry, int nmtextsentences, int dbentitysize,
   String dbentity[], int nmstoryactions, int month[], int day[],
   int year[], int actmonth[], int actday[], int actyear[],
   int nmactors[], int nmsubjects[], int nmcountries[], int nmregions[],
   String actrstrng[], String sbjctstrng[], String action[],
   String ctrystrng[], String rgnstrng[]) {

int i;

// Load story-level items.

this.rettasknm = Integer.valueOf(tasknm);
this.retarticleid = Integer.valueOf(articleid);
this.retstorydate = Double.valueOf(storydate);
this.retsource = source;
this.retmaincountry = maincountry;
this.retnmtextsentences = Integer.valueOf(nmtextsentences);
this.retdbentitysize = Integer.valueOf(dbentitysize);

for (i = 0; i < dbentitysize; ++i) {
   this.retdbentity[i] =  dbentity[i];
}

// Load story actions.

this.retnmstoryactions = Integer.valueOf(nmstoryactions);
for (i = 0; i < nmstoryactions; ++i) {
   this.retmonth[i] = Integer.valueOf(month[i]);
   this.retday[i] = Integer.valueOf(day[i]);
   this.retyear[i] = Integer.valueOf(year[i]);
   this.retactmonth[i] = Integer.valueOf(actmonth[i]);
   this.retactday[i] = Integer.valueOf(actday[i]);
   this.retactyear[i] = Integer.valueOf(actyear[i]);
   this.retnmactors[i] = Integer.valueOf(nmactors[i]);
   this.retnmsubjects[i] = Integer.valueOf(nmsubjects[i]);
   this.retnmcountries[i] = Integer.valueOf(nmcountries[i]);
   this.retnmregions[i] = Integer.valueOf(nmregions[i]);
   this.retactrstrng[i] = actrstrng[i];
   this.retsbjctstrng[i] = sbjctstrng[i];
   this.retaction[i] = action[i];
   this.retctrystrng[i] = ctrystrng[i];
   this.retrgnstrng[i] = rgnstrng[i];
}
}
}
