# Supplementary material for: Protocol to discover machine-readable entities of the ecosystem management actions taxonomy
Source: STAR Protoc. 2024 Jun 13;5(2):103125. doi: 10.1016/j.xpro.2024.103125 (PMC11225903; doi:10.1016/j.xpro.2024.103125)
Supplement: Data S1. Java scripts for implementation of EMAT, related to the key resources table [file mmc1.zip › keyresources/Parsetask.java]

public class Parsetask extends TaskEntry {

/* Variables beginning with "ret" are returned values from an artisan,
   and variables beginning with "rec" are received values to an artisan
   sent by the impresario. */

public Integer rectasknm, recarticleid, recnmsentences, recnmtextsentences;

public Integer[] recnmsenwrds = new Integer[Id.NMSENS];
public Integer[] recnmtextsenwrds = new Integer[Id.NMSENS];

public String recsoupstring;

public String[][] recsentence = new String[Id.NMSENS][Id.NMWRDS];
public String[][] rectextsentence = new String[Id.NMSENS][Id.NMWRDS];

static int tasknm = -1, nmtasks = 0;

public Parsetask() {
}

// ---------------------------------------------------------------------

public Parsetask(int tasknm, int articleid, String soupstring,
      int nmsentences, int nmsenwrds[], String sentence[][],
      int nmtextsentences, int nmtextsenwrds[],
      String textsentence[][]) {

int i, j;

this.rectasknm = Integer.valueOf(tasknm);
this.recarticleid = Integer.valueOf(articleid);
this.recsoupstring = soupstring;

this.recnmsentences = Integer.valueOf(nmsentences);
for (i = 0; i < this.recnmsentences; ++i) {
   this.recnmsenwrds[i] = nmsenwrds[i];
   for (j = 0; j < this.recnmsenwrds[i]; ++j) {
      this.recsentence[i][j] = sentence[i][j];
   }
}

this.recnmtextsentences = Integer.valueOf(nmtextsentences);
for (i = 0; i < this.recnmtextsentences; ++i) {
   this.recnmtextsenwrds[i] = nmtextsenwrds[i];
   for (j = 0; j < this.recnmtextsenwrds[i]; ++j) {
      this.rectextsentence[i][j] = textsentence[i][j];
   }
}
}

// ---------------------------------------------------------------------

public ResultEntry execute() {

int i, j, tasknm, articleid;

tasknm = rectasknm.intValue();
articleid = recarticleid.intValue();

Storyparse.nmsentences = recnmsentences.intValue();
for (i = 0; i < Storyparse.nmsentences; ++i) {
   Storyparse.nmsenwrds[i] = recnmsenwrds[i].intValue();
   for (j = 0; j < Storyparse.nmsenwrds[i]; ++j) {
      Storyparse.sentence[i][j] = recsentence[i][j];
   }
}

Storyparse.nmtextsentences = recnmtextsentences.intValue();
for (i = 0; i < Storyparse.nmtextsentences; ++i) {
   Storyparse.nmtextsenwrds[i] = recnmtextsenwrds[i].intValue();
   for (j = 0; j < Storyparse.nmtextsenwrds[i]; ++j) {
      Storyparse.textsentence[i][j] = rectextsentence[i][j];
   }
}

Id.printf_("received tasknm= " + tasknm + " articleid= " + articleid);

// Parse the story.

if (Storyparse.parse_a_story_(articleid, recsoupstring) == 1) {
   articleid *= -1;
}
   
// Return actions.

return new Parseresult(tasknm, articleid, Storyparse.storydate,
   Storyparse.source, Storyparse.maincountry, Storyparse.nmtextsentences,
   Storyparse.dbentitysize, Storyparse.dbentity,
   Storyparse.nmstoryactions, Storyparse.storyaction_month,
   Storyparse.storyaction_day, Storyparse.storyaction_year,
   Storyparse.storyaction_actmonth, Storyparse.storyaction_actday,
   Storyparse.storyaction_actyear, Storyparse.storyaction_nmactors,
   Storyparse.storyaction_nmsubjects, Storyparse.storyaction_nmcountries, 
   Storyparse.storyaction_nmregions, Storyparse.storyaction_actrstrng,
   Storyparse.storyaction_sbjctstrng, Storyparse.storyaction_action,
   Storyparse.storyaction_ctrystrng, Storyparse.storyaction_rgnstrng);
}
}
