# Supplementary material for: Protocol to discover machine-readable entities of the ecosystem management actions taxonomy
Source: STAR Protoc. 2024 Jun 13;5(2):103125. doi: 10.1016/j.xpro.2024.103125 (PMC11225903; doi:10.1016/j.xpro.2024.103125)
Supplement: Data S1. Java scripts for implementation of EMAT, related to the key resources table [file mmc1.zip › keyresources/Parseworker.java]

public final class Parseworker implements Runnable {
private final int threadnm;
private final int nmsentences;
private final int nmtextsentences;
private final int articleid;

Parseworker(int threadnm, int nmsentences, int nmtextsentences, int articleid) {
   this.threadnm = threadnm;
   this.nmsentences = nmsentences;
   this.nmtextsentences = nmtextsentences;
   this.articleid = articleid;
}

// ------------------------------------------------------------------

public void run() {

if (threadnm == 1) {
   Storydate.storydate_(1, nmsentences, articleid);

} else if (threadnm == 2) {
   Storyfind.findgroups_(2, nmsentences, articleid);

} else if (threadnm == 3) {
   Storyfind.findactions_(3, nmtextsentences, articleid);

} else if (threadnm == 4) {
   Storyfind.findregions_(4, nmsentences, articleid);
}
}
}
