# Supplementary material for: Protocol to discover machine-readable entities of the ecosystem management actions taxonomy
Source: STAR Protoc. 2024 Jun 13;5(2):103125. doi: 10.1016/j.xpro.2024.103125 (PMC11225903; doi:10.1016/j.xpro.2024.103125)
Supplement: Data S1. Java scripts for implementation of EMAT, related to the key resources table [file mmc1.zip › keyresources/phrases.bat]

rem Finds phrases.
rem
rem Open_reserve_to_settlement                                  
set strng= degazette
call wsearch  "%strng%"
rem
rem Reduce_game_reserve_size                                 
set strng= game reserve
call wsearch  "%strng%"
rem
rem Sell_grazing_land_to_individuals                     
set strng= grazing land
call wsearch  "%strng%"
rem
rem Destroy_lake_from_farming_and_industry              
set strng= lake
call wsearch  "%strng%"
rem
rem Block_migration_routes_with_settlements         
set strng= migration routes
call wsearch  "%strng%"
rem
rem Build_road_through_NP
set strng= build road
call wsearch  "%strng%"
rem
rem Clear_new_land                            
set strng= clearing land
call wsearch  "%strng%"
rem
