# Supplementary material for: Protocol to discover machine-readable entities of the ecosystem management actions taxonomy
Source: STAR Protoc. 2024 Jun 13;5(2):103125. doi: 10.1016/j.xpro.2024.103125 (PMC11225903; doi:10.1016/j.xpro.2024.103125)
Supplement: Data S1. Java scripts for implementation of EMAT, related to the key resources table [file mmc1.zip › keyresources/pltpairs.java]

pltpairs_(i) {

// Assign a number to each unique in-out-pair.

/* Draw a line connecting a current in-out-pair to an in-out-pair at the
   next time point if the current in-out-pair's out-combination matches
   the in-combination of the future time's in-out-pair. */

if (outcomb.equals(nextincomb)) {
   line_(i, inoutpairnm, (i + 1), nextinoutpairnm);
}
}
