# Supplementary material for: Protocol to discover machine-readable entities of the ecosystem management actions taxonomy
Source: STAR Protoc. 2024 Jun 13;5(2):103125. doi: 10.1016/j.xpro.2024.103125 (PMC11225903; doi:10.1016/j.xpro.2024.103125)
Supplement: Data S1. Java scripts for implementation of EMAT, related to the key resources table [file mmc1.zip › keyresources/Readnws.java]

class Readnws extends Id {
static int stid[] = new int[19000];

static double stlat[] = new double[19000];
static double stlng[] = new double[19000];

// -------------------------------------------------------------------------

static void readnws_() {
 
/* Reads NWS data (TD3210 format). */

String strng, sbstrng, elmtyp, eunits, imon, flag1, flag2;

int i, j, nmstns = 0, oldstnid = -1, stnid, nm, ival;

double lat = 0., lng = 0., val, monthttl = 0., yearttl = 0.;

fleopen_(2, "wbanstations.txt", 'r');
i = 0;
for (j = 0; j < 20638; ++j) {
   strng = fgetlinent_(2);
   sbstrng = strng.substring(10, 15);
   stnid = Integer.parseInt(sbstrng.trim());
   sbstrng = strng.substring(38, 51);
   if (!sbstrng.equals("UNITED STATES")) {
      continue;
   }
   sbstrng = strng.substring(179, 182);
   sbstrng = sbstrng.trim();
   if (sbstrng.equals("")) {
      continue;
   }
   lat = (double) Integer.parseInt(sbstrng);
   sbstrng = strng.substring(182, 185);
   lat += ((double) Integer.parseInt(sbstrng.trim())) / 60.;
   sbstrng = strng.substring(186, 188);
   lat += ((double) Integer.parseInt(sbstrng.trim())) / 360.;

   sbstrng = strng.substring(189, 193);
   lng = (double) Integer.parseInt(sbstrng.trim());
   sbstrng = strng.substring(194, 196);
   lng += ((double) Integer.parseInt(sbstrng.trim())) / 60.;
   sbstrng = strng.substring(197, 199);
   lng += ((double) Integer.parseInt(sbstrng.trim())) / 360.;
   
   stid[i] = stnid;
   stlat[i] = lat;
   stlng[i] = lng;
   ++i; 
}
nmstns = i;
fclose_(2, 'r');

printf_("readnws: nmstns= " + nmstns);

// Now read the precipitation file.

fleopen_(2, "td32101987.txt", 'r');
fleopen_(5, "lgtppt1987.dat", 'w');

for (j = 0; j < 115888; ++j) {
   strng = fgetline_(2);
   sbstrng = strng.substring(7,15);
   stnid = Integer.parseInt(sbstrng);
   elmtyp = strng.substring(15, 19);
   if (!elmtyp.equals("PRCP") && !elmtyp.equals("SNOW")) {
      continue;
   }
   eunits = strng.substring(19,20);
   imon = strng.substring(25, 27);
   nm = Integer.parseInt(strng.substring(31, 34));
   monthttl = 0.;
   for (i = 0; i < nm; ++i) {
      ival = Integer.parseInt(strng.substring(i * 12 + 39, i * 12 + 44));
      flag1 = strng.substring(i * 12 + 44, i * 12 + 45);
      flag2 = strng.substring(i * 12 + 45, i * 12 + 46);
      flag1 = "A";
      if (!flag1.equals("A") || !flag2.equals("0")) {
         continue;
      }
      val = (double) ival;
      if (elmtyp.equals("SNOW")) {
         val /= 10.;
      }
      monthttl += val;
   }
   if (stnid == oldstnid) {
      yearttl += monthttl;

   } else {
      for (i = 0; i < nmstns; ++i) {
         if (oldstnid == stid[i]) {
            fprintf_(5, stlng[i] + " " + stlat[i] + " " + yearttl);
	    break;
	 }
      }
      yearttl = monthttl;
   }
   oldstnid = stnid;
}
fclose_(2, 'r');
fclose_(5, 'w');
}
}
