# Supplementary material for: Protocol to discover machine-readable entities of the ecosystem management actions taxonomy
Source: STAR Protoc. 2024 Jun 13;5(2):103125. doi: 10.1016/j.xpro.2024.103125 (PMC11225903; doi:10.1016/j.xpro.2024.103125)
Supplement: Data S1. Java scripts for implementation of EMAT, related to the key resources table [file mmc1.zip › keyresources/Removeplayers.java]

public class Removeplayers extends SNA {
static boolean removednode[] = new boolean[TNMNDS];

static int m = 5, r = 2, nmnodesmm = nmnodes - m;

static int x[] = new int[TNMNDS];
static int xtrial[] = new int[TNMNDS];
static int inplayer[] = new int[TNMNDS];
static int removedplayer[] = new int[TNMNDS];
static int swapinplayer[] = new int[10];
static int swapoutplayer[] = new int[10];

// --------------------------------------------------------------------

public static void removeplayers_() {

/* Uses Simulated Annealing to find the set of m players to remove from the
   WTS network that causes the largest reduction in the poaching rate.
   x is a binary vector wherein a "1" means the player is in the network
   and a "0" means the player is removed from the network.
*/

int mchooser, nsize, chlngt;

mchooser = Minmax.nchsk_(m, r);
nsize = nmnodes;

// "chlngt" is the number of solutions reachable in one "move" step.

chlngt = mchooser * mchooser;

Simanel.simanel_(nsize, chlngt, x, 20., 1.e-5, 3);
}

// --------------------------------------------------------------------

public static void swapplayers_(int n, int x[], int xtrial[]) {

/* Swaps r out-players for r in-players. */

int i, j = 0, k = 0, m = 5, r = 2, nmnodesmm = nmnodes - m;

double rm, rr, rnmnodesmm;

for (i = 0; i < n; ++i) {
   xtrial[i] = x[i];
   innode[i] = x[i] == 1 ? true : false;
}

rm = (double) m;
rr = (double) r;
rnmnodesmm = (double) nmnodesmm;

// Load the sets of removed, and in  players.

for (i = 1; i <= nmnodes; ++i) {
   if (!innode[i - 1]) {
      removedplayer[j] = i;
      ++j;

   } else {
      inplayer[k] = i;
      ++k;
   }
}

/* Randomly select r players from the m removed player set. */

for (i = 0; i < r; ++r) {
   SRCHOUT: for (;;) {
      j = (int) (Rndm.rndm1_(0, 0) * rm);

      // Check for previous selection.

      for (k = 0; k < i; ++k) {
         if (removedplayer[j] == swapinplayer[k]) {
            continue SRCHOUT;
         }
      }
      swapinplayer[i] = removedplayer[j];
      break;
   }
}

/* Randomly select r in-players from the m-reduced WTS network. */

for (i = 0; i < r; ++r) {
   SRCHIN: for (;;) {
      j = (int) (Rndm.rndm1_(0, 0) * rnmnodesmm);

      // Check for previous selection.

      for (k = 0; k < i; ++k) {
         if (inplayer[j] == swapoutplayer[k]) {
            continue SRCHIN;
         }
      }
      swapoutplayer[i] = inplayer[j];
      break;
   }
}

// Swap these two sets of players and load the solution vector.

j = 0;
k = 0;
for (i = 1; i <= nmnodes; ++i) {
   for (j = 0; j < r; ++j) {
      if (i == swapinplayer[j]) {
         innode[i - 1] = true;
         xtrial[i - 1] = 1;
         break;
      }
   }
   for (j = 0; j < r; ++j) {
      if (i == swapoutplayer[j]) {
         innode[i - 1] = false;
         xtrial[i - 1] = 0;
         break;
      }
   }
}
}

// ------------------------------------------------------------

static double objf_(int n, int x[]) {

// Compute the average poaching rate.

double avepch = 0.;

Intridslve.intridslve_(false, false);

return (IBMcalcs.meankilled);
}
}
