# Supplementary material for: Protocol to discover machine-readable entities of the ecosystem management actions taxonomy
Source: STAR Protoc. 2024 Jun 13;5(2):103125. doi: 10.1016/j.xpro.2024.103125 (PMC11225903; doi:10.1016/j.xpro.2024.103125)
Supplement: Data S1. Java scripts for implementation of EMAT, related to the key resources table [file mmc1.zip › keyresources/SNA.java]

class SNA extends Id {

// Main class for Social Network Analysis (SNA).

static boolean innode[] = new boolean[TNMNDS];
static boolean containsnodei[] = new boolean[TNMLINKS];
static boolean unobsadjmat[][] = new boolean[TNMNDS][TNMNDS];
static boolean linkused[] = new boolean[TNMNDSSQRD / 2];

static String linksfle, firstarrest = "none", secondarrest = "none",
   eigensccssr = "none", betweensccssr = "none";

static String playerID[] = new String[TNMNDS];
static String name[] = new String[TNMNDS];
static String town[] = new String[TNMNDS];
static String country[] = new String[TNMNDS];
static String vehicles[][] = new String[TNMNDS][10];
static String contacts[][] = new String[TNMNDS][TNMNDS];
static String allid[] = new String[TNMNDS];
static String noderpts[][] = new String[TNMNDS][100];

static int nmnodes, nmlevels, prednmlinks, nmtimepts = 1, nmnewlinks,
   nmlinks, nmobslinks = 0, nmunobslinks, nmlevelpttrns, nmunobslinkpttrns,
   linksfletype = 0;

static int index[] = new int[TNMLINKS];
static int obsindex[] = new int[TNMNDS];
static int nPaths[][] = new int[TNMNDS][TNMNDS];
static int prednodelevel[] = new int[TNMNDS];
static int predlink[][] = new int[TNMNDSSQRD / 2][2];
static int newlink[][] = new int[500][2];
static int nmlevelk[] = new int[3];
static int predindex[] = new int[TNMNDS];
static int newnm[] = new int[TNMNDS];
static int nodelevel[] = new int[TNMNDS];
static int levelsim[][] = new int[SIMSZE][TNMNDS];
static int obslink[][] = new int[TNMNDS][2];
static int alllink[][][] = new int[NMNETS][TNMNDS][2];
static int link[][] = new int[TNMNDS][2];
static int nmalllinks[] = new int[NMNETS];
static int net[][] = new int[NMNETS][TNMNDS];
static int netsze[] = new int[NMNETS];
static int cnvrtdnmbr[] = new int[TNMNDS];
static int friend[] = new int[TNMLINKS];
static int friendi[] = new int[TNMNDS];
static int friendj[] = new int[TNMNDS];
static int idumvec[] = new int[TNMNDS];
static int allnmraids[] = new int[TNMNDS];
static int allarrests[] = new int[TNMNDS];
static int allshipments[] = new int[TNMNDS];
static int allphones[] = new int[TNMNDS];
static int allvehicles[] = new int[TNMNDS];
static int allfirearms[] = new int[TNMNDS];
static int nmphones[] = new int[TNMNDS];
static int nmvehicles[] = new int[TNMNDS];
static int nmfirearms[] = new int[TNMNDS];
static int nmcontacts[] = new int[TNMNDS];
static int nmrpts[] = new int[TNMNDS];

static double resiliencyindex = 1., connectindex = 0.;

static double curAdj[][] = new double[TNMNDS][TNMNDS];
static double dists[][] = new double[TNMNDS][TNMNDS];
static double eigencent[] = new double[TNMNDS];
static double betweencent[] = new double[TNMNDS];
static double sortedbetween[] = new double[TNMNDS];
static double degreecent[] = new double[TNMNDS];
static double brokercent[] = new double[TNMNDS];
static double dumvec[] = new double[TNMNDS];
static double thetak[] = new double[3];
static double etakl[][] = new double[TNMNDS][TNMNDS];
static double predadjmat[][] = new double[TNMNDS][TNMNDS];
static double nolinkcfscr[] = new double[TNMNDSSQRD / 2];
static double nolinktfscr[] = new double[TNMNDSSQRD / 2];
static double linkcfscr[] = new double[TNMNDSSQRD / 2];
static double linktfscr[] = new double[TNMNDSSQRD / 2];
static double attributemax[] = new double[NMNETS];
static double nodeattribute[][] = new double[TNMNDS][10];
static double adjmat[][] = new double[TNMNDS][TNMNDS];
static double obsdegree[] = new double[TNMNDS];
static double preddegree[] = new double[TNMNDS];
static double degree[] = new double[TNMNDS];
static double degreesim[][] = new double[SIMSZE][TNMNDS];
static double par[] = new double[OPTSIZE];
static double rptwght[][] = new double[TNMNDS][TNMNDS];

// ------------------------------------------------------------------

static void findkeyplayers_() {

// Finds a network's key players by computing several centrality measures.

int i, j, puppetmaster = 0, nmtoprint = 0, maxeigeni, maxbetweeni;

double maxratio, bettodeg, val = 0., wght = 0.;

// Open the actionable intelligence report file.

fleopen_(9, "actrpt.txt", 'w');

fprintf_(9, "\n           ACTIONABLE INTELLIGENCE REPORT\n");
fprintf_(9, "---------- Social Network Analysis Metrics -------------");

// Read-in the social network.

nmnodes = SNAutils.readnetwork_(linksfle);

// Load "predlink" and "predadjmat" network linkage arrays.

prednmlinks = nmalllinks[0];
for (i = 0; i < prednmlinks; ++i) {

   // Compute the link's weight.

   /*
   wght = 2.;
   for (j = 0; j < nmattributes; ++j) {
      val = Math.abs(nodeattribute[predlink[i][0] - 1][j] -
                     nodeattribute[predlink[i][1] - 1][j]);
      val /= 2. * attributemax[j];
      wght -= val;
      wght = 1.;
   }
   */
   wght = 1.;
   
   // Weight from number of evidence reports in common.

   //wght += rptwght[predlink[i][0] - 1][predlink[i][1] - 1];

   predlink[i][0] = alllink[0][i][0];
   predlink[i][1] = alllink[0][i][1];
   predadjmat[predlink[i][0] - 1][predlink[i][1] - 1] = wght;
   predadjmat[predlink[i][1] - 1][predlink[i][0] - 1] = wght;
   adjmat[predlink[i][0] - 1][predlink[i][1] - 1] = wght;
   adjmat[predlink[i][1] - 1][predlink[i][0] - 1] = wght;
}

// Eigenvector centrality and network connectivity index.

connectindex = eigencent_(nmnodes, predadjmat, eigencent);

// Degree Centrality.

degree_(nmnodes, prednmlinks, predlink, degreecent);

// Sort players on descending Eigenvector score.

for (i = 0; i < nmnodes; ++i) {
   index[i] = i + 1;
   eigencent[i] *= -1.;
}
Idsort.idsort_(eigencent, index, 1, nmnodes);
for (i = 0; i < nmnodes; ++i) {
   eigencent[i] *= -1.;
}
maxeigeni = index[0];

nmtoprint = Math.min(nmnodes, 11);
fprintf_(9, " Player  Eigenvector  Degree      Predicted\n" +
            "         Centrality   Centrality  Level");
for (i = 0; i < nmtoprint; ++i) {
   fprintf_(9, fstrng_(allid[index[i] - 1], 5) + "      " +
      fdble_(eigencent[i], 8, 3) + "    " +
      fdble_(degreecent[index[i] - 1], 8, 3) + "    " +
      prednodelevel[index[i] - 1]);
}

// Betweenness centrality.

betweencent_(nmnodes, predadjmat, betweencent);

// Sort players on descending Betweenness score.

for (i = 0; i < nmnodes; ++i) {
   index[i] = i + 1;
   sortedbetween[i] = -betweencent[i];
}
Idsort.idsort_(sortedbetween, index, 1, nmnodes);
maxbetweeni = index[0];
if (maxbetweeni == maxeigeni) {
   maxbetweeni = index[1];
}
for (i = 0; i < nmnodes; ++i) {
   sortedbetween[i] *= -1.;
}

fprintf_(9, "\n             Betweenness Between/Degree");
for (i = 0; i < nmtoprint; ++i) {
   fprintf_(9, fstrng_(allid[index[i] - 1], 5) + "        " +
      fdble_(sortedbetween[i], 8, 3) + "     " +
      fdble_((sortedbetween[i] / degreecent[index[i] - 1]), 8, 3) +
      "    " + prednodelevel[index[i] - 1]);
}

// Find influential player who is attempting to hide.

maxratio = 0.;
puppetmaster = -1;
for (i = 0; i < nmnodes; ++i) {
   bettodeg = betweencent[i] / degreecent[i];
   if (maxratio < bettodeg) {
      maxratio = bettodeg;
      puppetmaster = i;
   }
}

// Brokerage score centrality.

brokeragecent_(nmnodes, predadjmat, brokercent);

// Sort players on descending Brokerage score.

for (i = 0; i < nmnodes; ++i) {
   index[i] = i + 1;
   brokercent[i] *= -1.;
}
Idsort.idsort_(brokercent, index, 1, nmnodes);
fprintf_(9, "\n           Gould-Fernandez" +
            "\n           total brokerage");
for (i = 0; i < nmtoprint; ++i) {
   brokercent[i] *= -1.;
   fprintf_(9, fstrng_(allid[index[i] - 1], 5) + "       " +
      fdble_(brokercent[i], 6, 1) + "        " + prednodelevel[index[i] - 1]);
}

if (nmtimepts == 1) {
   firstarrest = allid[maxeigeni - 1];
   secondarrest = allid[maxbetweeni - 1];

} else {
   // Rising star version of arrest sequence not programmed yet.
}

// Compute successor predictions.

successors_(maxeigeni, maxbetweeni);

// Find communities.

SNAutils.assigncomm_();

fprintf_(9, "\n ------------------ Detain list ------------------");
fprintf_(9,"SNA sublist.");
fprintf_(9, "Optimal Arrest Sequence:");
fprintf_(9, firstarrest + " is the first player to arrest and " +
   secondarrest + " is the second player to arrest.");

fprintf_(9,"\nEcosystem effects sublist.");
fprintf_(9,"players t1, p2, m1");

fprintf_(9, "\n-------------------- Surveil list ---------------------");
fprintf_(9, "Successor Prediction(s):");
fprintf_(9, eigensccssr + " will succeed " + firstarrest + ".");
if (!betweensccssr.equals(firstarrest)) {
   fprintf_(9, betweensccssr + " will succeed " + secondarrest);
}

fprintf_(9, "\nInfluential Player Attempting to Hide" +
   " (highest ratio of betweenness" +
   "\ncentrality to degree centrality): " + allid[puppetmaster]);

fprintf_(9, "\nRising Stars:");
if (nmtimepts < 2) {
   fprintf_(9, "   Need 2 or more time points to predict rising stars.");
}

// Print community structure.

fprintf_(9, "\nCommunity Structure.");
fprintf_(9, "Number of algorithm iterations: " + SNAutils.nmiters +
   "\nNumber of communities: " + SNAutils.nmcomms);
fprintf_(9, "\n Player    Community");
for (i = 0; i < nmnodes; ++i) {
   fprintf_(9, fstrng_(allid[i], 5) + "        " + SNAutils.nodecomm[i]);
}

// Interdict list.

fprintf_(9, "\n----------------- Interdict list -------------------");
fprintf_(9, "middleman m3 will sell rhino horns in town A, country Y.");

fprintf_(9, "\n ------ Network Resiliency Index (Recovery time) -------");
fprintf_(9, "Current network's connectivity index value:" +
   fdble_(connectindex, 8, 3));
if (nmtimepts < 2) {
   fprintf_(9, "   Need 2 or more time points to compute network " +
      "resiliency index.");

} else {
// Task: compute and add this index here.
fprintf_(9, "Network resiliency index: " + resiliencyindex);
}

fclose_(9, 'w');
}

// ------------------------------------------------------------------

static void successors_(int firstarresti, int secondarresti) {

// Predicts successors to arrested players.

int i, nmfriends, sccssr = 0;

double absdiff = 0., minabsdiff;

/* Find the player who is directly connected to the first arrested
   player and has the most similar eigenvector centrality value. */

nmfriends = 0;
for (i = 0; i < prednmlinks; ++i) {
   if (predlink[i][0] == firstarresti) {
      friend[nmfriends] = predlink[i][1];
      ++nmfriends;

   } else if (predlink[i][1] == firstarresti) {
      friend[nmfriends] = predlink[i][0];
      ++nmfriends;
   }
}

minabsdiff = 1.e6;
for (i = 0; i < nmfriends; ++i) {
   absdiff = Math.abs(eigencent[firstarresti - 1] -
		      eigencent[friend[i] - 1]);
   if (absdiff < minabsdiff) {
      minabsdiff = absdiff;
      sccssr = friend[i];
   }
}
eigensccssr = allid[sccssr - 1];

/* Find the player who is directly connected to the second arrested
   player and has the most similar betweenness centrality value. */

nmfriends = 0;
for (i = 0; i < prednmlinks; ++i) {
   if (predlink[i][0] == secondarresti) {
      friend[nmfriends] = predlink[i][1];
      ++nmfriends;

   } else if (predlink[i][1] == secondarresti) {
      friend[nmfriends] = predlink[i][0];
      ++nmfriends;
   }
}

minabsdiff = 1.e6;
for (i = 0; i < nmfriends; ++i) {
   absdiff = Math.abs(betweencent[secondarresti - 1] -
		      betweencent[friend[i] - 1]);
   if (absdiff < minabsdiff) {
      minabsdiff = absdiff;
      sccssr = friend[i];
   }
}
betweensccssr = allid[sccssr - 1];
}

// ------------------------------------------------------------------

static double eigencent_(int nmnodes, double adjmat[][],
   double eigencent[]) {

/* Computes eigenvector centrality values of nodes in the network defined
   by the matrix "adjmat." */

int i;

double eigenval;

// First, compute the dominant eigenvector of "adjmat."

for (i = 0; i < nmnodes; ++i) {
   eigencent[i] = 1.;
}
eigenval = Eigenvec.powerm_(adjmat, eigencent, .001, nmnodes, 100);

/* Form the centrality measure, and return the first eigenvalue as the
   network's connectedness index. */

for (i = 0; i < nmnodes; ++i) {
   eigencent[i] = Math.abs(eigencent[i]);
}

return (eigenval);
}

// ------------------------------------------------------------------

static void brokeragecent_(int nmnodes, double adjmat[][], double score[]) {

/* Computes the Gould-Fernandez (GF) Total Brokerage Score for nodes
   defined by "adjmat."  Assumes a symmetric "adjmat" matrix. */

int i, j, k;

for (i = 0; i < nmnodes; ++i) {

   // Search all node pairs for the required condition.

   score[i] = 0.;
   for (j = 0; j < nmnodes; ++j) {
      for (k = j + 1; k < nmnodes; ++k) {
         if (adjmat[j][k] > 0.) {
            continue;
	 }
	 if ((adjmat[i][j] > 0. || adjmat[j][i] > 0.) &&
             (adjmat[i][k] > 0. || adjmat[k][i] > 0.)) {
            score[i] += 1.;
	 }
      }
   }
}
}

// ------------------------------------------------------------------

static double grphdist_(boolean ignorelevels, int nmnodes,
   double degree1[], int level1[], double degree2[], int level2[]) {

/* Computes an inexact measure of distance between two graphs.
   Assumes each "degree" vector has been sorted in descending order
   -- and the level vectors have been sorted according to the
   "degree" vector sort order. */

boolean subset = true;

int i, nmmissmatches = 0;

double maxdegree = 0., dist = 0.;

for (i = 0; i < nmnodes; ++i) {
   if (maxdegree < degree1[i]) {
      maxdegree = degree1[i];
   }
}
if (maxdegree < 1.e-6) {
   maxdegree = 1.;
}

for (i = 0; i < nmnodes; ++i) {
   dist += Math.abs(degree1[i] - degree2[i]);
   if (degree1[i] > degree2[i]) {
      subset = false;
   }
   if (level1[i] != level2[i]) {
      ++nmmissmatches;
   }
}

dist /= maxdegree * ((double) nmnodes);
dist += ((double) nmmissmatches) / ((double) nmnodes);

if (ignorelevels && subset) {
   dist = -1.;
}

return (dist);
}

// ------------------------------------------------------------------

static void degree_(int nmnodes, int nmlinks, int link[][],
   double degree[]) {

/* Finds the degree of each node and sorts this vector in descending
   order. */

int i, j, node = 0;

for (i = 0; i < nmnodes; ++i) {
   degree[i] = 0.;
   node = i + 1;
   for (j = 0; j < nmlinks; ++j) {
      if (link[j][0] == node || link[j][1] == node) {
         degree[i] += 1.;
      }
   }
}
}

// ------------------------------------------------------------------

static void betweencent_(int nmnodes, double adj[][],
   double centval[]) {

// Computes each node's betweeness centrality value.

int i, j, k;

double scale;

computeShortestPaths_(nmnodes, adj, dists, nPaths);

for (i = 0; i < nmnodes; ++i) {
   centval[i] = computeBetweenness_(nmnodes, dists, nPaths, i);
}
}

// ------------------------------------------------------------------

static void computeShortestPaths_(int n, double adj[][], double dists[][],
   int nPaths[][]) {

/* Computes matrix of distances and #s of shortest paths between any
   2 vertices. 

   n: size of matrix/graph
   adj: adjacency matrix of graph
   dists: n x n matrix to set up with distances (return value)
   nPaths: n x n matrix to set up with shortest paths (return value)
 
   From blaisemath (http://code.google.com/p/blaisemath/source)
*/

int i, j, k, nFound;

double power = 1.;

for (i = 0; i < n; i++) {
   dists[i][i] = 0.;
   nPaths[i][i] = 1;
   for (j = 0; j < n; j++) {
      if (i == j) {
         continue;
      }
      curAdj[i][j] = adj[i][j];
      if (adj[i][j] == 0) {
         dists[i][j] = -1.;
	 nPaths[i][j] = -1;

      } else {
         dists[i][j] = 1.;
	 nPaths[i][j] = 1;
      }
   }
}

nFound = -1;
while (nFound != 0) {
   nFound = 0;
   
   // curAdj = Matrices.matrixProduct(curAdj, adj);

   for (i = 0; i < n; i++) {
      for (j = 0; j < n; j++) {
	 dumvec[j] = 0.;
         for (k = 0; k < n; ++k) {
            dumvec[j] += curAdj[i][k] * adj[k][j];
	 }
      }
      for (j = 0; j < n; j++) {
         curAdj[i][j] = dumvec[j];
      }
   }

   power++;
   for (i = 0; i < n; i++) {
      for (j = 0; j < n; j++) {
         if (i == j) {
            continue;
	 }
	 if (dists[i][j] == -1. && curAdj[i][j] != 0) {
	    dists[i][j] = power;
	    nPaths[i][j] = (int) curAdj[i][j];
	    nFound++;
	 }
      }
   }
}
}

// -----------------------------------------------------------------

static double computeBetweenness_(int n, double dists[][], int nPaths[][],
   int v0) {

/* Computes the betweenness of a specified vertex.
 
   n: size of matrix/graph
   dists: the matrix of distances between vertices
   nPaths: the matrix of # of shortest paths between any two vertices
   v0: the index of the node whose betweenness is to be computed
   directed: whether the graph for the computation is directed or not
   returns the betweenness of the vertex
*/

int i, j;

double result = 0.0;

for (i = 0; i < n; i++) {
   for (j = 0; j < n; j++) {
      if (i == j) {
         continue;
    
      } else if ((i == v0 || j == v0) && dists[i][j] != -1.) {
         result++;
    
      } else if (dists[i][v0] != -1. && dists[v0][j] != -1. &&
                 dists[i][j] != -1. &&
	         dists[i][v0] + dists[v0][j] == dists[i][j]) {
         result += nPaths[i][v0] * nPaths[v0][j] / (double) nPaths[i][j];
      }
   }
}

return result;
}
}
