# Supplementary material for: Protocol to discover machine-readable entities of the ecosystem management actions taxonomy
Source: STAR Protoc. 2024 Jun 13;5(2):103125. doi: 10.1016/j.xpro.2024.103125 (PMC11225903; doi:10.1016/j.xpro.2024.103125)
Supplement: Data S1. Java scripts for implementation of EMAT, related to the key resources table [file mmc1.zip › keyresources/SNAutils.java]

public class SNAutils extends SNA {

static int nmiters, nmcomms = 0;

static final int MAXITERS = 100;

static int ishufflvec[] = new int[TNMNDS];
static int kshufflvec[] = new int[TNMNDS];
static int nodecomm[] = new int[TNMNDS];
static int oldcomm[] = new int[TNMNDS];
static int d[][] = new int[TNMNDS][TNMNDS];

// --------------------------------------------------------------------

static int readnetwork_(String linksfle) {

boolean newnode = false, linkfound = false;

String candidateid = "none", leftend, rightend, lefttype,
   righttype, node1name = "none", node2name = "none", evidencetype = "none";

int i, j, nmread = 0, node1 = 0, node2 = 0, node3 = 0, intval = 0;

// Reads in a social network.

fleopen_(4, linksfle, 'r');
linksfletype = fgetint_(4);

// Read the nodes section of the links file.

if (linksfletype <= 2) {
   fgetstrng_(4);
   fgetstrng_(4);
   nmnodes = fgetint_(4);

   // Read all node labels.

   for (;;) {
      strng = fgetstrng_(4);
      if (isString) {
         strng = fgetstrng_(4);
         break;

      } else {
         streamTokenizer[3].pushBack();
      }
      i = fgetint_(4);
      allid[i - 1] = fgetstrng_(4);
      innode[i - 1] = true;

      if (linksfletype == 2) {
         prednodelevel[i - 1] = fgetint_(4);
      }
      ++nmread;
   }
   printf_("readnetwork: allnmnodes= " + nmnodes + " nmread= " + nmread);

} else if (linksfletype == 3) {
   fgetline_(4);

   // Read every integer in the file no matter what column it is in.

   nmnodes = 0;
   readnodes: do {

      /* Read an integer and see if it is unique.  If so, create a new
         node. */

      intval = fgetint_(4);
      if (intval == 0) {
         continue;
      }
      candidateid = "h" + Integer.toString(intval);
      for (i = 0; i < nmnodes; ++i) {
         if (candidateid.equals(allid[i])) {
            continue readnodes;
	 }
      }
      allid[nmnodes] = candidateid;
      idumvec[nmnodes] = intval;
      ++nmnodes;
   } while (!checkeof_(4));
   fclose_(4, 'r');

} else if (linksfletype == 5) {
   fgetline_(4);
   nmnodes = fgetint_(4);
   nmlevels = fgetint_(4);
   for (i = 0; i < nmnodes; ++i) {
      allid[i] = fgetstrng_(4);
      name[i] = allid[i];
      playerID[i] = "h" + Integer.toString(i + 1);
      innode[i] = true;

      prednodelevel[i] = fgetint_(4);

      town[i] = fgetstrng_(4);
      country[i] = fgetstrng_(4);
      allvehicles[i] = fgetint_(4);
      for (j = 0; j < allvehicles[i]; ++j) {
         vehicles[i][j] = fgetstrng_(4);
      }
   }
   fgetline_(4);
}

/* Read all observed edges (links).  For linksfletype = 3, re-read the
   file.  This time, read the primary linked player in column 2 and the
   (possibly) player linked to this player in column 3. */

if (linksfletype == 3) {
   fleopen_(4, linksfle, 'r');
   fgetint_(4);
}

nmalllinks[0] = 0;
readlinks: do {
   if (linksfletype <= 2) {
      node1 = fgetint_(4);
      node2 = fgetint_(4);
      nmalllinks[0] = addlink_(nmalllinks[0], node1, node2);

   } else if (linksfletype == 3) {
      node1 = fgetint_(4);
      for (i = 0; i < nmnodes; ++i) {
         if (idumvec[i] == node1) {
	    node1 = i + 1;
            break;
	 }
      }
      node2 = fgetint_(4);
      node3 = fgetint_(4);
      for (i = 0; i < nmnodes; ++i) {
         if (idumvec[i] == node3) {
            node3 = i + 1;
            break;
         }
      }
      if (node2 > 0) {
         for (i = 0; i < nmnodes; ++i) {
            if (idumvec[i] == node2) {
	       node2 = i + 1;
               break;
	    }
         }
         nmalllinks[0] = addlink_(nmalllinks[0], node1, node2);
         if (node3 > 0) {
            nmalllinks[0] = addlink_(nmalllinks[0], node2, node3);
	 }

      } else if (node3 > 0) {
         nmalllinks[0] = addlink_(nmalllinks[0], node1, node3);
      }

   } else if (linksfletype == 4) {

      /* MEMEX "decode" file.  Both nodes and links are read at the
         same time.  Assumes "," has been replaced with " ". */

      strng = fgetstrng_(4);
      if (!strng.equals("xxlinked")) {
         continue readlinks;
      }
      leftend = fgetstrng_(4);
      leftend = leftend.substring(2);
      rightend = fgetstrng_(4);
      rightend = rightend.substring(2);

      lefttype = findtype_(leftend);
      righttype = findtype_(rightend);

      // Detect and add new nodes.

      if (lefttype.equals("human")) {
	 newnode = true;
         for (i = 0; i < nmnodes; ++i) {
            if (leftend.equals(allid[i])) {
               node1 = i + 1;
	       newnode = false;
	       break;
	    }
	 }
         if (newnode) {
            allid[nmnodes] = leftend;
            ++nmnodes;
	    node1 = nmnodes;
	 }
      }

      if (righttype.equals("human")) {
	 newnode = true;
         for (i = 0; i < nmnodes; ++i) {
            if (rightend.equals(allid[i])) {
               node2 = i + 1;
	       newnode = false;
	       break;
	    }
	 }
         if (newnode) {
            allid[nmnodes] = rightend;
            ++nmnodes;
	    node2 = nmnodes;
	 }
      }

      // Store each player's "evidencerpt" identifiers.

      if (lefttype.equals("human") && righttype.equals("evidencerpt")) {
         noderpts[node1 - 1][nmrpts[node1 - 1]] = rightend;
	 ++nmrpts[node1 - 1];

      } else if (lefttype.equals("evidencerpt") &&
                 righttype.equals("human")) {
         noderpts[node2 - 1][nmrpts[node2 - 1]] = leftend;
	 ++nmrpts[node2 - 1];
      }

      // Add a link.

      if (lefttype.equals("human") && righttype.equals("human")) {
         nmalllinks[0] = addlink_(nmalllinks[0], node1, node2);
      }         

      // Count the number of phones each player has.
      
      if (lefttype.equals("human") && righttype.equals("phone")) {
         ++allphones[node1 - 1];

      } else if (lefttype.equals("phone") && righttype.equals("human")) {
         ++allphones[node2 - 1];
      }

      // Count the number of vehicles each player has.
      
      if (lefttype.equals("human") && righttype.equals("car")) {
         ++allvehicles[node1 - 1];

      } else if (lefttype.equals("car") && righttype.equals("human")) {
         ++allvehicles[node2 - 1];
      }

      // Count the number of firearms each player has.
      
      if (lefttype.equals("human") && righttype.equals("gun")) {
         ++allfirearms[node1 - 1];

      } else if (lefttype.equals("gun") && righttype.equals("human")) {
         ++allfirearms[node2 - 1];
      }
      //  ------------- End of MEMEX linksfletype. ---------------

   } else if (linksfletype == 5) {
      node1name = fgetstrng_(4);
      node1 = findnodenm_(nmnodes, node1name);
      node2name = fgetstrng_(4);
      node2 = findnodenm_(nmnodes, node2name);
      evidencetype = fgetstrng_(4);

      nmalllinks[0] = addlink_(nmalllinks[0], node1, node2);
      addcontacts_(node1, node1name, node2, node2name);
   }
} while (!checkeof_(4));
fclose_(4, 'r');

if (nmnodes < 1) {
   iderr_("readnetwork: nmnodes= " + nmnodes);
}
return nmnodes;
}

// ------------------------------------------------------------------

public static int addlink_(int nmlinks, int node1, int node2) {

int i;

alllink[0][nmlinks][0] = node1;
alllink[0][nmlinks][1] = node2;

// Eliminate any duplicate links.

for (i = 0; i < nmlinks; ++i) {
   if ((alllink[0][i][0] == alllink[0][nmlinks][0] &&
        alllink[0][i][1] == alllink[0][nmlinks][1]) ||
       (alllink[0][i][1] == alllink[0][nmlinks][0] &&
        alllink[0][i][0] == alllink[0][nmlinks][1])) {
      return (nmlinks);
   }
}
/*
printf_("addlink: leftnode= " + alllink[0][nmalllinks[0] - 1][0] +
   " rightnode= " + alllink[0][nmalllinks[0] - 1][1]);
*/
return (++nmlinks);
}

// ------------------------------------------------------------------

static int findnodenm_(int nmnodes, String nodename) {

// Finds node number from node name.

int i, nodenm = 0;

for (i = 1; i <= nmnodes; ++i) {
   if (nodename.equals(allid[i - 1])) {
      nodenm = i;
      break;
   }
}
return nodenm;
}

// ------------------------------------------------------------------

public static void addcontacts_(int node1, String node1name, int node2,
   String node2name) {

// Adds contacts based on this link.  First, add node2 to node1's contacts.

boolean contactexists = false;

int i;

for (i = 0; i < nmcontacts[node1 - 1]; ++i) {
   if (node2name.equals(contacts[node1 - 1][i])) {
      contactexists = true;
      break;
   }
}

if (!contactexists) {
   contacts[node1 - 1][nmcontacts[node1 - 1]] = node2name;
   ++nmcontacts[node1 - 1];
}

// Now, add node1 to node2's contacts.

contactexists = false;
for (i = 0; i < nmcontacts[node2 - 1]; ++i) {
   if (node1name.equals(contacts[node2 - 1][i])) {
      contactexists = true;
      break;
   }
}

if (!contactexists) {
   contacts[node2 - 1][nmcontacts[node2 - 1]] = node1name;
   ++nmcontacts[node2 - 1];
}
}

// ------------------------------------------------------------------

public static String findtype_(String entity) {

// Finds what type "entity" is.

String type = "none";

if (entity.indexOf("TA", 0) >= 0 ||
   entity.indexOf("TK", 0) >= 0 ||
   entity.indexOf("CP", 0) >= 0 ||
   entity.indexOf("CE", 0) >= 0 ||
   entity.indexOf("TT", 0) >= 0 ||
   entity.indexOf("SM", 0) >= 0 ||
   entity.indexOf("NN", 0) >= 0) {
   type = "human";

} else if (entity.indexOf("CP", 0) >= 0 ||
   entity.indexOf("TT", 0) >= 0 ||
   entity.indexOf("CE", 0) >= 0 ||
   entity.indexOf("SM", 0) >= 0 ||
   entity.indexOf("TK", 0) >= 0) {
   type = "phone";

} else if (entity.indexOf("VV", 0) >= 0 ||
   entity.indexOf("VC", 0) >= 0) {
   type = "car";

} else if (entity.indexOf("TY", 0) >= 0 ||
   entity.indexOf("WE", 0) >= 0) {
   type = "gun";

} else if (entity.indexOf("CR", 0) >= 0 ||
   entity.indexOf("KK", 0) >= 0 ||
   entity.indexOf("EI", 0) >= 0 ||
   entity.indexOf("VB", 0) >= 0 ||
   entity.indexOf("IN", 0) >= 0 ||
   entity.indexOf("UC", 0) >= 0 ||
   entity.indexOf("NR", 0) >= 0 ||
   entity.indexOf("RP", 0) >= 0) {
   type = "evidencerpt";
}
return type;
}

// ------------------------------------------------------------------

static void assigncomm_() {

// Assigns a community to each node.

boolean commfound = false, reassign = false;

int i, j, k, ishuffled = 0, kshuffled = 0;

// To initialize, assign each node to its own community.

for (i = 0; i < nmnodes; ++i) {
   nodecomm[i] = i + 1;
   oldcomm[i] = nodecomm[i];
}
nmcomms = nmnodes;

/* Iteratively reassign nodes to communities until no reassignments
   are made. */

for (nmiters = 0; nmiters < MAXITERS; ++nmiters) {
   reassign = false;

   ishufflvec = Rndm.shuffle_(0, nmnodes - 1, 0);
   for (i = 0; i < nmnodes; ++i) {
      ishuffled = ishufflvec[i];

      /* Count the number of members of each community that this node is
         connected to. */

      for (k = 0; k < nmcomms; ++k) {
         d[ishuffled][k] = 0;
         for (j = 0; j < nmnodes; ++j) {
            if (ishuffled != j && nodecomm[j] == (k + 1) &&
                adjmat[ishuffled][j] == 1) {
               ++d[ishuffled][k];
            }
         }
      }

      // Search for a community.

      kshufflvec = Rndm.shuffle_(0, nmcomms - 1, 0);
      KLOOP: for (k = 0; k < nmcomms; ++k) {
         kshuffled = kshufflvec[k];
         commfound = true;
         for (j = 0; j < nmcomms; ++j) {
            if (j != kshuffled &&
                d[ishuffled][kshuffled] < d[ishuffled][j]) {
               commfound = false;
               continue KLOOP;
            }
         }
         if (commfound) {
            nodecomm[ishuffled] = kshuffled + 1;

            // Check if this node has been reassigned.

            if (nodecomm[ishuffled] != oldcomm[ishuffled]) {
               reassign = true;
            }
            break;
         }
      }
   }

   if (!reassign) {
      break;
   }

   for (i = 0; i < nmnodes; ++i) {
      oldcomm[i] = nodecomm[i];
   }
}

// Find the number of communities.

nmcomms = 1;
for (i = 1; i < nmnodes; ++i) {
   commfound = false;
   for (j = 0; j < i; ++j) {
      if (nodecomm[j] == nodecomm[i]) {
         commfound = true;
         break;
      }
   }
   if (!commfound) {
      ++nmcomms;
   }
}
}
}
