# Supplementary material for: Protocol to discover machine-readable entities of the ecosystem management actions taxonomy
Source: STAR Protoc. 2024 Jun 13;5(2):103125. doi: 10.1016/j.xpro.2024.103125 (PMC11225903; doi:10.1016/j.xpro.2024.103125)
Supplement: Data S1. Java scripts for implementation of EMAT, related to the key resources table [file mmc1.zip › keyresources/Storydate.java]

class Storydate extends Storyparse {

static String datecomponent[] = new String[3];

// -----------------------------------------------------------------

static void storydate_(int threadnm, int nmsentences, int articleid) {

/* Search for the story's date.
   Improvements:
   1. Parse a date in the form of 141020 (Oct. 20, 2014).
*/

boolean actdatefound = false, iscoastweek = false;

String daystrng = "none", monthstrng = "none", yearstrng = "none";

int i, j, k, l, m, nmbr1 = 0, nmbr2 = 0, nmbr3 = 0;

Double tempval;

SENLP1: for (i = 0; i < nmsentences; ++i) {
   daystrng = "none";
   yearstrng = "none";

   WORD1: for (j = 0; j < nmsenwrds[i]; ++j) {

      // Unspaced hyphenated date.

      datecomponent = sentence[i][j].split("[-]");
      try {
      nmbr1 = Integer.parseInt(datecomponent[0]);
      nmbr2 = Integer.parseInt(datecomponent[1]);
      nmbr3 = Integer.parseInt(datecomponent[2]);

      printf_("storydate: articleid= " + articleid + " nmbr1= " +
         nmbr1 + " nmbr2= " + nmbr2 + " nmbr3= " + nmbr3);

      if (1999 < nmbr1 && nmbr1 < 2030 && nmbr2 > 0 && nmbr2 <= 12 &&
         nmbr3 > 0 && nmbr3 <= 31) {
         storyyear = nmbr1;
         storymonth = nmbr2;
         storyday = nmbr3;
         break SENLP1;
      }
      } catch (Exception e) {
      nmbr1 = 0;
      nmbr2 = 0;
      nmbr3 = 0;
      storymonth = -1;
      storyday = -1;
      storyyear = -1;
      }

      /* Space-hyphen date.  If the file is
         opened by "fleopen_" with "parseNumbers()" set, then
	 dates like "2013-08-07" will be split into the words:
	 2013 -8 -7. */

      try {
      nmbr3 = Integer.parseInt(sentence[i][j]);
      if (1999 < nmbr1 && nmbr1 < 2030 && nmbr2 < 0 && nmbr3 < 0) {
         storyyear = nmbr1;
         storymonth = -1 * nmbr2;
         storyday = -1 * nmbr3;
         break SENLP1;

      } else if (1999 < nmbr1 && nmbr1 < 2030 &&
	         0 < nmbr2 && nmbr2 < 13 &&
		 0 < nmbr3 && nmbr3 < 32) {

      // Just year  month  day format.
      
         storyyear = nmbr1;
         storymonth = nmbr2;
         storyday = nmbr3;
         break SENLP1;
      }
      } catch (Exception e) {
      nmbr1 = 0;
      nmbr2 = 0;
      nmbr3 = 0;
      storymonth = -1;
      storyday = -1;
      storyyear = -1;
      }
      nmbr1 = nmbr2;
      nmbr2 = nmbr3;

      if (sentence[i][j].equals("coastweek")) {
         iscoastweek = true;
      }

      if (sentence[i][j].equals("article_date") && j < nmsenwrds[i] - 3) {
	 yearstrng = sentence[i][j + 1];
	 monthstrng = sentence[i][j + 2];
	 daystrng = sentence[i][j + 3];

         try {
         storymonth = Integer.parseInt(monthstrng);
         storyday = Integer.parseInt(daystrng);
         storyyear = Integer.parseInt(yearstrng);
         break SENLP1;
         } catch (Exception e) {
         storymonth = -1;
         storyday = -1;
         storyyear = -1;
         }
      }

      if (sentence[i][j].equals("Posted") ||
          sentence[i][j].equals("Published")
          && j < nmsenwrds[i] - 1) {
         if (sentence[i][j + 1] != null) {
            ++j;
	 }
         if (sentence[i][j].equals("on") ||
             sentence[i][j].equals("Fri")) {
            if (sentence[i][j + 1] != null) {
               ++j;
	    }
	 }
      }

      if (j < nmsenwrds[i] - 2) {
         if (sentence[i][j].equals("First") &&
             sentence[i][j + 1].equals("published")) {
            if (sentence[i][j + 2] != null) {
               if (sentence[i][j + 2].length() > 8) {
	          yearstrng = sentence[i][j + 2].substring(0, 4);
	          monthstrng = sentence[i][j + 2].substring(4, 6);
	          daystrng = sentence[i][j + 2].substring(6, 8);
                  try {
                  storymonth = Integer.parseInt(monthstrng);
                  storyday = Integer.parseInt(daystrng);
                  storyyear = Integer.parseInt(yearstrng);
                  break SENLP1;
                  } catch (Exception e) {
                  storymonth = -1;
                  storyday = -1;
                  storyyear = -1;
                  }
               }
            }
         }
      }

      // month  day  year.

      if (j > nmsenwrds[i] - 3) {
         continue WORD1;
      }

      yearstrng = sentence[i][j + 2];
      try {
      storymonth = Integer.parseInt(sentence[i][j]);
      storyday = Integer.parseInt(sentence[i][j + 1]);
      storyyear = Integer.parseInt(yearstrng);
      if (storymonth < 0) {
         storymonth *= -1;
      }
      if (storyday < 0) {
         storyday *= -1;
      }
      } catch (Exception e) {
      storymonth = -1;
      storyday = -1;
      storyyear = -1;
      }
      if (0 < storymonth && storymonth <= 12 &&
          0 < storyday && storyday <= 31 &&
          1999 < storyyear && storyyear < 2030) {
         break SENLP1;
      }

      // year  month  day.

      yearstrng = sentence[i][j];
      try {
      storyyear = Integer.parseInt(yearstrng);
      storymonth = Integer.parseInt(sentence[i][j + 1]);
      storyday = Integer.parseInt(sentence[i][j + 2]);
      if (storymonth < 0) {
         storymonth *= -1;
      }
      if (storyday < 0) {
         storyday *= -1;
      }
      } catch (Exception e) {
      storymonth = -1;
      storyday = -1;
      storyyear = -1;
      }
      if (0 < storymonth && storymonth <= 12 &&
          0 < storyday && storyday <= 31 &&
          1999 < storyyear && storyyear < 2030) {
         break SENLP1;
      }

      /* Trigger on a day-name to read the format:
         day-name  month-name  day  year. */

      if (j > nmsenwrds[i] - 6) {
         continue WORD1;
      }

      for (k = 0; k < 14; ++k) {
         if (sentence[i][j].equals(dayname[k])) {
            daystrng = dayname[k];
	    ++j;
            if (sentence[i][j] == null) {
               continue SENLP1;
            }
            for (l = 0; l < 36; ++l) {
               if (sentence[i][j].equals(monthname[l])) {
                  storymonth = 1 + l / 3;

                  try {
                  storyday = Integer.parseInt(sentence[i][j + 1]);
                  } catch (Exception e) {
		  storyday = -1;
                  }
		  if (storyday == -1) {
                     continue;
		  }
		  for (m = 2; m <= 5; ++m) {
                     yearstrng = sentence[i][j + m];

                     try {
                     storyyear = (double) Integer.parseInt(yearstrng);
                     } catch (Exception e) {
                     storyyear = -1.;
	             }
		     if (1999 < storyyear && storyyear < 2030) {
                        break;
		     }
		  }
                  if (0 < storymonth && storymonth <= 12 &&
                      0 < storyday && storyday <= 31 &&
	              1999 < storyyear && storyyear < 2030) {
                     break SENLP1;
                  }
	       }
	    }
         }
      }	    
         
      // Trigger on a month-name.
     
      if (j > nmsenwrds[i] - 2) {
         continue WORD1;
      }
      storymonth = -1;
      for (k = 0; k < 36; ++k) {
	 if (monthname[k].indexOf(sentence[i][j]) >= 0) {
            storymonth = 1 + k / 3;
	    break;
         }
      }
      if (storymonth == -1 || sentence[i][j + 1] == null) {
         continue WORD1;
      }

      // "month  day  year" or "year  month  day" format.
	       
      daystrng = strngsub_(sentence[i][j + 1], ".0", "");

      try {
      storyday = Integer.parseInt(daystrng);
      } catch (Exception e) {
      storyday = -1;
      }
      if (0 < storyday && storyday <= 31 && j > 0 && j + 3 < nmsenwrds[i]) {
         yearstrng = sentence[i][j + 2];
         if (yearstrng != null) {
            if (yearstrng.indexOf(",") >= 0) {
	       yearstrng = sentence[i][j + 3];
            }

            try {
            storyyear = (double) Integer.parseInt(yearstrng);
            } catch (Exception e) {
            storyyear = -1;
	    }
	 }
	 if (storyyear == -1) {
            yearstrng = sentence[i][j - 1];
            if (yearstrng != null) {
               try {
               storyyear = (double) Integer.parseInt(yearstrng);
               } catch (Exception e) {
               storyyear = -1;
	       }
            }
         }
         if (1999 < storyyear && storyyear < 2030) {
            break SENLP1;
         }
      }

      if (storyday > 0 && iscoastweek) {
         yearstrng = sentence[i][nmsenwrds[i] - 1];

         try {
         storyyear = (double) Integer.parseInt(yearstrng);
         } catch (Exception e) {
         storyyear = -1.;
         }
         if (0 < storymonth && storymonth <= 12 &&
             0 < storyday && storyday <= 31 &&
             1999 < storyyear && storyyear < 2030) {
            break SENLP1;
         }
      }

      /* If "storyday" is actually the year, do not proceed with
         this format. */

      if (0 < storyday && storyday <= 31 && j + 3 < nmsenwrds[i]) {
         yearstrng = sentence[i][j + 2];
	 if (yearstrng.indexOf(",") >= 0) {
	    yearstrng = sentence[i][j + 3];
         }
	 if (yearstrng == null) {
	    continue WORD1;
         }

         try {
         storyyear = (double) Integer.parseInt(yearstrng);
         } catch (Exception e) {
         storyyear = -1.;
         }
         if (0 < storymonth && storymonth <= 12 &&
             0 < storyday && storyday <= 31 &&
             1999 < storyyear && storyyear < 2030) {
            break SENLP1;
         }
      }

      // day  month  year format.
	    
      if (j < 3) {
         continue WORD1;
      }
      if (sentence[i][j - 1].equals("of") &&
          sentence[i][j - 2].equals("th")) {
         daystrng = strngsub_(sentence[i][j - 3], ".0", "");

      } else if (sentence[i][j - 1].equals("th")) {
         daystrng = strngsub_(sentence[i][j - 2], ".0", "");

      } else {
         daystrng = strngsub_(sentence[i][j - 1], ".0", "");
      }

      try {
      storyday = Integer.parseInt(daystrng);
      } catch (Exception e) {
      storyday = -1;
      }

      yearstrng = sentence[i][j + 1];
      if (yearstrng.indexOf(",") >= 0 && j + 2 < nmsenwrds[i]) {
         yearstrng = sentence[i][j + 2];
      }

      try {
      storyyear = (double) Integer.parseInt(yearstrng);
      } catch (Exception e) {
      storyyear = -1.;
      }
      if (0 < storymonth && storymonth <= 12 &&
          0 < storyday && storyday <= 31 &&
          1999 < storyyear && storyyear < 2030) {
         break SENLP1;
      }
	    
      // Two date formats that use the day-name.
	       
      for (l = 0; l < 14; ++l) {
         if (j < 1) {
            continue WORD1;
         }
         if (sentence[i][j - 1].equals(dayname[l])
	     && j + 3 < nmsenwrds[i]) {

            // day-name  month  day  year.
	       
            daystrng = sentence[i][j + 1];
            daystrng = strngsub_(daystrng, ".0", "");

            try {
            storyday = Integer.parseInt(daystrng);
            } catch (Exception e) {
            storyday = -1;
            }

            yearstrng = sentence[i][j + 2];
	    if (yearstrng.indexOf(",") >= 0) {
	       yearstrng = sentence[i][j + 3];
            }

            try {
            storyyear = (double)
	    Integer.parseInt(yearstrng);
            } catch (Exception e) {
            storyyear = -1.;
	    }
            if (0 < storymonth && storymonth <= 12 &&
                0 < storyday && storyday <= 31 &&
                1999 < storyyear && storyyear < 2030) {
               break SENLP1;
            }
         }

	 if (j < 2) {
	    continue WORD1;
	 }

         if (sentence[i][j - 2].equals(dayname[l])
	     && j + 1 < nmsenwrds[i]) {

            // day-name  day  month  year.
	       
            daystrng = sentence[i][j - 1];
            daystrng = strngsub_(daystrng, ".0", "");
            daystrng = strngsub_(daystrng, "th", "");
	    if (daystrng.indexOf(",") >= 0) {
	       daystrng = sentence[i][j - 2];
            }

            try {
            storyday = Integer.parseInt(daystrng);
            } catch (Exception e) {
            storyday = -1;
	    continue WORD1;
            }

	    yearstrng = sentence[i][j + 1];

            try {
            storyyear = (double) Integer.parseInt(yearstrng);
            } catch (Exception e) {
            storyyear = -1.;
	    continue WORD1;
	    }
            if (0 < storymonth && storymonth <= 12 &&
                0 < storyday && storyday <= 31 &&
                1999 < storyyear && storyyear < 2030) {
               break SENLP1;
            }
         }
      }
   }
}

if (storymonth < 0 && storyyear < 0.) {
   nodate = true;
   ++nmnodate;
   return;
}

// Abbreviate story year value.

if (storyyear < 2000.) {
   storyyear -= 1900.;

} else {
   storyyear -= 2000.;
}

printf_("storydate: storyday= " + storyday + " storymonth= " +
   storymonth + " storyyear= " + storyyear);
return;
}
}
