# Supplementary material for: Protocol to discover machine-readable entities of the ecosystem management actions taxonomy
Source: STAR Protoc. 2024 Jun 13;5(2):103125. doi: 10.1016/j.xpro.2024.103125 (PMC11225903; doi:10.1016/j.xpro.2024.103125)
Supplement: Data S1. Java scripts for implementation of EMAT, related to the key resources table [file mmc1.zip › keyresources/Storyremove.java]

import java.util.*;
import java.io.*;

public class Storyremove extends Storyparse {

// ----------------------------------------------------------------

static String removehtml_(String line) {

// Remove unnecessary HTML.

line = line.replaceAll("(?s)<script[\\s\\S].*?>","");
line = line.replaceAll("<script>","");
line = line.replaceAll("(?s)<noscript[\\s\\S].*?>","");
line = line.replaceAll("(?s)<img[\\s\\S].*?>","");
line = line.replaceAll("(?s)<li[\\s\\S].*?>","");
line = line.replaceAll("(?s)<div style=[\\s\\S].*?>","");
line = line.replaceAll("(?s)<div class= .*?>","");
line = line.replaceAll("(?s)<option value=[\\s\\S].*?>","");
line = line.replaceAll("(?s)<a[\\s\\S].*?>","");
line = line.replaceAll("(?s)<video[\\s\\S].*?>","");
line = line.replaceAll("(?s)<audio[\\s\\S].*?>","");
line = line.replaceAll("(?s)<p class= .*?>","");
line = line.replaceAll("(?s)<iframe[\\s\\S].*?>","");
line = line.replaceAll("(?s)<span[\\s\\S].*?>","");
line = line.replaceAll("(?s)<ul[\\s\\S].*?>","");
line = line.replaceAll("(?s)<td[\\s\\S].*?>","");
line = line.replaceAll("(?s)<tr[\\s\\S].*?>","");
line = line.replaceAll("<div class=", "");
line = line.replaceAll("<meta ", "");
line = line.replaceAll("<div ", "");
line = line.replaceAll("</section", "");
line = line.replaceAll("<p>", "");
line = line.replaceAll("</p>", " period. \n");
line = line.replaceAll("<p ", "");
line = line.replaceAll("<p", "");
line = line.replaceAll("<", "");
line = line.replaceAll(">", "");
line = line.replaceAll("=", " ");
line = line.replaceAll("\"", " ");
line = line.replaceAll("/", " ");
line = line.replaceAll("\\p{Cntrl}","");
line = line.replaceAll("h1class", ".");

/* re.Pattern = vbcrlf & vbcrlf
   pagecontent = re.Replace(pagecontent, "")

   re.Pattern = "<!--[\s\S]*?-->"
   pagecontent = re.Replace(pagecontent, "")

   pagecontent = Replace(pagecontent, Chr(9), "")
   pagecontent = Replace(pagecontent, Chr(11), "")
   pagecontent = Replace(pagecontent, Chr(12), "")
   pagecontent = Replace(pagecontent, "  " , " ")
   pagecontent = Replace(pagecontent, "  " , " ")
   pagecontent = Replace(pagecontent, "  " & vbcrlf, "")
   pagecontent = Replace(pagecontent, " " & vbcrlf, "")
   pagecontent = Replace(pagecontent, vbcrlf & vbcrlf, "")
   pagecontent = Replace(pagecontent, "  " & vbCr, "")
   pagecontent = Replace(pagecontent, " " & vbCr, "")
   pagecontent = Replace(pagecontent, "   " , "")
   pagecontent = Replace(pagecontent, vblf & vblf, "")
   pagecontent = Replace(pagecontent, vblf & vblf, "")
   pagecontent = Replace(pagecontent, " " & vblf, "")
   pagecontent = Replace(pagecontent, "&nbsp", " ")
   pagecontent = Replace(pagecontent, "&mdash", " ")
   pagecontent = Replace(pagecontent, "&ldquo", " ")
   pagecontent = Replace(pagecontent, "&rdquo", " ")
   pagecontent = Replace(pagecontent, "&quot", " ")
   pagecontent = Replace(pagecontent, "'", " ")
   pagecontent = Replace(pagecontent, "\\|", vbcrlf)
*/

return (line);
}

// ---------------------------------------------------------------------

static void removeduplicates_() {
   
/* Remove duplicates.

   An action's format is:

       1  action identifier 
       2  article identifier number
       3  story date 
       4  source of story 
       5  number of actors 
       6  list of actors 
       7  number of subjects 
       8  list of subjects 
       9  action phrase 
      10  number of countries subjected to action 
      11  list of countries 
      12  number of regions 
      13  list of regions 
      14  date of action */

boolean duplicatefound = false;

int itest, i, j;

// There are "nmrawactions."

printf_("removeduplicates: original nmrawactions= " + nmrawactions);

if (nmrawactions < 2) {
   printf_("removeduplicates: too few actions, returning.");
   return;
}

nmduplicateactions = 0;
itest = 1;
do {
   duplicatefound = false;
   for (j = 0; j < itest; ++j) {
      if (rawaction_month[j] == rawaction_month[itest] &&
          rawaction_day[j] == rawaction_day[itest] &&
	  rawaction_year[j] == rawaction_year[itest] &&
	  rawaction_nmactors[j] == rawaction_nmactors[itest] &&
	  rawaction_actrstrng[j].equals(rawaction_actrstrng[itest]) &&
          rawaction_nmsubjects[j] == rawaction_nmsubjects[itest] &&
	  rawaction_sbjctstrng[j].equals(rawaction_sbjctstrng[itest]) &&
	  rawaction_action[j].equals(rawaction_action[itest]) &&
	  rawaction_nmcountries[j] == rawaction_nmcountries[itest] &&
	  rawaction_ctrystrng[j].equals(rawaction_ctrystrng[itest]) &&
	  rawaction_nmregions[j] == rawaction_nmregions[itest] &&
	  rawaction_rgnstrng[j].equals(rawaction_rgnstrng[itest]) &&
          rawaction_actmonth[j] == rawaction_actmonth[itest] &&
	  rawaction_actday[j] == rawaction_actday[itest] &&
	  rawaction_actyear[j] == rawaction_actyear[itest]) {

	 ++nmduplicateactions;
         duplicatefound = true;
         break;
      }
   }

   if (duplicatefound) {

      // Ratchet array back one action.

      --nmrawactions;
      for (j = itest; j < nmrawactions; ++j) {
         rawaction_month[j] = rawaction_month[j + 1];
         rawaction_day[j] = rawaction_day[j + 1];
         rawaction_year[j] = rawaction_year[j + 1];
         rawaction_nmactors[j] = rawaction_nmactors[j + 1];
         rawaction_actrstrng[j] = rawaction_actrstrng[j + 1];
         rawaction_nmsubjects[j] = rawaction_nmsubjects[j + 1];
         rawaction_sbjctstrng[j] = rawaction_sbjctstrng[j + 1];
         rawaction_action[j] = rawaction_action[j + 1];
         rawaction_nmcountries[j] = rawaction_nmcountries[j + 1];
         rawaction_ctrystrng[j] = rawaction_ctrystrng[j + 1];
         rawaction_nmregions[j] = rawaction_nmregions[j + 1];
         rawaction_rgnstrng[j] = rawaction_rgnstrng[j + 1];
         rawaction_actmonth[j] = rawaction_actmonth[j + 1];
         rawaction_actday[j] = rawaction_actday[j + 1];
         rawaction_actyear[j] = rawaction_actyear[j + 1];
      }

   } else {
      ++itest;
   }
} while (itest < nmrawactions);

printf_("removeduplicates_: final nmrawactions= " + nmrawactions);
}
}
