# Supplementary material for: Protocol to discover machine-readable entities of the ecosystem management actions taxonomy
Source: STAR Protoc. 2024 Jun 13;5(2):103125. doi: 10.1016/j.xpro.2024.103125 (PMC11225903; doi:10.1016/j.xpro.2024.103125)
Supplement: Data S1. Java scripts for implementation of EMAT, related to the key resources table [file mmc1.zip › keyresources/TaskEntry.java]

import net.jini.core.entry.Entry;

public class TaskEntry implements Entry, Command {
    public ResultEntry execute() {
        throw new RuntimeException(
            "TaskEntry.execute() not implemented");
    }
}
